# Supplementary material for: Module-detection approaches for the integration of multilevel omics data highlight the comprehensive response of Aspergillus fumigatus to caspofungin
Source: BMC Syst Biol. 2018 Oct 20;12:88. doi: 10.1186/s12918-018-0620-8 (PMC6195963; doi:10.1186/s12918-018-0620-8)
Supplement: Supplementary file 1 — Lists of differentially expressed genes, differentially synthesized proteins and differentially secreted proteins. (XLSX 227 kb) [file 12918_2018_620_MOESM1_ESM.xlsx]

## Sheet: Transcriptome DEGs 0.5h
AspGD-ID	CADRE-ID	Product	log2 Fold Change
AFUB_008960	CADAFUBP00000877	GPI anchored serine-threonine rich protein	-1.01761
AFUB_091390	CADAFUBP00008886	Ribonucleoprotein, putative	1.06488
AFUB_040910	CADAFUBP00004006	Alpha-mannosidase (EC 3.2.1.-)	-1.02552
AFUB_080380	CADAFUBP00007829	C6 transcription factor, putative	-1.59212
AFUB_003340	CADAFUBP00000327	Uncharacterized protein	-1.65134
AFUB_041510	CADAFUBP00004067	Uncharacterized protein	-1.03873
AFUB_101830	CADAFUBP00009892	Uncharacterized protein	-1.50618
AFUB_028800	CADAFUBP00002819	Uncharacterized protein	1.18866
AFUB_036340	CADAFUBP00003556	RTA1 domain protein, putative	1.82545
AFUB_053280	CADAFUBP00005217	Uncharacterized protein	1.12781
AFUB_015120	CADAFUBP00001482	Acetylserotonin methytransferase-like protein (ASMTL), putative	1.09157
AFUB_087650	CADAFUBP00008518	Endo-1,4-beta-mannosidase	2.11878
AFUB_073240	CADAFUBP00007131	ABC transporter (Adp1), putative	-1.0272
AFUB_026630	CADAFUBP00002603	C6 finger domain protein, putative	-1.05769
AFUB_095460	CADAFUBP00009276	Serine/threonine protein kinase, putative	1.03036
AFUB_071510	NA	Uncharacterized protein	1.5554
AFUB_050400	CADAFUBP00004931	DNA replication factor C subunit Rfc3, putative	1.08986
AFUB_059170	CADAFUBP00005790	Actin cytoskeleton organization protein (Cro1), putative	-1.32771
AFUB_014040	CADAFUBP00001376	Ankyrin repeat protein	1.06031
AFUB_073660	CADAFUBP00007173	Chromosomal organization and DNA repair protein Mms21, putative	1.09722
AFUB_023980	CADAFUBP00002341	Translational activator, putative	-1.00105
AFUB_100020	CADAFUBP00009721	MFS monosaccharide transporter, putative	-1.29861
AFUB_024560	CADAFUBP00002399	Uncharacterized protein	-1.03038
AFUB_070430	CADAFUBP00006860	Isocitrate lyase	-1.31286
AFUB_066070	CADAFUBP00006431	PAP2 domain protein (Fragment)	1.00333
AFUB_086030	CADAFUBP00008381	Hybrid NRPS/PKS enzyme, putative	-1.72782
AFUB_018790	CADAFUBP00001834	Uncharacterized protein	-1.21519
AFUB_012930	CADAFUBP00001272	Amine oxidase (EC 1.4.3.-)	1.23028
AFUB_052370	CADAFUBP00005126	Alkaline phosphatase family protein	-1.07858
AFUB_036830	CADAFUBP00003605	Phosphatidyl synthase	1.23762
AFUB_086410	CADAFUBP00008419	Uncharacterized protein	-3.38694
AFUB_089980	CADAFUBP00008747	Ribosome biogenesis protein (Rrs1), putative	1.04471
AFUB_078990	CADAFUBP00007700	Mitochondria protein Fmp29, putative	-1.14004
AFUB_091740	CADAFUBP00008921	Uncharacterized protein	1.41358
AFUB_027690	CADAFUBP00002707	Lysophospholipase (EC 3.1.1.5)	-1.45439
AFUB_005890	CADAFUBP00000579	Uncharacterized protein	-1.5404
AFUB_018150	CADAFUBP00001770	GPI-anchor biosynthesis protein (Pig-F), putative	1.07492
AFUB_094290	CADAFUBP00009166	GAS2 domain protein	-1.0086
AFUB_032940	CADAFUBP00003229	Uncharacterized protein	3.94899
AFUB_024220	CADAFUBP00002365	C6 transcription factor, putative	-1.10002
AFUB_072300	CADAFUBP00007038	Methyltransferase, putative	1.1176
AFUB_098350	CADAFUBP00009556	Uncharacterized protein	-1.01502
AFUB_086390	CADAFUBP00008417	MFS transporter, putative	-4.05702
AFUB_061650	CADAFUBP00006021	FAD dependent oxidoreductase superfamily	-1.07497
AFUB_055140	CADAFUBP00005399	Rab small monomeric GTPase Rab7, putative	-1.08291
AFUB_027640	CADAFUBP00002702	Pyruvate dehydrogenase kinase	-1.24731
AFUB_067270	CADAFUBP00006546	Alpha-glucosidase AgdA, putative	-2.28812
AFUB_090270	CADAFUBP00008776	Siderochrome-iron transporter, putative	-1.01002
AFUB_051030	CADAFUBP00004994	Uncharacterized protein	-1.75699
AFUB_041460	CADAFUBP00004062	Plasma membrane ATPase (EC 3.6.3.6)	-1.53475
AFUB_002590	CADAFUBP00000254	60S ribosome biogenesis protein Brx1, putative	1.01205
AFUB_086200	CADAFUBP00008398	Polyketide synthase, putative	-1.84839
AFUB_068730	CADAFUBP00006693	Phosphatidyl synthase	-1.40337
AFUB_036030	CADAFUBP00003525	Uncharacterized protein	1.39389
AFUB_060830	CADAFUBP00005942	Protein BCP1	1.03332
AFUB_065180	CADAFUBP00006343	Restriction of telomere capping protein 5	-1.08929
AFUB_083440	CADAFUBP00008121	Carboxypeptidase (EC 3.4.16.-)	-1.09671
AFUB_069300	CADAFUBP00006750	Solute carrier family 25 member 38 homolog	-1.04236
AFUB_086330	CADAFUBP00008411	Prenyltransferase FtmPT1	-2.3417
AFUB_052280	CADAFUBP00005117	Lipase, putative	1.21732
AFUB_087270	CADAFUBP00008480	Aminotransferase, putative	1.39729
AFUB_048250	CADAFUBP00004727	Short chain dehydrogenase (AtsC), putative	1.76117
AFUB_002960	CADAFUBP00000291	Lipase, putative	-1.00168
AFUB_012840	CADAFUBP00001263	MFS transporter, putative	1.10302
AFUB_092240	CADAFUBP00008971	NACHT and TPR domain protein	1.02288
AFUB_101170	CADAFUBP00009824	Mannan endo-1,6-alpha-mannosidase (EC 3.2.1.101)	1.39261
AFUB_048120	CADAFUBP00004714	Uncharacterized protein	1.10557
AFUB_059760	CADAFUBP00005848	Uncharacterized protein	-1.04931
AFUB_096810	CADAFUBP00009409	Putative uncharacterized protein	1.00131
AFUB_055160	CADAFUBP00005400	DUF1212 domain membrane protein	1.09448
AFUB_061360	CADAFUBP00005994	Uncharacterized protein	-1.89216
AFUB_018240	CADAFUBP00001779	C-4 methylsterol oxidase, putative	1.10447
AFUB_066350	CADAFUBP00006457	Uncharacterized protein	1.54266
AFUB_090560	CADAFUBP00008804	Uncharacterized protein	1.24191
AFUB_092220	CADAFUBP00008969	Alpha/beta hydrolase, putative	1.01631
AFUB_092350	CADAFUBP00008982	Uncharacterized protein	-2.33328
AFUB_094400	CADAFUBP00009176	Catalase (EC 1.11.1.6)	-2.33706
AFUB_097080	CADAFUBP00009435	Cation diffusion facilitator, putative	-1.28234
AFUB_094700	CADAFUBP00009204	2-methylcitrate synthase, mitochondrial (Methylcitrate synthase) (EC 2.3.3.5) ((2S,3S)-2-methylcitrate synthase) (Citrate synthase 2) (EC 2.3.3.16)	-1.39103
AFUB_016630	CADAFUBP00001631	C6 transcription factor, putative	-1.27813
AFUB_069060	CADAFUBP00006726	Endosomal peripheral membrane protein (Mon2), putative	-1.00242
AFUB_056340	CADAFUBP00005516	Epoxide hydrolase, putative	1.03903
AFUB_022760	CADAFUBP00002223	Siderochrome-iron transporter MirC	-1.11682
AFUB_057110	CADAFUBP00005593	Ankyrin repeat protein (Yar1), putative	1.06417
AFUB_063230	CADAFUBP00006148	Uncharacterized protein	-1.8795
AFUB_071310	CADAFUBP00006947	Uncharacterized protein	1.97081
AFUB_031250	CADAFUBP00003063	Uncharacterized protein	1.05016
AFUB_082480	CADAFUBP00008032	Beta-hexosaminidase (EC 3.2.1.52)	-1.09479
AFUB_044900	CADAFUBP00004404	Nonribosomal peptide synthase SidE	1.07664
AFUB_080440	CADAFUBP00007835	Alpha/beta hydrolase, putative	-1.61107
AFUB_088960	CADAFUBP00008648	Uncharacterized protein	-1.22067
AFUB_025380	CADAFUBP00002480	Uncharacterized protein	-2.26173
AFUB_018660	CADAFUBP00001821	Non-classical export protein Nce2, putative	-1.41278
AFUB_061950	CADAFUBP00006050	ThiJ/PfpI family protein	-2.00419
AFUB_074350	CADAFUBP00007242	Uncharacterized protein	1.17653
AFUB_090810	CADAFUBP00008829	Uncharacterized protein	-1.29739
AFUB_044710	CADAFUBP00004386	Integral membrane protein	1.00153
AFUB_078040	CADAFUBP00007607	Nonribosomal peptide synthase, putative	-5.40849
AFUB_067070	CADAFUBP00006526	Mitochondrial distribution and morphology protein 34	-1.17877
AFUB_020850	CADAFUBP00002034	Uncharacterized protein	-1.41281
AFUB_014810	CADAFUBP00001452	Uncharacterized protein	1.0313
AFUB_049350	CADAFUBP00004827	MBL2-like secreted peptide, putative	3.38703
AFUB_015960	CADAFUBP00001564	C2H2 type conidiation transcription factor BrlA	-2.53541
AFUB_016570	CADAFUBP00001625	Pyridine nucleotide-disulphide oxidoreductase, putative	-2.05798
AFUB_002950	CADAFUBP00000290	Aspartyl-tRNA synthetase, cytoplasmic	-2.40063
AFUB_038380	CADAFUBP00003760	Probable acetate kinase (EC 2.7.2.1) (Acetokinase)	-2.45922
AFUB_100280	CADAFUBP00009747	Uncharacterized protein	1.56345
AFUB_087820	CADAFUBP00008536	Phytase, putative	-1.07125
AFUB_066740	CADAFUBP00006496	Uncharacterized protein	1.07772
AFUB_089410	CADAFUBP00008691	Sodium/calcium exchanger protein	-1.07519
AFUB_000980	CADAFUBP00000097	Alpha-1,2-mannosidase, putative subfamily	-1.55882
AFUB_041340	CADAFUBP00004050	Uncharacterized protein	-1.68342
AFUB_040090	CADAFUBP00003926	Uncharacterized protein	1.04092
AFUB_084500	CADAFUBP00008225	Uncharacterized protein	2.36565
AFUB_094240	CADAFUBP00009161	Peroxisomal D3,D2-enoyl-CoA isomerase	1.05788
AFUB_027240	CADAFUBP00002663	Amino-acid acetyltransferase, mitochondrial (EC 2.3.1.1) (Arginine-requiring protein 2) (Glutamate N-acetyltransferase) (N-acetylglutamate synthase) (AGS) (NAGS)	-1.5229
AFUB_063960	CADAFUBP00006222	14-alpha sterol demethylase Cyp51A	-1.07302
AFUB_085670	CADAFUBP00008344	Uncharacterized protein	-1.22549
AFUB_020260	CADAFUBP00001979	Uncharacterized protein	-4.95362
AFUB_025700	CADAFUBP00002512	Purine-cytosine permease	1.26891
AFUB_091940	CADAFUBP00008941	Maltase	-2.88377
AFUB_071700	CADAFUBP00006987	Mannitol 2-dehydrogenase (M2DH) (MDH) (EC 1.1.1.67)	-1.38062
AFUB_018780	CADAFUBP00001833	GPI anchored protein, putative	1.19328
AFUB_066360	CADAFUBP00006458	Uncharacterized protein	-1.01052
AFUB_066680	CADAFUBP00006490	ZIP Zinc transporter, putative	1.04824
AFUB_032810	CADAFUBP00003216	Uncharacterized protein	-4.42785
AFUB_019110	CADAFUBP00001864	Fructosyl amine:oxygen oxidoreductase	-1.38099
AFUB_091300	CADAFUBP00008877	Uncharacterized protein	-1.43674
AFUB_003170	CADAFUBP00000310	L-asparaginase	1.03883
AFUB_022500	CADAFUBP00002197	DNA-directed RNA polymerase subunit	1.15118
AFUB_034120	CADAFUBP00003336	Adenosine deaminase family protein	-1.41606
AFUB_075260	CADAFUBP00007331	NACHT and WD domain protein	1.58909
AFUB_034370	CADAFUBP00003361	Uncharacterized protein	-1.0262
AFUB_016620	CADAFUBP00001630	Probable rhamnogalacturonate lyase B (EC 4.2.2.-)	-1.28398
AFUB_003280	CADAFUBP00000321	Pyridoxal kinase, putative	1.02539
AFUB_030190	CADAFUBP00002958	Uncharacterized protein	1.3374
AFUB_044050	CADAFUBP00004321	Uncharacterized protein	-1.18265
AFUB_081480	CADAFUBP00007935	Glutamate decarboxylase (EC 4.1.1.15)	-1.67018
AFUB_073830	CADAFUBP00007190	Threonine rich protein	-6.66161
AFUB_066810	CADAFUBP00006501	Uncharacterized protein	1.10912
AFUB_085220	CADAFUBP00008298	Glycosyl hydrolase, putative	-1.85782
AFUB_060580	CADAFUBP00005917	NAD+ kinase, putative	-1.01342
AFUB_010210	CADAFUBP00001002	Alpha-1,2-mannosidase family protein, putative	-1.19558
AFUB_081360	CADAFUBP00007924	MFS multidrug transporter, putative	-4.39538
AFUB_017870	CADAFUBP00001743	Uncharacterized protein	-2.04473
AFUB_063650	CADAFUBP00006191	Ras guanine-nucleotide exchange protein, putative	-1.40804
AFUB_036900	CADAFUBP00003612	Glutathione peroxidase	-1.4953
AFUB_044470	CADAFUBP00004363	ABC multidrug transporter, putative	-2.28663
AFUB_008370	CADAFUBP00000821	DUF431 domain protein	1.05019
AFUB_000150	CADAFUBP00000015	4-aminobutyrate aminotransferase, putative (EC 2.6.1.19)	2.03659
AFUB_086400	CADAFUBP00008418	Uncharacterized protein	-3.07597
AFUB_021380	CADAFUBP00002087	NADH-dependent flavin oxidoreductase, putative	-1.51204
AFUB_046720	CADAFUBP00004581	MFS hexose transporter, putative	1.28236
AFUB_066620	CADAFUBP00006484	PfkB family carbohydrate kinase superfamily	1.07702
AFUB_068590	CADAFUBP00006679	Vacuolar protein sorting-associated protein vps13	-1.46045
AFUB_088900	CADAFUBP00008642	Uncharacterized protein	1.24172
AFUB_044450	CADAFUBP00004361	MFS sugar transporter, putative	1.02849
AFUB_003630	CADAFUBP00000356	MYB family conidiophore development protein FlbD, putative	-1.79431
AFUB_067200	CADAFUBP00006539	GABA permease, putative	-2.73678
AFUB_096290	CADAFUBP00009358	Putative uncharacterized protein	-2.28237
AFUB_069040	CADAFUBP00006724	Gluconokinase (EC 2.7.1.12)	-1.56984
AFUB_090060	CADAFUBP00008755	Uncharacterized protein	-1.78761
AFUB_076670	CADAFUBP00007471	ATP binding protein, putative	1.08387
AFUB_022130	CADAFUBP00002161	Uncharacterized protein	1.04063
AFUB_029770	CADAFUBP00002916	Probable arabinan endo-1,5-alpha-L-arabinosidase B (EC 3.2.1.99) (Endo-1,5-alpha-L-arabinanase B) (ABN B)	-1.58969
AFUB_101720	CADAFUBP00009881	Uncharacterized protein	1.06403
AFUB_035210	CADAFUBP00003446	Metaphase-anaphase transition protein (Mlo2), putative	1.0057
AFUB_049710	CADAFUBP00004863	General amidase, putative	-4.60587
AFUB_075140	CADAFUBP00007319	Ubiquitin-like protein ATG12	-1.21199
AFUB_014090	CADAFUBP00001381	Probable mannosyl-oligosaccharide alpha-1,2-mannosidase 1B (EC 3.2.1.113) (Class I alpha-mannosidase 1B) (Man(9)-alpha-mannosidase 1B)	-1.69996
AFUB_062530	CADAFUBP00006107	Uncharacterized protein	-4.55789
AFUB_037000	CADAFUBP00003622	C6 transcription factor, putative	-1.06177
AFUB_036020	CADAFUBP00003524	Uncharacterized protein	1.0013
AFUB_080560	CADAFUBP00007846	Hydroxymethylglutaryl-CoA synthase, putative	-1.03193
AFUB_051140	CADAFUBP00005005	Cytochrome P450, putative	-1.15216
AFUB_082620	CADAFUBP00008046	NAD binding Rossmann fold oxidoreductase, putative	1.26396
AFUB_045290	CADAFUBP00004442	Uncharacterized protein	-2.02841
AFUB_030280	CADAFUBP00002966	F-box domain protein	1.63994
AFUB_086420	CADAFUBP00008420	Oxidoreductase, 2OG-Fe(II) oxygenase family, putative (Fragment)	-4.34049
AFUB_017560	CADAFUBP00001713	Uncharacterized protein	2.92775
AFUB_011470	CADAFUBP00001126	Arrestin domain protein	-1.12318
AFUB_067600	CADAFUBP00006579	Uncharacterized protein	-1.04427
AFUB_015350	CADAFUBP00001505	Fatty acid hydroxylase, putative	-1.05301
AFUB_032980	CADAFUBP00003233	Uncharacterized protein	2.27137
AFUB_038550	CADAFUBP00003774	Uncharacterized protein	-1.1773
AFUB_052830	CADAFUBP00005172	Peroxisomal membrane protein Pmp47, putative	-1.00365
AFUB_049870	CADAFUBP00004878	Cytochrome P450, putative	-1.5395
AFUB_032000	CADAFUBP00003137	Phosphotransferase (EC 2.7.1.-)	1.29104
AFUB_085260	CADAFUBP00008302	Uncharacterized protein	-1.67489
AFUB_047190	CADAFUBP00004626	Uncharacterized protein	1.64965
AFUB_033030	CADAFUBP00003238	MFS monocarboxylate transporter (Mct), putative	1.06887
AFUB_035380	CADAFUBP00003463	Integral membrane protein, putative	1.02758
AFUB_086740	CADAFUBP00008432	Uncharacterized protein	-1.71005
AFUB_085790	CADAFUBP00008356	Uncharacterized protein	-1.51142
AFUB_093670	CADAFUBP00009104	Putative uncharacterized protein	1.03002
AFUB_004550	CADAFUBP00000449	Uncharacterized protein	1.08983
AFUB_070470	CADAFUBP00006864	Short chain dehydrogenase/reductase family	1.01129
AFUB_041130	CADAFUBP00004028	GABA permease GabA	2.03884
AFUB_036940	CADAFUBP00003616	Uncharacterized protein	-1.06643
AFUB_091070	CADAFUBP00008854	Uncharacterized protein	1.81048
AFUB_056440	CADAFUBP00005526	3-methylcrotonyl-CoA carboxylase subunit alpha (MccA), putative	-1.42472
AFUB_080040	CADAFUBP00007795	Uncharacterized protein	-1.14027
AFUB_081100	CADAFUBP00007898	Acyl-CoA thioesterase, putative	-2.67886
AFUB_025760	CADAFUBP00002518	Uncharacterized protein	-1.05569
AFUB_086980	CADAFUBP00008454	Uncharacterized protein	-1.16775
AFUB_018440	CADAFUBP00001799	GAF domain nucleotide-binding protein	1.03397
AFUB_072600	CADAFUBP00007068	Uncharacterized protein	-1.18307
AFUB_035650	CADAFUBP00003489	2-dehydropantoate 2-reductase, putative	-1.81552
AFUB_017380	CADAFUBP00001696	Sterol delta 5,6-desaturase, putative	-1.35353
AFUB_033250	CADAFUBP00003259	1,3,6,8-tetrahydroxynaphthalene reductase	-2.2679
AFUB_036960	CADAFUBP00003618	ABC transporter, putative	-3.09862
AFUB_097500	CADAFUBP00009480	Putative uncharacterized protein	-1.53031
AFUB_015950	CADAFUBP00001563	Uncharacterized protein	-1.00052
AFUB_091400	CADAFUBP00008887	Uncharacterized protein	1.00181
AFUB_085890	CADAFUBP00008366	Glycosyl transferase, putative	-1.67767
AFUB_006420	CADAFUBP00000630	O-acyltransferase	-1.69217
AFUB_047800	CADAFUBP00004684	Uncharacterized protein	-2.00401
AFUB_033330	CADAFUBP00003267	Uncharacterized protein	2.34593
AFUB_062040	CADAFUBP00006059	Uncharacterized protein	1.05714
AFUB_014420	CADAFUBP00001413	N-acylethanolamine amidohydrolase, putative	-1.66015
AFUB_072630	CADAFUBP00007071	Uncharacterized protein	1.11804
AFUB_071080	CADAFUBP00006924	Uncharacterized protein	1.15693
AFUB_094420	CADAFUBP00009178	Putative uncharacterized protein	-4.31657
AFUB_081750	CADAFUBP00007959	Uncharacterized protein	1.0246
AFUB_092010	CADAFUBP00008948	Uncharacterized protein	-1.75856
AFUB_087500	CADAFUBP00008503	Uncharacterized protein	1.26724
AFUB_033760	CADAFUBP00003309	Neutral protease 2 (EC 3.4.24.39) (Deuterolysin)	3.32047
AFUB_004500	CADAFUBP00000444	Tartrate dehydrogenase, putative	1.32313
AFUB_094610	CADAFUBP00009196	Sodium P-type ATPase, putative	1.61906
AFUB_040470	NA	Uncharacterized protein	1.4454
AFUB_022480	CADAFUBP00002195	NADH-ubiquinone oxidoreductase 64 kDa subunit, putative	-1.40196
AFUB_093140	CADAFUBP00009051	Sterol delta 5,6-desaturase ERG3	-1.60012
AFUB_101160	CADAFUBP00009823	Aryl-alcohol dehydrogenase, putative	1.04053
AFUB_018230	CADAFUBP00001778	Uncharacterized protein	1.01998
AFUB_091080	CADAFUBP00008855	Glutathione S-transferase, putative	1.44123
AFUB_101390	CADAFUBP00009846	Uncharacterized protein	-4.83331
AFUB_096880	CADAFUBP00009416	Putative uncharacterized protein	1.01292
AFUB_086360	CADAFUBP00008414	Nonribosomal peptide synthase, putative	-1.66788
AFUB_058010	CADAFUBP00005675	Nitrate reductase, putative	-2.4316
AFUB_080420	CADAFUBP00007833	Nucleoside-diphosphate-sugar epimerase, putative	1.49846
AFUB_031040	CADAFUBP00003042	Uncharacterized protein	-1.14734
AFUB_012830	CADAFUBP00001262	DUF6 domain protein, putative	1.08364
AFUB_079030	CADAFUBP00007704	Uncharacterized protein	1.08702
AFUB_079180	CADAFUBP00007719	Mutanase	-2.1044
AFUB_021920	CADAFUBP00002139	TAM domain methyltransferase, putative	1.18947
AFUB_037060	CADAFUBP00003628	Fatty acid oxygenase PpoC, putative	-1.42901
AFUB_012900	CADAFUBP00001269	Uncharacterized protein	1.11445
AFUB_101630	CADAFUBP00009872	Uncharacterized protein	1.31059
AFUB_004070	CADAFUBP00000400	Acid phosphatase, putative	-1.00417
AFUB_040180	CADAFUBP00003935	Tripeptidyl peptidase SED3	-1.1583
AFUB_056990	CADAFUBP00005581	Eukaryotic translation initiation factor eIF-4A subunit, putative	-1.1293
AFUB_016740	CADAFUBP00001642	Heat shock protein Awh11/Hsp9, putative	-1.94081
AFUB_032580	CADAFUBP00003193	Epoxide hydrolase, putative	-1.10977
AFUB_085770	CADAFUBP00008354	Amino acid transporter, putative	-1.99073
AFUB_062490	CADAFUBP00006103	Replication factor C subunit	1.84755
AFUB_081180	CADAFUBP00007905	Uncharacterized protein	2.27491
AFUB_006060	CADAFUBP00000595	Uncharacterized protein	-1.6155
AFUB_071230	CADAFUBP00006939	Spherulin 4-like cell surface protein, putative	3.2855
AFUB_065060	CADAFUBP00006331	Uncharacterized protein	1.01748
AFUB_063660	CADAFUBP00006192	Uncharacterized protein	-1.64333
AFUB_044020	CADAFUBP00004318	2,3-diketo-5-methylthio-1-phosphopentane phosphatase, putative	-1.15444
AFUB_022960	CADAFUBP00002242	Uncharacterized protein	1.49321
AFUB_065510	CADAFUBP00006376	Uncharacterized protein	1.56994
AFUB_045340	CADAFUBP00004447	Dihydroxy-acetone synthase, putative	-1.23701
AFUB_030840	CADAFUBP00003022	Uncharacterized protein	-1.03006
AFUB_032680	CADAFUBP00003203	Uncharacterized protein	1.14787
AFUB_057850	CADAFUBP00005660	Heat shock protein Hsp20/Hsp26, putative	1.7362
AFUB_007020	CADAFUBP00000690	Zinc-binding oxidoreductase, putative	1.4701
AFUB_085250	CADAFUBP00008301	Uncharacterized protein	-1.15608
AFUB_057280	CADAFUBP00005610	Uncharacterized protein	1.03295
AFUB_034490	CADAFUBP00003373	LysR family regulatory protein, putative	-1.01398
AFUB_062130	CADAFUBP00006068	Cysteine dioxygenase, putative	1.95487
AFUB_032320	CADAFUBP00003168	SacI domain protein	-1.05603
AFUB_097210	CADAFUBP00009448	Carboxypeptidase (EC 3.4.16.-)	-1.10967
AFUB_049190	CADAFUBP00004811	GNAT family acetyltransferase, putative	1.23441
AFUB_100740	CADAFUBP00009781	Metallo-beta-lactamase domain protein	-2.72065
AFUB_036410	CADAFUBP00003563	Uncharacterized protein	-1.67911
AFUB_027700	CADAFUBP00002708	Uncharacterized protein	-1.55691
AFUB_030150	CADAFUBP00002954	Probable feruloyl esterase C (EC 3.1.1.73) (Ferulic acid esterase C)	1.0128
AFUB_000670	CADAFUBP00000067	Uncharacterized protein	1.25137
AFUB_086130	CADAFUBP00008391	Steroid monooxygenase, putative	-1.16769
AFUB_012410	CADAFUBP00001220	G protein complex alpha subunit GpaB	-1.06179
AFUB_067210	CADAFUBP00006540	FAD binding domain protein	-1.92855
AFUB_026800	CADAFUBP00002620	Uncharacterized protein	-1.2308
AFUB_016870	CADAFUBP00001654	D-lactate dehydrogenase (Cytochrome), putative	-1.10454
AFUB_030390	CADAFUBP00002977	Endo-arabinase, putative	-4.68866
AFUB_017960	CADAFUBP00001752	Uncharacterized protein	1.06319
AFUB_092740	CADAFUBP00009020	C6 finger domain protein, putative	1.32694
AFUB_054460	CADAFUBP00005333	DUF636 domain protein	1.47165
snR36	NA	Small nucleolar RNA 36	1.58939
AFUB_049440	CADAFUBP00004836	Oxidoreductase, 2OG-Fe(II) oxygenase family, putative	1.52536
AFUB_084600	CADAFUBP00008235	MFS sugar transporter, putative	1.08045
AFUB_006740	CADAFUBP00000662	Uncharacterized protein	1.00404
AFUB_097200	CADAFUBP00009447	Integral membrane protein	1.93422
AFUB_097240	CADAFUBP00009451	Isoflavone reductase family protein	1.92577
AFUB_091160	CADAFUBP00008863	Phospholipase PldA, putative	-1.78165
AFUB_045620	CADAFUBP00004475	Uncharacterized protein	-1.67921
AFUB_025270	CADAFUBP00002470	Alpha-N-acetylglucosaminidase, putative	-2.10901
AFUB_091710	CADAFUBP00008918	Plasma membrane protein Pth11-like, putative	1.15866
AFUB_004480	CADAFUBP00000441	Succinyl-CoA:3-ketoacid-coenzyme A transferase (EC 2.8.3.5)	-1.38136
AFUB_062510	CADAFUBP00006105	Uncharacterized protein	1.53468
AFUB_034970	CADAFUBP00003421	Mismatched base pair and cruciform DNA recognition protein, putative	-1.77666
AFUB_022090	CADAFUBP00002156	Alternative oxidase (EC 1.-.-.-)	-1.71834
AFUB_044030	CADAFUBP00004319	Cytochrome P450 monooxygenase, putative	-2.17852
AFUB_061870	CADAFUBP00006043	Uncharacterized protein	-1.3497
AFUB_085450	CADAFUBP00008322	C6 transcription factor, putative	1.27574
AFUB_095240	CADAFUBP00009256	MFS monosaccharide transporter, putative	1.47578
AFUB_041750	CADAFUBP00004092	Essential protein Yae1, putative	1.02377
AFUB_096970	CADAFUBP00009425	Putative uncharacterized protein	1.79548
AFUB_088310	CADAFUBP00008585	Phosphatidylserine decarboxylase family protein	-2.05134
AFUB_077530	CADAFUBP00007557	C6 transcription factor, putative	1.73448
AFUB_097339	CADAFUBP00009463	Putative uncharacterized protein	2.38096
AFUB_071070	CADAFUBP00006923	Uncharacterized protein	1.0205
AFUB_097020	CADAFUBP00009429	DUF521 domain protein	1.02985
AFUB_098290	CADAFUBP00009550	Protein tyrosine phosphatase (Pyp1), putative	-1.16079
AFUB_094010	CADAFUBP00009138	Integral membrane protein	1.81509
AFUB_099440	CADAFUBP00009664	Acetyltransferase, GNAT family family	1.0417
AFUB_090760	CADAFUBP00008824	Defensin domain protein	1.91638
AFUB_071250	CADAFUBP00006941	UDP-glucose 4-epimerase	1.76987
AFUB_094410	CADAFUBP00009177	Putative uncharacterized protein	-5.50423
AFUB_101890	CADAFUBP00009898	Uncharacterized protein	3.00194
AFUB_097750	CADAFUBP00009505	Putative uncharacterized protein	-2.10183
AFUB_068340	CADAFUBP00006654	Fructose-1,6-bisphosphatase	-2.03181
AFUB_017920	CADAFUBP00001748	MFS transporter, putative	-3.17473
AFUB_013710	CADAFUBP00001344	Probable beta-galactosidase A (EC 3.2.1.23) (Lactase A)	-1.02858
AFUB_019570	CADAFUBP00001910	Uncharacterized protein	-1.03709
AFUB_071090	CADAFUBP00006925	Uncharacterized protein	1.31457
AFUB_014250	CADAFUBP00001396	MFS allantoate transporter, putative	1.01882
AFUB_095050	CADAFUBP00009237	Putative uncharacterized protein	1.12673
AFUB_098420	CADAFUBP00009563	Ubiquinone biosynthesis protein, putative	-1.24259
AFUB_052450	CADAFUBP00005134	Protein kinase, putative	-1.39527
AFUB_071930	CADAFUBP00007010	Uncharacterized protein	-2.58375
AFUB_055780	CADAFUBP00005461	Uncharacterized protein	-1.17943
AFUB_055120	CADAFUBP00005397	Pyruvate carboxylase, putative	1.88222
AFUB_084110	CADAFUBP00008187	Uncharacterized protein	-1.32521
AFUB_037340	CADAFUBP00003656	NAD binding Rossmann fold oxidoreductase, putative	1.38762
AFUB_019160	CADAFUBP00001869	C2H2 finger domain protein, putative	-1.16087
AFUB_039180	CADAFUBP00003837	Uncharacterized protein	-1.71408
AFUB_003420	CADAFUBP00000335	Uncharacterized protein	-1.13564
AFUB_100750	CADAFUBP00009782	Uncharacterized protein	-3.45192
AFUB_062520	CADAFUBP00006106	Uncharacterized protein	1.89651
AFUB_039920	CADAFUBP00003909	Bifunctional cytochrome P450/NADPH--P450 reductase [Includes: Cytochrome P450 (EC 1.14.14.1); NADPH--cytochrome P450 reductase (EC 1.6.2.4)]	1.07535
AFUB_068300	CADAFUBP00006650	Uncharacterized protein	-1.97304
AFUB_028280	CADAFUBP00002767	Allergen Asp F13	1.45663
AFUB_030420	CADAFUBP00002980	Uncharacterized protein	-1.36648
AFUB_053880	CADAFUBP00005275	DNA repair and transcription factor Ada, putative	1.1613
AFUB_048040	CADAFUBP00004706	Acetyl xylan esterase (Axe1), putative	1.16834
AFUB_021450	CADAFUBP00002094	Integral membrane protein	1.17846
AFUB_028340	CADAFUBP00002773	HET domain protein	1.12339
AFUB_043270	CADAFUBP00004245	C6 transcription factor (Fcr1), putative	-1.21572
AFUB_032100	CADAFUBP00003147	Uncharacterized protein	-1.40862
AFUB_085080	CADAFUBP00008284	HHE domain protein	1.86918
AFUB_024290	CADAFUBP00002372	Uncharacterized protein	-1.57021
AFUB_081690	CADAFUBP00007953	FAD dependent oxidoreductase superfamily	-1.01283
AFUB_049150	CADAFUBP00004807	CRAL/TRIO domain protein	-1.06545
AFUB_041370	CADAFUBP00004053	Uncharacterized protein	-2.12197
AFUB_032110	CADAFUBP00003148	Uncharacterized protein	-1.57723
AFUB_033240	CADAFUBP00003258	Pigment biosynthesis protein Ayg1	-1.82706
AFUB_087290	CADAFUBP00008482	Oxalate/formate antiporter, putative	1.35402
AFUB_097170	CADAFUBP00009444	Putative uncharacterized protein	2.25731
AFUB_003500	CADAFUBP00000343	Integral membrane protein	-1.2722
AFUB_056870	CADAFUBP00005569	CipC-like antibiotic response protein, putative	1.10652
AFUB_086060	CADAFUBP00008384	Cytochrome P450 oxidoreductase OrdA-like, putative	-1.6018
AFUB_080540	CADAFUBP00007844	Uncharacterized protein	-2.33577
AFUB_011250	NA	Uncharacterized protein	-1.15961
AFUB_070490	CADAFUBP00006866	Thiol methyltransferase, putative	1.26998
AFUB_048170	CADAFUBP00004719	Metallo-beta-lactamase domain protein, putative	1.12655
AFUB_085690	CADAFUBP00008346	MFS glucose transporter, putative	-1.59865
AFUB_071860	CADAFUBP00007003	RING finger protein	1.40784
AFUB_086320	CADAFUBP00008410	Cytochrome P450, putative	-2.31658
AFUB_033020	CADAFUBP00003237	Uncharacterized protein	1.6011
AFUB_079440	CADAFUBP00007745	Uncharacterized protein	-1.29963
AFUB_085660	CADAFUBP00008343	UDP-glucose dehydrogenase Ugd1, putative	-1.50319
AFUB_054230	CADAFUBP00005310	Integral membrane protein	1.19504
AFUB_030200	CADAFUBP00002959	Zinc/cadmium resistance protein	-1.00203
AFUB_032240	CADAFUBP00003160	Uncharacterized protein	1.15003
AFUB_010650	CADAFUBP00001045	GPI anchored protein, putative	1.13814
AFUB_002700	CADAFUBP00000265	Uncharacterized protein	-3.79083
AFUB_050160	CADAFUBP00004907	Extracellular proline-rich protein	1.85291
AFUB_016650	CADAFUBP00001633	Uncharacterized protein	-1.70738
AFUB_081340	CADAFUBP00007922	Uncharacterized protein	-4.18358
AFUB_029470	CADAFUBP00002887	Uncharacterized protein	1.33007
AFUB_047170	CADAFUBP00004624	ThiJ/PfpI family protein	-1.91378
AFUB_086220	CADAFUBP00008400	Uncharacterized protein	1.15787
AFUB_086370	CADAFUBP00008415	Uncharacterized protein	-2.57584
AFUB_085650	CADAFUBP00008342	Endo-chitosanase (EC 3.2.1.132)	1.07872
AFUB_044060	CADAFUBP00004322	C6 transcription factor, putative	-1.1869
AFUB_050060	CADAFUBP00004897	MFS transporter, putative	-1.78516
AFUB_052290	CADAFUBP00005118	L-PSP endoribonuclease family protein (Brt1), putative	-1.90736
AFUB_087640	CADAFUBP00008517	Cysteine-rich secreted protein	2.28954
AFUB_035100	CADAFUBP00003434	Uncharacterized protein	1.222
AFUB_067190	CADAFUBP00006538	Uncharacterized protein	-2.53007
AFUB_046960	CADAFUBP00004603	DUF1212 domain membrane protein	1.00887
AFUB_061660	CADAFUBP00006022	WD domain, G-beta repeat protein	-1.7821
AFUB_074900	CADAFUBP00007297	Uncharacterized protein	-1.53443
AFUB_092190	CADAFUBP00008966	Integral membrane protein Pth11-like, putative	-1.3571
AFUB_093120	CADAFUBP00009049	C2H2 transcription factor (Azf1), putative	-1.19783
AFUB_086140	CADAFUBP00008392	Uncharacterized protein	-1.48642
AFUB_018840	CADAFUBP00001839	GMC oxidoreductase	1.42834
AFUB_053820	CADAFUBP00005269	MFS transporter, putative	-1.28404
AFUB_038220	CADAFUBP00003744	Glutaminase, putative	-1.1829
AFUB_013730	CADAFUBP00001346	DUF614 domain protein	-1.6062
AFUB_013670	CADAFUBP00001340	Uncharacterized protein	-1.32209
AFUB_079100	CADAFUBP00007711	Uncharacterized protein	1.01152
AFUB_079720	CADAFUBP00007772	Methyltransferase, putative	-5.13365
AFUB_067930	CADAFUBP00006612	Uncharacterized protein	-1.11617
AFUB_045540	CADAFUBP00004466	C6 transcription factor, putative	-1.18822
AFUB_090290	CADAFUBP00008778	Uncharacterized protein	-1.03122
AFUB_074300	CADAFUBP00007237	MFS transporter, putative	-1.0659
AFUB_089890	CADAFUBP00008739	Mandelate racemase/muconate lactonizing enzyme family protein	1.79068
AFUB_036810	CADAFUBP00003603	Stress response RCI peptide, putative	-1.27756
AFUB_015610	CADAFUBP00001530	Xylitol dehydrogenase XdhB, putative	-1.05134
AFUB_042510	CADAFUBP00004168	3'-phosphoadenosine-5'-phosphosulfate reductase	-1.12542
AFUB_074020	CADAFUBP00007209	Uncharacterized protein	-1.29479
AFUB_040550	CADAFUBP00003971	Short-chain dehydrogenase/reductase family protein, putative	1.00444
AFUB_096710	CADAFUBP00009399	Glutathione S-transferase, putative	-2.57248
AFUB_046420	CADAFUBP00004551	DUF636 domain protein	-1.24976
AFUB_066940	CADAFUBP00006513	Indoleamine 2,3-dioxygenase pyrrole 2,3-dioxygenase	-3.19582
AFUB_003330	CADAFUBP00000326	RNA binding protein	-1.12535
AFUB_097190	CADAFUBP00009446	Putative uncharacterized protein	1.64961
AFUB_029670	CADAFUBP00002906	Uncharacterized protein	-1.36341
AFUB_004640	CADAFUBP00000458	Uncharacterized protein	-1.36789
AFUB_002280	CADAFUBP00000223	Dienelactone hydrolase family protein	1.62576
AFUB_032250	CADAFUBP00003161	Short chain dehydrogenase/reductase, putative	2.0247
AFUB_071320	CADAFUBP00006948	Uncharacterized protein	2.62556
AFUB_099530	CADAFUBP00009673	Uncharacterized protein	1.07117
AFUB_055750	CADAFUBP00005458	Uncharacterized protein	-1.04946
AFUB_069690	CADAFUBP00006789	NADH-ubiquinone oxidoreductase complex 1/LYR family protein	-1.33621
AFUB_033930	CADAFUBP00003317	C6 transcription factor, putative	-2.93145
AFUB_056430	CADAFUBP00005525	D-arabinitol dehydrogenase ArbD, putative	-3.08996
AFUB_092060	CADAFUBP00008953	Fungal specific transcription factor, putative	-1.14323
AFUB_090320	CADAFUBP00008781	Uncharacterized protein	-1.028
AFUB_046470	CADAFUBP00004556	MFS multidrug transporter, putative	-1.07312
AFUB_022700	CADAFUBP00002217	Differentiation regulator (Nrd1), putative	-1.11496
AFUB_102060	CADAFUBP00009915	Amino acid transporter, putative	1.14756
AFUB_066540	CADAFUBP00006476	Malic acid transport protein, putative	2.13923
AFUB_027040	CADAFUBP00002643	Uncharacterized protein	-3.19123
AFUB_069410	CADAFUBP00006761	Conserved lysine-rich protein, putative	-1.03607
AFUB_057970	CADAFUBP00005671	Pectin lyase, putative	1.12606
AFUB_008720	CADAFUBP00000856	Uncharacterized protein	-2.12876
AFUB_097410	CADAFUBP00009471	Putative uncharacterized protein	1.72191
AFUB_098440	CADAFUBP00009565	Uncharacterized protein	-1.23457
AFUB_100990	CADAFUBP00009806	Uncharacterized protein	1.83031
AFUB_061920	CADAFUBP00006047	Uncharacterized protein	-1.86757
AFUB_047480	CADAFUBP00004654	RTA1 domain protein, putative	1.20986
AFUB_066550	CADAFUBP00006477	Carbonic anhydrase (EC 4.2.1.1) (Carbonate dehydratase)	1.80524
AFUB_092020	CADAFUBP00008949	Cell wall organization protein/glutathione transferase (Gto3), putative	-1.16484
AFUB_069840	CADAFUBP00006804	Uncharacterized protein	1.42778
AFUB_049500	CADAFUBP00004842	Glyceraldehyde-3-phosphate dehydrogenase (EC 1.2.1.12)	-1.5144
AFUB_063880	CADAFUBP00006214	Uncharacterized protein	-1.10988
AFUB_001220	CADAFUBP00000120	Tryptophan synthase	-2.38512
AFUB_063400	NA	Uncharacterized protein	1.17401
AFUB_086380	CADAFUBP00008416	Uncharacterized protein	-2.95692
AFUB_078070	CADAFUBP00007610	Nonribosomal peptide synthase, putative	-1.13159
AFUB_080590	CADAFUBP00007849	Uncharacterized protein	-1.4868
AFUB_097490	CADAFUBP00009479	Putative uncharacterized protein	-1.18578
AFUB_046080	CADAFUBP00004520	Uncharacterized protein	-1.25937
AFUB_042620	CADAFUBP00004179	GDP/GTP exchange factor Sec2p, putative	-1.10075
AFUB_016150	CADAFUBP00001583	Acetyltransferase, GNAT family family	-1.29298
AFUB_083460	CADAFUBP00008123	N-acetylglucosamine-6-phosphate deacetylase (EC 3.5.1.25)	1.13767
AFUB_026310	CADAFUBP00002571	Uricase (EC 1.7.3.3) (Urate oxidase)	-1.08596
AFUB_090280	CADAFUBP00008777	Uncharacterized protein	-1.09522
AFUB_000470	CADAFUBP00000047	Uncharacterized protein	-1.89657
AFUB_090710	CADAFUBP00008819	O-methyltransferase	-2.53875
AFUB_084050	CADAFUBP00008182	Carboxylic ester hydrolase (EC 3.1.1.-)	2.05122
AFUB_023020	CADAFUBP00002248	Uncharacterized protein	-1.04331
AFUB_087010	CADAFUBP00008456	Uncharacterized protein	1.21648
AFUB_047820	CADAFUBP00004686	Glucoamylase (EC 3.2.1.3) (1,4-alpha-D-glucan glucohydrolase) (Glucan 1,4-alpha-glucosidase)	-4.50761
AFUB_101680	CADAFUBP00009877	Uncharacterized protein	1.55324
AFUB_082870	CADAFUBP00008070	C4-dicarboxylate transporter/malic acid transport protein, putative	-1.1106
AFUB_087840	CADAFUBP00008538	Uncharacterized protein	-1.07911
AFUB_017320	CADAFUBP00001690	Uncharacterized protein	-1.29518
AFUB_097320	CADAFUBP00009459	C6 transcription factor, putative	-1.01201
AFUB_046130	CADAFUBP00004525	DUF427 domain protein	-1.15699
AFUB_082030	CADAFUBP00007986	Aldehyde dehydrogenase family protein	-1.32731
AFUB_046410	CADAFUBP00004550	C6 transcription factor Ctf1B-like, putative	-1.49301
AFUB_087310	CADAFUBP00008484	High affinity methionine permease	-1.1057
AFUB_096360	CADAFUBP00009365	Haemolysin-III family protein	-1.26714
AFUB_011180	CADAFUBP00001098	Uncharacterized protein	1.07727
AFUB_034220	CADAFUBP00003346	Uncharacterized protein	1.36422
AFUB_081430	CADAFUBP00007931	Uncharacterized protein	1.99858
AFUB_041660	CADAFUBP00004083	Uncharacterized protein	1.49029
AFUB_049630	CADAFUBP00004855	MFS monosaccharide transporter, putative	-1.35537
AFUB_049110	CADAFUBP00004803	Peroxisomal dehydratase, putative	-1.7507
AFUB_046990	CADAFUBP00004606	Polyketide synthase, putative	-1.06534
AFUB_021190	CADAFUBP00002068	Uncharacterized protein	1.10552
AFUB_078950	CADAFUBP00007696	Uncharacterized protein	1.41515
AFUB_080240	CADAFUBP00007815	Ankyrin repeat protein	-1.62388
AFUB_086280	CADAFUBP00008406	F-box domain and ankyrin repeat protein	-1.10639
AFUB_044850	CADAFUBP00004400	Siderophore biosynthesis acetylase AceI, putative	-1.10035
AFUB_055510	CADAFUBP00005434	Uncharacterized protein	-2.54418
AFUB_057690	CADAFUBP00005644	3-demethylubiquinone-9 3-methyltransferase, putative	1.33934
AFUB_018330	CADAFUBP00001788	Serine peptidase, putative	-1.03634
AFUB_047940	CADAFUBP00004697	GPI anchored cell wall protein, putative	3.2194
AFUB_096660	CADAFUBP00009394	Putative uncharacterized protein	1.08393
AFUB_095450	CADAFUBP00009275	Ethanolamine utilization protein (EutQ), putative	2.58649
AFUB_056290	CADAFUBP00005511	Uncharacterized protein	1.37324
AFUB_049920	CADAFUBP00004883	Uncharacterized protein	-1.19308
AFUB_081740	CADAFUBP00007958	Cellobiose dehydrogenase, putative	1.0389
AFUB_072400	CADAFUBP00007048	Uncharacterized protein	-1.57055
AFUB_046710	CADAFUBP00004580	Sterigmatocystin biosynthesis cytochrome P450 monooxygenase	1.61729
AFUB_035590	CADAFUBP00003484	C6 transcription factor, putative	-1.18805
AFUB_075820	CADAFUBP00007386	Geranylgeranyl diphosphate synthase, putative	-2.26249
AFUB_018050	CADAFUBP00001760	Uncharacterized protein	-1.89679
AFUB_075380	NA	Uncharacterized protein	1.02108
AFUB_101710	CADAFUBP00009880	Uncharacterized protein	1.01534
AFUB_031510	CADAFUBP00003088	Phytanoyl-CoA dioxygenase family protein	1.03368
AFUB_016580	CADAFUBP00001626	Long-chain-fatty-acid-CoA ligase, putative	-1.39468
AFUB_100760	CADAFUBP00009783	Oxidoreductase, 2OG-Fe(II) oxygenase family, putative	-3.8122
AFUB_030970	CADAFUBP00003035	Citrate synthase	-3.16917
AFUB_062540	CADAFUBP00006108	Cytochrome P450 oxygenase, putative	-3.29452
AFUB_019500	CADAFUBP00001903	Uncharacterized protein	1.33753
AFUB_070900	CADAFUBP00006907	Uncharacterized protein	2.80632
AFUB_081270	CADAFUBP00007915	Uncharacterized protein	3.16256
AFUB_081150	CADAFUBP00007902	Uncharacterized protein	1.47744
AFUB_083240	CADAFUBP00008101	Uncharacterized protein	-1.11528
AFUB_099290	CADAFUBP00009649	Dienelactone hydrolase	-2.15669
AFUB_055560	CADAFUBP00005439	Extracellular cellulase CelA/allergen Asp F7-like, putative	1.01792
AFUB_087630	CADAFUBP00008516	Salicylate hydroxylase	1.74226
AFUB_068810	CADAFUBP00006701	Uncharacterized protein	-1.14942
AFUB_086300	CADAFUBP00008408	Cytochrome P450 monooxygenase, putative	-3.14751
AFUB_038950	CADAFUBP00003814	Uncharacterized protein	1.18219
AFUB_032910	CADAFUBP00003226	Phosphoesterase, putative	-1.44296
AFUB_033720	CADAFUBP00003305	Catalase (EC 1.11.1.6)	-1.34539
AFUB_063740	CADAFUBP00006200	Uncharacterized protein	1.66104
AFUB_011350	CADAFUBP00001114	PQ loop repeat protein	-1.57068
AFUB_100410	CADAFUBP00009760	Uncharacterized protein	-2.10192
AFUB_060130	CADAFUBP00005876	2-amino-3-carboxymuconate-6-semialdehyde decarboxylase, putative	-1.10804
AFUB_071910	CADAFUBP00007008	MFS quinate transporter, putative	-2.89911
AFUB_025990	CADAFUBP00002540	Uncharacterized protein	2.15909
AFUB_012740	CADAFUBP00001253	Phosphoinositide phospholipase C (EC 3.1.4.11)	-1.08904
AFUB_004630	CADAFUBP00000457	Uncharacterized protein	-1.7845
AFUB_080410	CADAFUBP00007832	Isoflavone reductase family protein (CipA), putative	1.40118
AFUB_052060	CADAFUBP00005095	Thioredoxin reductase, putative	-1.96226
AFUB_086080	CADAFUBP00008386	PKS-like enzyme, putative	-1.16225
AFUB_096690	CADAFUBP00009397	C2H2 finger domain protein	1.0195
AFUB_078120	CADAFUBP00007614	C6 transcription factor, putative	3.05617
AFUB_060140	CADAFUBP00005877	Oxidoreductase, 2OG-Fe(II) oxygenase family	-1.1356
AFUB_051350	CADAFUBP00005026	Uncharacterized protein	1.58747
AFUB_088300	CADAFUBP00008584	3-hydroxymethyl-3-methylglutaryl-Coenzyme A lyase	-1.40231
AFUB_057630	CADAFUBP00005638	C6 transcription factor, putative	-1.22596
AFUB_034330	CADAFUBP00003357	FacC-like extracellular signaling protein, putative	1.91871
AFUB_046700	CADAFUBP00004579	MFS alpha-glucoside transporter, putative	-1.79158
AFUB_097690	CADAFUBP00009499	Putative uncharacterized protein	1.03475
AFUB_087380	CADAFUBP00008491	Uncharacterized protein	2.9148
AFUB_066260	CADAFUBP00006450	Ankyrin repeat protein	-3.54476
AFUB_060960	CADAFUBP00005955	DUF614 domain protein	-1.56633
AFUB_007880	CADAFUBP00000777	MYB DNA-binding domain protein	1.14133
AFUB_090740	CADAFUBP00008822	Fumarylacetoacetate hydrolase family protein	-2.81975
AFUB_080360	CADAFUBP00007827	Uncharacterized protein	-1.11044
AFUB_017480	CADAFUBP00001705	RTA1 domain protein	1.05668
AFUB_091810	CADAFUBP00008928	Zinc-containing alcohol dehydrogenase, putative	1.16714
AFUB_086310	CADAFUBP00008409	Phytanoyl-CoA dioxygenase family protein	-3.00544
AFUB_097030	CADAFUBP00009430	Putative uncharacterized protein	1.08273
AFUB_086950	CADAFUBP00008451	Uncharacterized protein	1.79048
AFUB_054490	CADAFUBP00005336	Dipeptidyl peptidase III	1.14689
AFUB_057000	CADAFUBP00005582	Uncharacterized protein	-2.03882
AFUB_040000	CADAFUBP00003917	C6 transcription factor, putative	1.24752
AFUB_060190	CADAFUBP00005882	Integral membrane protein TmpA	-1.88419
AFUB_074080	CADAFUBP00007215	Nucleotide-sugar transporter, putative	-1.198
AFUB_065710	CADAFUBP00006396	Uncharacterized protein	-2.53936
AFUB_081470	CADAFUBP00007934	Mutanase	-7.73152
AFUB_052750	CADAFUBP00005164	Citrate synthase	-1.22594
AFUB_066570	CADAFUBP00006479	Uncharacterized protein	1.8105
AFUB_046330	CADAFUBP00004544	C2H2 transcription factor, putative	-1.35606
AFUB_090880	CADAFUBP00008836	Uncharacterized protein	2.15048
AFUB_101950	CADAFUBP00009904	C6 finger domain protein, putative	3.50789
AFUB_098460	CADAFUBP00009567	Uncharacterized protein	1.28239
AFUB_015440	CADAFUBP00001514	C6 transcription factor RosA-like, putative	2.33684
AFUB_010530	CADAFUBP00001033	Uncharacterized protein	-2.03001
AFUB_100920	CADAFUBP00009799	Glycosyl hydrolase, putative	1.99929
AFUB_096800	CADAFUBP00009408	Extracellular serine-rich protein	2.37972
AFUB_051470	CADAFUBP00005038	Uncharacterized protein	1.7555
AFUB_084570	CADAFUBP00008232	Glycosyl transferase, putative	1.89681
AFUB_027030	CADAFUBP00002642	Alpha-1,3-glucan synthase, putative	-3.80807
AFUB_001120	CADAFUBP00000110	Uncharacterized protein	-3.88054
AFUB_097090	CADAFUBP00009436	IgE-binding protein	3.2954
AFUB_058280	CADAFUBP00005700	Pentatricopeptide repeat protein	-2.71643
AFUB_002520	CADAFUBP00000247	Glycogen debranching enzyme Gdb1, putative	-1.73639
AFUB_056750	CADAFUBP00005557	Alkaline protease 2 (ALP2) (EC 3.4.21.63) (Autophagic serine protease alp2) (allergen Asp f 18)	-1.13026
AFUB_010300	CADAFUBP00001011	Calcium-transporting ATPase (EC 3.6.3.8)	-1.86656
AFUB_055260	CADAFUBP00005410	Uncharacterized protein	2.36036
AFUB_029490	CADAFUBP00002889	Histone H4	1.34021
AFUB_082079	CADAFUBP00007991	Uncharacterized protein	-2.55984
AFUB_100710	CADAFUBP00009778	Uncharacterized protein	-3.01546
AFUB_072460	CADAFUBP00007054	Uncharacterized protein	2.07316
AFUB_000930	CADAFUBP00000092	Integral membrane protein Pth11-like, putative	1.62743
AFUB_092330	CADAFUBP00008980	Phosphoglycerate mutase family protein, putative	2.50556
AFUB_052770	CADAFUBP00005166	Homocysteine synthase CysD	-1.81452
AFUB_024280	CADAFUBP00002371	U3 small nucleolar ribonucleoprotein subunit (Imp3), putative	1.42343
AFUB_029980	CADAFUBP00002937	Probable endo-1,3(4)-beta-glucanase AFUB_029980 (EC 3.2.1.6) (Mixed-linked glucanase AFUB_029980)	1.64816
AFUB_084520	CADAFUBP00008227	Nucleotide-sugar transporter, putative	1.34857
AFUB_084480	CADAFUBP00008223	1,3-beta-glucanosyltransferase (EC 2.4.1.-)	1.49293
AFUB_001570	CADAFUBP00000152	H+/nucleoside cotransporter	1.26677
AFUB_011490	CADAFUBP00001128	Uncharacterized protein	-1.47997
AFUB_001920	CADAFUBP00000187	Uncharacterized protein	1.49983
AFUB_088060	CADAFUBP00008560	MFS peptide transporter Ptr2, putative	1.46446
AFUB_012600	CADAFUBP00001239	Uncharacterized protein	4.26349
AFUB_032560	CADAFUBP00003191	60S ribosomal protein L37a	1.42984
AFUB_046170	CADAFUBP00004529	Uncharacterized protein	5.36024
AFUB_071670	CADAFUBP00006984	Uncharacterized protein	2.4227
AFUB_037970	CADAFUBP00003719	Uncharacterized protein	-2.46565
AFUB_074880	CADAFUBP00007295	Assimilatory sulfite reductase	-1.12238
AFUB_061470	CADAFUBP00006004	NlpC/P60-like cell-wall peptidase, putative	3.19575
AFUB_064810	CADAFUBP00006306	Pyruvate carboxylase (EC 6.4.1.1)	-1.66592
AFUB_084740	CADAFUBP00008249	Uncharacterized protein	1.80006
AFUB_033340	CADAFUBP00003268	DUF907 domain protein	1.80788
AFUB_075570	CADAFUBP00007361	Lipase/esterase family protein	-2.09476
AFUB_006710	CADAFUBP00000659	Uncharacterized protein	-1.22481
AFUB_000780	CADAFUBP00000077	FAD-dependent monooxygenase (PaxM), putative	-3.25766
AFUB_040630	CADAFUBP00003979	60S ribosomal protein L35Ae	1.23606
AFUB_087400	CADAFUBP00008493	Uncharacterized protein	2.07544
AFUB_030300	CADAFUBP00002968	Uncharacterized protein	-5.41845
AFUB_092780	NA	Uncharacterized protein	1.56162
AFUB_044860	CADAFUBP00004401	Siderophore biosynthesis lipase/esterase, putative	-1.55405
AFUB_091700	CADAFUBP00008917	Transmembrane transporter, putative	1.42787
AFUB_069450	CADAFUBP00006765	Uncharacterized protein	1.42137
AFUB_035360	CADAFUBP00003461	PH domain protein	-1.78992
AFUB_071040	CADAFUBP00006920	Uncharacterized protein	2.11972
AFUB_015200	CADAFUBP00001490	Laccase TilA, putative	-3.47529
AFUB_095880	CADAFUBP00009317	Glucosamine 6-phosphate acetyltransferase, putative	1.27311
AFUB_057830	CADAFUBP00005658	Uncharacterized protein	1.41104
AFUB_098630	CADAFUBP00009584	Phenazine biosynthesis-like protein, putative	-1.72533
AFUB_067410	CADAFUBP00006560	Uncharacterized protein	-1.87689
AFUB_030110	CADAFUBP00002950	Endoglucanase, putative	2.12658
AFUB_073960	CADAFUBP00007203	Calpain-like protein	4.98546
AFUB_081080	CADAFUBP00007896	Annexin	2.00036
AFUB_101150	CADAFUBP00009822	Integral membrane protein	1.49586
AFUB_018340	CADAFUBP00001789	HLH transcription factor, putative	-1.44116
AFUB_039980	CADAFUBP00003915	Oxidoreductase, short chain dehydrogenase/reductase family protein, putative	1.47632
AFUB_030660	CADAFUBP00003004	Serine threonine protein kinase, putative	-1.22526
AFUB_099610	CADAFUBP00009681	Uncharacterized protein	2.41265
AFUB_084080	CADAFUBP00008185	Glutathione S-transferase	1.56372
AFUB_080700	CADAFUBP00007859	Uncharacterized protein	6.75706
AFUB_095870	CADAFUBP00009316	Fumarate hydratase, putative	-1.21544
AFUB_059360	CADAFUBP00005809	Dynein heavy chain	-1.11874
AFUB_066150	CADAFUBP00006439	Serine/threonine protein kinase (Pdd7p), putative	-1.21444
AFUB_016640	CADAFUBP00001632	Conidial hydrophobin RodB	-4.20882
AFUB_069290	CADAFUBP00006749	Alkaline phytoceramidase, putative	-1.16045
AFUB_045610	CADAFUBP00004474	Nonribosomal peptide synthetase, putative	-1.74708
AFUB_097510	CADAFUBP00009481	Alpha-1,3-glucanase/mutanase, putative	-1.7604
AFUB_006160	CADAFUBP00000604	Probable beta-glucosidase A (EC 3.2.1.21) (Beta-D-glucoside glucohydrolase A) (Cellobiase A) (Gentiobiase A)	-2.51931
AFUB_096890	CADAFUBP00009417	Putative uncharacterized protein	1.54072
AFUB_031300	CADAFUBP00003068	DUF323 domain protein	-1.3017
AFUB_038350	CADAFUBP00003757	Uncharacterized protein	-1.1767
AFUB_045330	CADAFUBP00004446	C6 transcription factor, putative	-1.53872
AFUB_025880	CADAFUBP00002529	Carbamoyl-phosphate synthase, large subunit	-1.41219
AFUB_037330	CADAFUBP00003655	Uncharacterized protein	1.14538
AFUB_088180	CADAFUBP00008572	Uncharacterized protein	1.25445
AFUB_017840	CADAFUBP00001740	Probable pectate lyase A (EC 4.2.2.2)	2.79955
AFUB_016090	CADAFUBP00001577	Elongation of fatty acids protein (EC 2.3.1.199) (Very-long-chain 3-oxoacyl-CoA synthase)	-1.13251
AFUB_028210	CADAFUBP00002760	MFS multidrug transporter, putative	-1.70172
AFUB_067260	CADAFUBP00006545	Glucoamylase/glucan 1,4-alpha-glucosidase, putative	-3.62978
AFUB_087370	CADAFUBP00008490	Purple acid phosphatase (EC 3.1.3.2)	2.08416
AFUB_011330	CADAFUBP00001112	Acetoacetyl-CoA synthase	-1.33559
AFUB_035440	CADAFUBP00003469	Uncharacterized protein	2.33974
AFUB_004950	CADAFUBP00000489	RING finger domain protein, putative	-2.39155
AFUB_100730	CADAFUBP00009780	Polyketide synthase, putative	-1.64963
AFUB_033310	CADAFUBP00003265	Cellobiose dehydrogenase	2.79059
AFUB_101320	CADAFUBP00009839	Uncharacterized protein	2.17872
AFUB_075270	CADAFUBP00007332	Uncharacterized protein	1.1523
AFUB_045880	CADAFUBP00004501	Uncharacterized protein	1.20516
AFUB_063730	CADAFUBP00006199	Uncharacterized protein	2.82822
AFUB_077150	CADAFUBP00007519	Possible replication factor-a protein	1.15245
AFUB_081370	CADAFUBP00007925	Uncharacterized protein	-4.45309
AFUB_085730	CADAFUBP00008350	Amino acid permease, putative	1.23361
AFUB_041220	CADAFUBP00004038	Cell surface spherulin 4-like protein, putative (Fragment)	1.39755
AFUB_034250	CADAFUBP00003349	Endo-chitosanase (EC 3.2.1.132)	3.86464
AFUB_042030	CADAFUBP00004120	Annexin ANXC4	1.73046
AFUB_066780	CADAFUBP00006500	Uncharacterized protein	1.34155
AFUB_084030	CADAFUBP00008180	MFS peptide transporter, putative	1.87279
AFUB_095500	CADAFUBP00009280	GPI anchored protein, putative	1.62335
AFUB_095120	CADAFUBP00009244	Putative uncharacterized protein	1.69226
AFUB_018100	CADAFUBP00001765	Myo-inositol-phosphate synthase, putative	-1.66726
AFUB_047550	CADAFUBP00004661	Uncharacterized protein	1.85576
AFUB_071490	CADAFUBP00006965	RING finger protein	-1.69983
AFUB_084630	CADAFUBP00008238	Uncharacterized protein	-5.45966
AFUB_053870	CADAFUBP00005274	BAR domain protein	1.6691
AFUB_081390	CADAFUBP00007927	Amino acid permease, putative	1.48826
AFUB_017820	CADAFUBP00001738	Uncharacterized protein	1.78053
AFUB_073220	CADAFUBP00007129	Purine-cytosine permease, putative	-2.60734
AFUB_001850	CADAFUBP00000180	Vacuole-associated enzyme activator complex component (Vac14), putative	-1.26129
AFUB_044800	CADAFUBP00004395	Uncharacterized protein	-1.72348
AFUB_076700	CADAFUBP00007474	ATP citrate lyase subunit (Acl), putatibe	-1.30556
AFUB_096780	CADAFUBP00009406	Putative uncharacterized protein	2.40669
AFUB_048130	CADAFUBP00004715	Probable endo-1,4-beta-xylanase A (Xylanase A) (EC 3.2.1.8) (1,4-beta-D-xylan xylanohydrolase A)	3.97125
AFUB_084880	CADAFUBP00008264	Antigenic thaumatin domain protein, putative	1.22885
AFUB_092810	CADAFUBP00009027	Uncharacterized protein	1.26583
AFUB_037770	CADAFUBP00003699	Aspartic endopeptidase Pep2	-1.20976
AFUB_078730	CADAFUBP00007674	Integral membrane protein	-1.65197
AFUB_033230	CADAFUBP00003257	Conidial pigment biosynthesis oxidase Abr1/brown 1	-7.41276
AFUB_026080	CADAFUBP00002548	TOR pathway phosphatidylinositol 3-kinase TorA, putative	-1.10705
AFUB_050120	CADAFUBP00004903	Oxidoreductase, short chain dehydrogenase/reductase family	-3.15466
AFUB_000810	CADAFUBP00000080	Cytochrome P450	-5.41621
AFUB_086350	CADAFUBP00008413	Cytochrome P450 monooxygenase, putative	-1.54272
AFUB_018890	CADAFUBP00001844	Pre-mRNA splicing factor (Prp24), putative	-1.13442
AFUB_019950	CADAFUBP00001948	Nuclear protein involved in pre-rRNA processing, putative	1.25483
AFUB_051480	CADAFUBP00005039	Uncharacterized protein	1.75077
AFUB_012160	CADAFUBP00001195	ABC multidrug transporter Mdr4	-1.74528
AFUB_097740	CADAFUBP00009504	Putative uncharacterized protein	-1.77256
AFUB_087170	CADAFUBP00008470	Uncharacterized protein	1.23358
AFUB_000760	CADAFUBP00000075	Acetyltransferase, putative	-3.48201
AFUB_089320	CADAFUBP00008682	YT521-B-like splicing factor, putative	1.45505
AFUB_012300	CADAFUBP00001209	Nitrate reductase	-1.3982
AFUB_073900	CADAFUBP00007197	PH domain protein	-1.43058
AFUB_091650	CADAFUBP00008912	Siderochrome-iron transporter (Sit1), putative	-1.64705
AFUB_037400	CADAFUBP00003662	Galactose-proton symport, putative	2.26545
AFUB_045170	CADAFUBP00004430	Cell wall protein phiA (Major allergen phiA) (Phialide development protein A) (allergen Asp f 34)	4.19214
AFUB_084560	CADAFUBP00008231	Uncharacterized protein	1.10367
AFUB_074070	CADAFUBP00007214	Glycosyl hydrolase, putative	-2.40512
AFUB_096840	CADAFUBP00009412	MFS transporter, putative	1.12599
AFUB_047180	CADAFUBP00004625	Integral membrane protein Pth11-like, putative	-5.73483
AFUB_093610	CADAFUBP00009098	Putative uncharacterized protein	4.30426
AFUB_101770	CADAFUBP00009886	Uncharacterized protein	4.43015
AFUB_054220	CADAFUBP00005309	UPF0187 domain membrane protein	1.22147
AFUB_041210	CADAFUBP00004037	UDP-glucose 4-epimerase, putative	2.88281
AFUB_035450	CADAFUBP00003470	HSP70 family protein	2.87109
AFUB_031630	CADAFUBP00003100	Extracellular aspartic endopeptidase, putative	3.12428
AFUB_051520	CADAFUBP00005043	Uncharacterized protein	3.19038
AFUB_097360	CADAFUBP00009466	Putative uncharacterized protein	3.37169
AFUB_072570	CADAFUBP00007065	FK506 suppressor Sfk1, putative	-1.73354
AFUB_096100	CADAFUBP00009339	MFS toxin efflux pump, putative	-2.07813
AFUB_073890	CADAFUBP00007196	Probable HECT-type ubiquitin ligase-interacting protein creD (Carbon catabolite repressor D)	-2.21243
AFUB_050350	CADAFUBP00004926	DUF221 domain protein, putative	-2.21375
AFUB_042280	CADAFUBP00004145	60S ribosomal protein L37	1.09912
AFUB_092760	CADAFUBP00009022	SRF-type transcription factor family protein	1.50429
AFUB_091330	CADAFUBP00008880	Uncharacterized protein	-2.30881
AFUB_001200	CADAFUBP00000118	Carboxypeptidase (EC 3.4.16.-)	-1.09173
AFUB_015030	CADAFUBP00001473	MFS multidrug transporter, putative	-2.73008
AFUB_052420	CADAFUBP00005131	BZIP transcription factor (HapX), putative	-1.30411
AFUB_020300	CADAFUBP00001983	Alpha-amylase AmyA	-2.15847
AFUB_033220	CADAFUBP00003256	Conidial pigment biosynthesis oxidase Arb2/brown2	-4.5469
AFUB_076330	CADAFUBP00007437	Uncharacterized protein	1.77105
AFUB_020080	CADAFUBP00001961	MYB DNA-binding domain protein	1.7115
AFUB_000820	CADAFUBP00000081	Polyketide synthase, putative	-4.23189
AFUB_073480	CADAFUBP00007155	Cell wall integrity signaling protein Lsp1, putative	-1.10432
AFUB_000790	CADAFUBP00000078	Integral membrane protein	-3.63676
AFUB_046340	CADAFUBP00004545	MFS multidrug transporter, putative	-1.49799
AFUB_082080	CADAFUBP00007992	BZIP transcription factor, putative	-2.02856
AFUB_084540	CADAFUBP00008229	Glycosyl transferase, putative	1.31131
AFUB_067510	CADAFUBP00006570	Aspartate aminotransferase, putative	-1.08313
AFUB_023800	CADAFUBP00002323	Uncharacterized protein	2.91583
AFUB_054760	CADAFUBP00005361	Uncharacterized protein	-2.99152
AFUB_028170	CADAFUBP00002756	Uncharacterized protein	-1.47337
AFUB_073710	CADAFUBP00007178	MFS phospholipid transporter (Git1), putative	1.50586
AFUB_096980	CADAFUBP00009426	Putative uncharacterized protein	1.57624
AFUB_043210	CADAFUBP00004239	ZZ type zinc finger domain protein	-1.73059
AFUB_035120	CADAFUBP00003436	Nicotinamide N-methyltransferase Nnt1, putative	1.20256
AFUB_063010	CADAFUBP00006126	Nuclear thiol peroxidase Dot5, putative	-1.33934
AFUB_057570	CADAFUBP00005632	GPI anchored protein, putative	1.87424
AFUB_015530	CADAFUBP00001522	Extracellular cell wall glucanase Crf1/allergen Asp F9	1.74232
AFUB_078410	CADAFUBP00007643	1,3-beta-glucanosyltransferase (EC 2.4.1.-)	2.84293
AFUB_101310	CADAFUBP00009838	Uncharacterized protein	2.4387
AFUB_087520	CADAFUBP00008505	Isoamyl alcohol oxidase, putative	1.54739
AFUB_069520	CADAFUBP00006772	Uncharacterized protein	-2.28869
AFUB_030760	CADAFUBP00003014	Uncharacterized protein	2.19964
AFUB_020560	CADAFUBP00002009	Calcium/calmodulin-dependent protein kinase, putative	-2.01987
AFUB_087510	CADAFUBP00008504	Integral membrane protein	1.51593
AFUB_044820	CADAFUBP00004397	ABC multidrug transporter SitT	-2.75693
AFUB_002030	CADAFUBP00000198	Oxidoreductase CipA-like, putative	2.04988
AFUB_055240	CADAFUBP00005408	Nuclear migration protein (ApsA), putative	-1.20588
AFUB_030220	CADAFUBP00002961	MFS monosaccharide transporter, putative	1.22151
AFUB_076690	CADAFUBP00007473	ATP citrate lyase, subunit 1, putative	-1.63632
AFUB_078660	CADAFUBP00007667	40S ribosomal protein S10b	1.08479
AFUB_033480	CADAFUBP00003281	RTA1 domain protein, putative	3.76625
AFUB_024950	CADAFUBP00002438	DUF221 domain protein, putative	-1.95611
AFUB_055710	CADAFUBP00005454	Cell wall protein, putative	-4.40425
AFUB_090530	CADAFUBP00008801	Metalloreductase, putative	4.24325
AFUB_079410	CADAFUBP00007742	Alpha-1,6-mannosyltransferase subunit (Hoc1), putative	1.14811
AFUB_051190	CADAFUBP00005010	Uncharacterized protein	2.08329
AFUB_036090	CADAFUBP00003531	Extracellular serine-threonine rich protein	2.02137
AFUB_029310	CADAFUBP00002871	Uncharacterized protein	1.35786
AFUB_100430	CADAFUBP00009762	GPI anchored glycosyl hydrolase, putative	1.21021
AFUB_024720	CADAFUBP00002415	Uncharacterized protein	1.90316
AFUB_086210	CADAFUBP00008399	NlpC/P60-like cell-wall peptidase, putative	3.41884
AFUB_034310	CADAFUBP00003355	Uncharacterized protein	1.78552
AFUB_049340	CADAFUBP00004826	G-protein signalling regulator, putative	3.3672
AFUB_062340	CADAFUBP00006088	Uncharacterized protein	1.63026
AFUB_091720	CADAFUBP00008919	Probable beta-glucosidase L (EC 3.2.1.21) (Beta-D-glucoside glucohydrolase L) (Cellobiase L) (Gentiobiase L)	-1.86342
AFUB_032190	CADAFUBP00003155	Uncharacterized protein	-1.32994
AFUB_037890	CADAFUBP00003711	Uncharacterized protein	3.14619
AFUB_079820	CADAFUBP00007782	NADH-ubiquinone oxidoreductase subunit B, putative	-1.3081
AFUB_060310	CADAFUBP00005894	UPF0052 domain protein	1.54913
AFUB_045890	CADAFUBP00004502	Uncharacterized protein	1.57951
AFUB_043300	CADAFUBP00004248	Anucleate primary sterigmata (ApsB), putative	-1.13899
AFUB_067250	CADAFUBP00006544	Alpha-amylase (EC 3.2.1.1)	-3.64208
AFUB_029320	CADAFUBP00002872	Calcium/calmodulin-dependent protein kinase, putative	1.20461
AFUB_081560	CADAFUBP00007941	Toxin biosynthesis protein (Tri7), putative	1.2648
AFUB_027710	CADAFUBP00002709	Uncharacterized protein	2.45258
AFUB_036110	CADAFUBP00003533	Uncharacterized protein	-1.47032
AFUB_026440	CADAFUBP00002584	Mannitol-1-phosphate 5-dehydrogenase (M1PDH) (MPD) (MPDH) (EC 1.1.1.17)	-1.33162
AFUB_052740	CADAFUBP00005163	Mitochondrial DNA replication protein (Yhm2), putative	-1.07758
AFUB_074010	CADAFUBP00007208	ABC transporter, putative	-1.54289
AFUB_043250	CADAFUBP00004243	GATA transcription factor LreA	-2.26485
AFUB_096930	CADAFUBP00009421	Putative uncharacterized protein	1.52866
AFUB_084410	CADAFUBP00008216	Proline permease, putative	1.63427
AFUB_036970	CADAFUBP00003619	Carboxypeptidase (EC 3.4.16.-)	-2.53779
AFUB_014850	CADAFUBP00001456	Choline transport protein, putative	1.90357
AFUB_046180	CADAFUBP00004530	Uncharacterized protein	5.25259
AFUB_064120	CADAFUBP00006237	Uncharacterized protein	-1.26249
AFUB_054860	CADAFUBP00005371	DUF500 domain protein	-2.78738
AFUB_096490	CADAFUBP00009378	Putative uncharacterized protein	1.61607
AFUB_069460	CADAFUBP00006766	Uncharacterized protein	1.61769
AFUB_101340	CADAFUBP00009841	MFS monosaccharide transporter, putative	1.67376
AFUB_063290	CADAFUBP00006154	Uncharacterized protein	2.56935
AFUB_038680	CADAFUBP00003787	Stress response protein (Ish1), putative	-2.39513
AFUB_012650	CADAFUBP00001244	Cell division control protein 14	1.66262
AFUB_030320	CADAFUBP00002970	Uncharacterized protein	-1.87684
AFUB_025500	CADAFUBP00002492	RING finger domain protein, putative	-1.27727
AFUB_055340	CADAFUBP00005418	DUF914 domain membrane protein	1.4283
AFUB_086340	CADAFUBP00008412	O-methyltransferase, putative	-2.22035
AFUB_053250	CADAFUBP00005214	Uncharacterized protein	1.50157
AFUB_053570	CADAFUBP00005246	Uncharacterized protein	-3.03211
AFUB_030160	CADAFUBP00002955	Endoglucanase, putative	2.61171
AFUB_067490	CADAFUBP00006568	YagE family protein	-1.2932
AFUB_088860	CADAFUBP00008640	Uncharacterized protein	1.32927
AFUB_003520	CADAFUBP00000345	60S ribosomal protein L29, putative	1.29972
AFUB_036460	CADAFUBP00003568	Uncharacterized protein	1.45693
AFUB_014340	CADAFUBP00001405	Uncharacterized protein	-2.16644
AFUB_024590	CADAFUBP00002402	Acetyl-CoA carboxylase	-1.69683
AFUB_007730	CADAFUBP00000761	Glutamate synthase Glt1, putative	-2.16807
AFUB_096350	CADAFUBP00009364	rRNA processing protein Ipi1, putative	1.25178
AFUB_052300	CADAFUBP00005119	Ferrooxidoreductase Fet3, putative	-1.251
AFUB_096950	CADAFUBP00009423	Glycosyl transferase family 8 family, putative	2.66061
AFUB_090540	CADAFUBP00008802	3-ketoacyl-acyl carrier protein reductase	3.02381
AFUB_101300	CADAFUBP00009837	Uncharacterized protein	3.20097
AFUB_078060	CADAFUBP00007609	FAD binding domain protein	-6.65404
AFUB_015100	CADAFUBP00001480	Uncharacterized protein	1.62159
AFUB_080160	CADAFUBP00007807	Methyltransferase, putative	1.10698
AFUB_033620	CADAFUBP00003295	Integral membrane protein	7.83596
AFUB_066560	CADAFUBP00006478	Sodium P-type ATPase, putative	2.74858
AFUB_030730	CADAFUBP00003011	Sybindin-like family protein	1.17699
AFUB_024160	CADAFUBP00002359	NEDD8-like protein (RubA), putative	1.13203
AFUB_073420	CADAFUBP00007149	1-phosphatidylinositol-3-phosphate 5-kinase (Fab1), putative	-1.32427
AFUB_084690	CADAFUBP00008244	Uncharacterized protein	1.46294
AFUB_095000	CADAFUBP00009232	Isochorismatase family hydrolase, putative	3.15992
AFUB_096430	CADAFUBP00009372	C2H2 finger domain protein, putative	1.55423
AFUB_040900	CADAFUBP00004005	Uncharacterized protein	-1.38118
AFUB_013890	CADAFUBP00001361	Metalloreductase, putative	1.08932
U3	NA	NA	1.47421
AFUB_055440	NA	Uncharacterized protein	-4.35878
AFUB_050850	CADAFUBP00004976	Uncharacterized protein	1.25684
AFUB_060180	CADAFUBP00005881	Adenylate-forming enzyme AfeA	-3.44398
AFUB_067860	CADAFUBP00006605	Ubiquitin-protein ligase (Tom1), putative	-1.06301
AFUB_082630	CADAFUBP00008047	GPI anchored glycoprotein, putative	2.28412
AFUB_014700	CADAFUBP00001441	Alpha-amylase, putative	1.18268
AFUB_059630	CADAFUBP00005835	Uncharacterized protein	-1.24189
AFUB_048360	CADAFUBP00004738	Short chain alpha-hydroxy acid oxidase, putative (EC 1.1.3.15)	1.3792
AFUB_095490	CADAFUBP00009279	Ctr copper transporter, putative	1.83518
AFUB_066140	CADAFUBP00006438	High affinity methionine permease	2.11337
AFUB_030870	CADAFUBP00003025	Uncharacterized protein	-2.52179
AFUB_096790	CADAFUBP00009407	Putative uncharacterized protein	2.05248
AFUB_063950	CADAFUBP00006221	HLH DNA binding domain protein, putative	-5.33745
AFUB_020740	CADAFUBP00002023	Uncharacterized protein	1.64498
AFUB_004150	CADAFUBP00000408	Glutamate carboxypeptidase, putative	-1.12047
AFUB_078050	CADAFUBP00007608	MAK1-like monooxygenase, putative	-5.61636
AFUB_101760	CADAFUBP00009885	Integral membrane protein	4.64998
AFUB_066270	CADAFUBP00006451	Anion exchange family protein	-1.19824
AFUB_068270	CADAFUBP00006647	L-aminoadipate-semialdehyde dehydrogenase (EC 1.2.1.95) (Alpha-aminoadipate reductase)	-1.06246
AFUB_084420	CADAFUBP00008217	Uncharacterized protein	2.32117
AFUB_041240	CADAFUBP00004040	Extracellular serine-rich protein, putative	2.23206
AFUB_084550	CADAFUBP00008230	Glycan biosynthesis protein (PigL), putative	1.83411
AFUB_051950	CADAFUBP00005084	PHD transcription factor (Rum1), putative	-1.06884
AFUB_096340	CADAFUBP00009363	NCS1 allantoate transporter	1.11393
AFUB_049240	CADAFUBP00004816	Integral membrane protein, putative	1.10439
AFUB_090550	CADAFUBP00008803	DUTP diphosphatase Dut, putative	1.40846
AFUB_032690	CADAFUBP00003204	PT repeat family protein	-1.40806
AFUB_074420	CADAFUBP00007249	Cytochrome P450 alkane hydroxylase, putative	-1.48613
AFUB_060350	CADAFUBP00005898	Dihydroxyacetone kinase (DakA), putative	-1.20122
AFUB_073820	CADAFUBP00007189	Uncharacterized protein	-2.32221
AFUB_100850	CADAFUBP00009792	Uncharacterized protein	2.58754
AFUB_043760	CADAFUBP00004294	Fatty acid synthase beta subunit, putative	-1.159
AFUB_072925	CADAFUBP00007100	Uncharacterized protein	2.47483
AFUB_012310	CADAFUBP00001210	Nitrite reductase NiiA	-1.36551
AFUB_081190	CADAFUBP00007906	Amino acid permease, putative	3.57622
AFUB_097660	CADAFUBP00009496	Uncharacterized protein	1.85629
AFUB_080810	CADAFUBP00007870	Glycosyl hydrolase, putative	3.78801
AFUB_101780	NA	Uncharacterized protein	1.63623
AFUB_021370	CADAFUBP00002086	Argininosuccinate synthase	-1.04982
AFUB_061850	CADAFUBP00006041	Uncharacterized protein	-2.22171
AFUB_030960	CADAFUBP00003034	DUF636 domain protein	-2.96851
AFUB_001580	CADAFUBP00000153	CECR1 family adenosine deaminase, putative	1.21144
AFUB_001910	CADAFUBP00000186	Uncharacterized protein	1.80391
AFUB_023720	CADAFUBP00002315	L-ornithine N5-oxygenase SidA	-1.96639
AFUB_036980	CADAFUBP00003620	Small oligopeptide transporter, OPT family	-2.72235
AFUB_077850	CADAFUBP00007587	Uncharacterized protein	-1.16208
AFUB_017950	CADAFUBP00001751	Uncharacterized protein	1.96726
AFUB_030270	CADAFUBP00002965	Cell wall glycosyl hydrolase YteR, putative	2.43704
AFUB_041350	CADAFUBP00004051	Acetyltransferase, GNAT family family	-1.26849
AFUB_032260	CADAFUBP00003162	Alpha/beta superfamily hydrolase, putative	3.24741
AFUB_034580	CADAFUBP00003382	LipA and NB-ARC domain protein	1.79586
AFUB_087360	CADAFUBP00008489	Uncharacterized protein	1.77189
AFUB_025630	CADAFUBP00002505	Glucose-6-phosphate isomerase (EC 5.3.1.9)	-1.04719
AFUB_042910	CADAFUBP00004209	Cytoskeleton assembly control protein Sla2, putative	-1.04784
AFUB_040860	CADAFUBP00004001	Uncharacterized protein	-4.25503
AFUB_071680	CADAFUBP00006985	Secreted glycosyl hydrolase, putative	1.68356
AFUB_016590	CADAFUBP00001627	Nonribosomal peptide synthase SidC	-1.09245
AFUB_073680	CADAFUBP00007175	Phosphoenolpyruvate carboxykinase AcuF	-3.3376
AFUB_036950	CADAFUBP00003617	Uncharacterized protein	-4.19911
AFUB_016660	CADAFUBP00001634	Plasma membrane ferric-chelate reductase (Fre2), putative	-1.46165
AFUB_098320	CADAFUBP00009553	FGGY-family carbohydrate kinase, putative	-1.27559
AFUB_086680	CADAFUBP00008426	C6 transcription factor, putative	4.05183
AFUB_070960	CADAFUBP00006912	C2H2 finger domain protein, putative	1.83657
AFUB_057770	CADAFUBP00005652	Probable pectin lyase E (PLE) (EC 4.2.2.10)	3.92846
AFUB_067850	CADAFUBP00006604	Psi-producing oxygenase A (Fatty acid oxygenase ppoA) [Includes: Linoleate 8R-lipoxygenase (EC 1.13.11.60); 9,12-octadecadienoate 8-hydroperoxide 8R-isomerase (EC 5.4.4.5)]	4.84222
AFUB_024150	CADAFUBP00002358	Uncharacterized protein	1.19278
AFUB_047530	CADAFUBP00004659	Uncharacterized protein	1.4588
AFUB_066250	CADAFUBP00006449	ABC multidrug transporter, putative	-1.92234
AFUB_067000	CADAFUBP00006519	Uncharacterized protein	1.50996
AFUB_037900	CADAFUBP00003712	Class V chitinase, putative	2.37765
AFUB_056350	CADAFUBP00005517	Uncharacterized protein	-1.34077
AFUB_060950	CADAFUBP00005954	Kinase (EC 2.7.-.-)	-1.63651
AFUB_078250	CADAFUBP00007627	Glycerophosphoryl diester phosphodiesterase family protein	1.22039
AFUB_040220	CADAFUBP00003939	Uncharacterized protein	-1.37282
AFUB_087560	CADAFUBP00008509	GPI anchored serine-threonine rich protein	2.62938
AFUB_021840	CADAFUBP00002131	Pre-rRNA processing protein, putative	1.29484
AFUB_047020	CADAFUBP00004609	Siderochrome-iron transporter, putative	-3.11486
AFUB_031050	CADAFUBP00003043	FluG family protein	-1.50883
AFUB_085310	CADAFUBP00008307	Uncharacterized protein	-1.95645
AFUB_030770	CADAFUBP00003015	C2H2 finger domain protein, putative	1.56547
AFUB_067710	CADAFUBP00006590	4-hydroxyphenylpyruvate dioxygenase	-1.0983
AFUB_095060	CADAFUBP00009238	Putative uncharacterized protein	2.2324
AFUB_043820	CADAFUBP00004300	Mitochondrial enoyl reductase, putative	-1.07025
AFUB_080970	CADAFUBP00007885	Uncharacterized protein	1.85452
AFUB_057350	CADAFUBP00005617	Uncharacterized protein	-1.55722
AFUB_086770	CADAFUBP00008435	C6 transcription factor, putative	-2.54873
AFUB_033270	CADAFUBP00003261	Scytalone dehydratase (EC 4.2.1.94)	-2.12322
AFUB_072900	CADAFUBP00007098	Uncharacterized protein	-1.82652
AFUB_011710	CADAFUBP00001150	MFS peptide transporter, putative	1.24457
AFUB_033560	CADAFUBP00003289	C6 finger domain protein, putative	4.73642
AFUB_095620	CADAFUBP00009292	C2H2 finger domain transcription factor mtfA	1.16819
AFUB_055430	NA	Uncharacterized protein	-4.49643
AFUB_020570	CADAFUBP00002010	Sugar transporter, putative	1.99244
AFUB_073690	CADAFUBP00007176	Plasma membrane antiporter, putative	-2.05142
AFUB_087260	CADAFUBP00008479	Uncharacterized protein	1.80101
AFUB_018850	CADAFUBP00001840	Small nucleolar ribonucleoprotein complex subunit Utp15, putative	1.09304
AFUB_062320	CADAFUBP00006086	RING finger protein	1.72385
AFUB_024710	CADAFUBP00002414	Amino acid permease (Dip5), putative	2.07085
AFUB_088920	CADAFUBP00008644	C2 domain protein	-1.06511
AFUB_061540	CADAFUBP00006011	Transcriptional regulator, putative	1.30773
AFUB_038520	CADAFUBP00003771	Uncharacterized protein	-1.2285
AFUB_042980	CADAFUBP00004216	Histone H1	-1.31335
AFUB_084750	CADAFUBP00008250	Phosphate transporter	1.71138
AFUB_016700	CADAFUBP00001638	Arabinan endo-1,5-alpha-L-arabinosidase (EC 3.2.1.99)	3.75254
AFUB_005030	CADAFUBP00000497	HIT finger domain protein, putative	1.15224
AFUB_057610	CADAFUBP00005636	Extracellular serine-threonine rich protein	1.39405
AFUB_041250	CADAFUBP00004041	Glycosyl transferase, putative	1.15065
AFUB_041560	CADAFUBP00004072	Enoyl-CoA hydratase/isomerase family protein	1.97704
AFUB_098760	CADAFUBP00009596	Thymidylate synthase	1.08795
AFUB_024247	CADAFUBP00002368	Malic enzyme	-1.93264
AFUB_083260	CADAFUBP00008103	C2H2 finger domain protein, putative	-2.62466
AFUB_095480	CADAFUBP00009278	Metalloreductase, putative	1.53479
AFUB_024050	CADAFUBP00002348	C6 finger domain protein, putative	-1.0866
AFUB_068320	CADAFUBP00006652	Proteasome activator subunit 4, putative	-1.1789
AFUB_090000	CADAFUBP00008749	Rab geranylgeranyltransferase, beta subunit (Fragment)	1.13777
AFUB_044890	CADAFUBP00004403	Cell surface protein, putative	1.79573
AFUB_010880	CADAFUBP00001068	Myosin class II heavy chain (MHC), putative	-1.06082
AFUB_039170	CADAFUBP00003836	cAMP-dependent protein kinase regulatory subunit	-1.17248
AFUB_007700	CADAFUBP00000758	Mitochondrial escape protein 2	-1.72979
AFUB_000830	CADAFUBP00000082	Adenylate-forming enzyme, putative	-3.73313
AFUB_079810	CADAFUBP00007781	Fungal specific transcription factor, putative	-2.23518
AFUB_072450	CADAFUBP00007053	Uncharacterized protein	2.34191
AFUB_037510	CADAFUBP00003673	DUF221 domain protein, putative	1.17623
AFUB_071330	CADAFUBP00006949	Uncharacterized protein	1.62663
AFUB_002300	CADAFUBP00000225	Plasma membrane protein Pth11-like, putative	2.9521
AFUB_070520	CADAFUBP00006869	C2H2 finger domain protein, putative	2.95808
AFUB_096960	CADAFUBP00009424	Putative uncharacterized protein	2.20785
AFUB_098700	CADAFUBP00009591	Uncharacterized protein	2.71821
AFUB_019400	CADAFUBP00001893	Cortical patch protein SUR7, putative	-1.28178
AFUB_024260	CADAFUBP00002369	Uncharacterized protein	-1.93083
AFUB_054840	CADAFUBP00005369	NADPH-dependent diflavin oxidoreductase 1 (EC 1.18.1.-) (NADPH-dependent FMN and FAD-containing oxidoreductase)	-1.09929
AFUB_050190	CADAFUBP00004910	BZIP transcription factor JlbA/IDI-4	1.26539
AFUB_015590	CADAFUBP00001528	Probable alpha/beta-glucosidase agdC (EC 3.2.1.20) (EC 3.2.1.21)	-3.18817
AFUB_058160	CADAFUBP00005688	1,4-alpha-glucan branching enzyme	-1.1959
AFUB_062550	CADAFUBP00006109	Terpene synthase family protein	-5.59263
AFUB_006090	CADAFUBP00000598	C-14 sterol reductase	-1.69212
AFUB_079770	CADAFUBP00007777	Alpha/beta hydrolase, putative	-2.48919
AFUB_093790	CADAFUBP00009116	O-sialoglycoprotein endopeptidase	1.24445
AFUB_044830	CADAFUBP00004398	Nonribosomal peptide synthase SidD	-2.44907
AFUB_063700	CADAFUBP00006196	Glutamate dehydrogenase	-1.09168
AFUB_000690	CADAFUBP00000068	Uncharacterized protein	1.45443
AFUB_000920	CADAFUBP00000091	Uncharacterized protein	1.91529
AFUB_100160	CADAFUBP00009735	Plasma membrane channel protein Ist2, putative	-1.19554
AFUB_048310	CADAFUBP00004733	Uncharacterized protein	-1.58095
AFUB_068140	CADAFUBP00006634	C2 domain protein	-1.59726
AFUB_057620	CADAFUBP00005637	Sensor histidine kinase/response regulator, putative	1.98723
AFUB_017760	CADAFUBP00001732	Glycosyl hydrolase, putative	-2.04282
AFUB_082930	CADAFUBP00008076	Integral membrane protein	-1.34958
AFUB_084640	CADAFUBP00008239	Probable endopolygalacturonase B (EC 3.2.1.15) (Pectinase B) (Polygalacturonase B)	3.31833
AFUB_007960	CADAFUBP00000785	Zinc knuckle domain protein (Byr3), putative	1.29726
AFUB_020770	CADAFUBP00002026	3-hydroxy-3-methylglutaryl coenzyme A reductase (HMG-CoA reductase) (EC 1.1.1.34)	-1.26721
AFUB_042390	CADAFUBP00004156	NIPSNAP family protein	-1.21442
AFUB_029460	CADAFUBP00002886	Uncharacterized protein	1.89429
AFUB_098170	CADAFUBP00009538	C-4 methyl sterol oxidase (Erg25), putative (Fragment)	-1.01745
AFUB_000800	CADAFUBP00000079	Cytochrome P450	-4.26888
AFUB_077130	CADAFUBP00007517	C6 transcription factor, putative	-3.33592
AFUB_096380	CADAFUBP00009367	C6 finger domain protein, putative	1.34975
AFUB_000750	CADAFUBP00000074	Toxin biosynthesis protein Tri7-like, putative	-2.13438
AFUB_021610	CADAFUBP00002110	Oxidoreductase, short-chain dehydrogenase/reductase family	-1.14657
AFUB_000420	CADAFUBP00000042	5-oxo-L-prolinase, putative	-1.04148
RNase_MRP	NA	Ribonuclease MRP	1.3744
AFUB_001150	CADAFUBP00000113	3-isopropylmalate dehydrogenase (EC 1.1.1.85)	-1.4362
AFUB_018740	CADAFUBP00001829	Uncharacterized protein	-1.1186
AFUB_078190	CADAFUBP00007621	Uncharacterized protein	5.72561
AFUB_083970	CADAFUBP00008174	CobW domain protein	-3.04022
AFUB_033300	CADAFUBP00003264	Sulfatase domain protein	2.4437
AFUB_004970	CADAFUBP00000491	Alcohol dehydrogenase, zinc-containing, putative	-1.71151
AFUB_000770	CADAFUBP00000076	UbiA-like prenyltransferase, putative	-2.60561
AFUB_028770	CADAFUBP00002816	Meiosis induction protein kinase (Ime2), putative	-1.27083
AFUB_018500	CADAFUBP00001805	Aldo-keto reductase, putative	1.07584
AFUB_065500	CADAFUBP00006375	Uncharacterized protein	1.68188
AFUB_075250	CADAFUBP00007330	Uncharacterized protein	2.49358
AFUB_034980	CADAFUBP00003422	Indoleamine 2,3-dioxygenase subfamily	-2.08227
AFUB_035080	CADAFUBP00003432	F-box domain protein	1.24812
AFUB_041550	CADAFUBP00004071	Uncharacterized protein	1.28905
AFUB_085960	CADAFUBP00008373	Cell surface protein Mas1, putative	4.94132
AFUB_096940	CADAFUBP00009422	Putative uncharacterized protein	1.74237
AFUB_039990	CADAFUBP00003916	Endo 1,5-alpha-arabinase	1.08086
AFUB_042820	CADAFUBP00004200	RNA polymerase II mediator complex component Srb8, putative	-1.35169
AFUB_017310	CADAFUBP00001689	Amid-like NADH oxidoreductase, putative	-1.85351
AFUB_040290	CADAFUBP00003946	Antiviral protein (Ski3), putative	-1.04389
AFUB_050340	CADAFUBP00004925	Uncharacterized protein	-1.18564
AFUB_080630	CADAFUBP00007852	Uncharacterized protein	4.47794
AFUB_057840	CADAFUBP00005659	Uncharacterized protein	2.46734
AFUB_026540	CADAFUBP00002594	Lysophospholipase A, putative	1.40201
AFUB_050860	CADAFUBP00004977	Major allergen Asp F1	1.56327
AFUB_036640	CADAFUBP00003586	Sensor histidine kinase/response regulator, putative	-1.55039
AFUB_059440	CADAFUBP00005817	Rho guanyl nucleotide exchange factor, putative	-1.02002
AFUB_040620	CADAFUBP00003978	Glucose-6-phosphate 1-dehydrogenase (EC 1.1.1.49)	-1.01158
AFUB_086990	CADAFUBP00008455	C6 transcription factor, putative	-1.62785
AFUB_002020	CADAFUBP00000197	Uncharacterized protein	1.48308
AFUB_085440	CADAFUBP00008321	Tartrate dehydrogenase, putative	1.31599
AFUB_006730	CADAFUBP00000661	Pathogenesis associated protein Cap20, putative	1.19547
AFUB_051300	CADAFUBP00005021	Uncharacterized protein	-1.43026
AFUB_024600	CADAFUBP00002403	Uncharacterized protein	-1.88965
AFUB_007130	CADAFUBP00000701	Uncharacterized protein	-1.80771
AFUB_001520	CADAFUBP00000147	60S ribosomal protein L31e	1.3493
AFUB_014710	CADAFUBP00001442	Uncharacterized protein	1.23562
AFUB_027530	CADAFUBP00002691	Probable DNA-binding protein creA (Carbon catabolite repressor A)	-1.41243
AFUB_050130	CADAFUBP00004904	Geranylgeranyl pyrophosphate synthase, putative	-5.92545
AFUB_043770	CADAFUBP00004295	Fatty acid synthase alpha subunit FasA, putative	-1.00849
AFUB_017810	CADAFUBP00001737	FAD binding domain protein	1.64952
AFUB_027050	CADAFUBP00002644	Orotate phosphoribosyltransferase	1.16853
AFUB_035180	CADAFUBP00003443	Extracellular phytase, putative	1.56674
AFUB_049720	CADAFUBP00004864	Uncharacterized protein	-4.28739
AFUB_041610	CADAFUBP00004077	Uncharacterized protein	-1.11351
AFUB_079760	CADAFUBP00007776	MFS transporter, putative	-1.54624
AFUB_062330	CADAFUBP00006087	GABA permease, putative	1.37007
AFUB_025440	CADAFUBP00002486	Serine/threonine protein kinase	1.16279
AFUB_071170	CADAFUBP00006933	Hsp70 family protein	1.04572
AFUB_043370	CADAFUBP00004255	Phospholipase D1 (PLD1), putative	-1.04684
AFUB_087660	CADAFUBP00008519	Proline permease PrnB	1.84639
AFUB_064150	CADAFUBP00006240	Acyl-CoA thioester hydrolase, putative	-1.20296
AFUB_084490	CADAFUBP00008224	Uncharacterized protein	2.12885
AFUB_003120	CADAFUBP00000305	Mitochondrial phosphate carrier protein (Ptp), putative	1.2065
AFUB_021540	CADAFUBP00002103	Uncharacterized protein	1.28319
AFUB_065470	CADAFUBP00006372	RNA polymerase II mediator complex component Med8, putative	1.44904
AFUB_078290	CADAFUBP00007631	PH domain protein	-1.58084

## Sheet: Transcriptome DEGs 1h
AspGD-ID	CADRE-ID	Product	log2 Fold Change
AFUB_036280	CADAFUBP00003550	O-methyltransferase GliM2	5.81059
AFUB_001000	CADAFUBP00000099	Uncharacterized protein	5.88122
AFUB_097339	CADAFUBP00009463	Putative uncharacterized protein	5.99178
AFUB_073960	CADAFUBP00007203	Calpain-like protein	6.5441
AFUB_067850	CADAFUBP00006604	Psi-producing oxygenase A (Fatty acid oxygenase ppoA) [Includes: Linoleate 8R-lipoxygenase (EC 1.13.11.60); 9,12-octadecadienoate 8-hydroperoxide 8R-isomerase (EC 5.4.4.5)]	6.57979
AFUB_051170	CADAFUBP00005008	O-methyltransferase, putative	6.90099
AFUB_051200	CADAFUBP00005011	Pyoverdine/dityrosine biosynthesis protein, putative	7.12357
AFUB_046170	CADAFUBP00004529	Uncharacterized protein	7.42283
AFUB_046180	CADAFUBP00004530	Uncharacterized protein	7.71466
AFUB_095000	CADAFUBP00009232	Isochorismatase family hydrolase, putative	7.8432
AFUB_051190	CADAFUBP00005010	Uncharacterized protein	3.95941
AFUB_086040	CADAFUBP00008382	Alpha/beta hydrolase, putative	3.23058
AFUB_036230	CADAFUBP00003545	Cytochrome P450 monooxigenase GliC2	3.41414
AFUB_029460	CADAFUBP00002886	Uncharacterized protein	2.65635
AFUB_095050	CADAFUBP00009237	Putative uncharacterized protein	3.77574
AFUB_101670	CADAFUBP00009876	von Willebrand domain protein	3.00386
AFUB_084630	CADAFUBP00008238	Uncharacterized protein	-4.02784
AFUB_044670	CADAFUBP00004382	Fungal specific transcription factor, putative	2.65986
AFUB_034690	CADAFUBP00003393	Heat shock protein Hsp30/Hsp42, putative	1.11532
AFUB_095620	CADAFUBP00009292	C2H2 finger domain transcription factor mtfA	1.19611
AFUB_040490	CADAFUBP00003965	Altered inheritance of mitochondria protein 24, mitochondrial	-1.0608
AFUB_020740	CADAFUBP00002023	Uncharacterized protein	1.15001
AFUB_082030	CADAFUBP00007986	Aldehyde dehydrogenase family protein	-1.00351
AFUB_061120	CADAFUBP00005971	Protein kinase domain-containing protein	1.18013
AFUB_087610	CADAFUBP00008514	Calcium-transporting ATPase (EC 3.6.3.8)	1.40036
AFUB_023880	CADAFUBP00002331	Uncharacterized protein	1.02111
AFUB_101650	CADAFUBP00009874	MFS multidrug transporter, putative	1.72192
AFUB_049280	CADAFUBP00004820	Uncharacterized protein	1.77047
AFUB_071760	CADAFUBP00006993	Uncharacterized protein	3.15075
AFUB_096760	CADAFUBP00009404	MFS transporter, putative	1.02978
AFUB_078880	CADAFUBP00007689	Uncharacterized protein	1.05851
AFUB_038280	CADAFUBP00003750	DUF821 domain protein	-1.00484
AFUB_023800	CADAFUBP00002323	Uncharacterized protein	1.58354
AFUB_099510	CADAFUBP00009671	Integral membrane protein, putative	2.14987
AFUB_062490	CADAFUBP00006103	Replication factor C subunit	1.13228
AFUB_033020	CADAFUBP00003237	Uncharacterized protein	1.22974
AFUB_080290	CADAFUBP00007820	Uncharacterized protein	1.62016
AFUB_033090	CADAFUBP00003244	Pfs and NB-ARC domain protein	-1.56993
AFUB_030040	CADAFUBP00002943	Cutinase (EC 3.1.1.74)	1.10131
AFUB_044230	CADAFUBP00004339	Uncharacterized protein	3.66193
AFUB_000290	CADAFUBP00000029	Alpha-1,3-mannosyltransferase, putative	-1.11229
AFUB_096360	CADAFUBP00009365	Haemolysin-III family protein	-1.01828
AFUB_080030	CADAFUBP00007794	Uncharacterized protein	1.13441
AFUB_025990	CADAFUBP00002540	Uncharacterized protein	2.02803
AFUB_097480	CADAFUBP00009478	F-box domain and ankyrin repeat protein	2.03126
AFUB_044360	CADAFUBP00004352	Uncharacterized protein	1.397
AFUB_102090	CADAFUBP00009917	Uncharacterized protein	1.655
AFUB_045200	CADAFUBP00004433	Uncharacterized protein	1.45959
AFUB_100370	CADAFUBP00009756	Toxin biosynthesis peroxidase, putative	2.2099
AFUB_083980	CADAFUBP00008175	Cytochrome P450 monooxygenase, putative	-1.24641
AFUB_028360	CADAFUBP00002775	Uncharacterized protein	1.39298
AFUB_070990	CADAFUBP00006915	Uncharacterized protein	1.08311
AFUB_000210	CADAFUBP00000021	Hexose transporter, putative	3.04506
AFUB_034530	CADAFUBP00003377	Aminotransferase, putative	1.57195
AFUB_080010	CADAFUBP00007792	Uncharacterized protein	2.28737
AFUB_071360	CADAFUBP00006952	Uncharacterized protein	1.04655
AFUB_033330	CADAFUBP00003267	Uncharacterized protein	1.69761
AFUB_090400	CADAFUBP00008789	Aldo-keto reductase, putative	1.56218
AFUB_049620	CADAFUBP00004854	Plasma membrane ammonium transporter (Ato3), putative	-4.32201
AFUB_003650	CADAFUBP00000358	ABC multidrug transporter, putative	3.57734
AFUB_080780	CADAFUBP00007867	Salicylate 1-monooxygenase	3.64456
AFUB_047990	CADAFUBP00004701	Endo-1,4-beta-xylanase (EC 3.2.1.8)	2.25684
AFUB_090740	CADAFUBP00008822	Fumarylacetoacetate hydrolase family protein	-1.81063
AFUB_081220	CADAFUBP00007909	Uncharacterized protein	1.12154
AFUB_013310	CADAFUBP00001310	Threonine-rich protein	-1.50809
AFUB_081440	CADAFUBP00007932	Salicylate hydroxylase, putative	1.43141
AFUB_045180	CADAFUBP00004431	RNAse III, putative	1.43444
AFUB_084970	CADAFUBP00008273	Uncharacterized protein	3.00955
AFUB_086670	CADAFUBP00008425	Metallo-beta-lactamase domain protein	2.05469
AFUB_045360	CADAFUBP00004449	MFS sugar transporter, putative	-1.45703
AFUB_062590	CADAFUBP00006113	Telomere-associated RecQ helicase, putative	1.78511
AFUB_057310	CADAFUBP00005613	Uncharacterized protein	1.18643
AFUB_049220	CADAFUBP00004814	Uncharacterized protein	2.67415
AFUB_064940	CADAFUBP00006319	Uncharacterized protein	1.02352
AFUB_039950	CADAFUBP00003912	Aldehyde reductase I (ARI), putative	-1.06936
AFUB_097730	CADAFUBP00009503	Dynamin GTPase, putative	-1.20578
AFUB_099810	CADAFUBP00009701	Short-chain dehydrogenase/reductase family protein, putative	-2.32079
AFUB_071740	CADAFUBP00006991	Extracellular dihydrogeodin oxidase/laccase, putative	3.34687
AFUB_062580	CADAFUBP00006112	Telomere-associated RecQ helicase, putative	3.32012
AFUB_085200	CADAFUBP00008296	Class V chitinase ChiB1	1.07018
AFUB_056290	CADAFUBP00005511	Uncharacterized protein	1.0772
AFUB_085770	CADAFUBP00008354	Amino acid transporter, putative	-1.00101
AFUB_073130	CADAFUBP00007120	Uncharacterized protein	1.04326
AFUB_032910	CADAFUBP00003226	Phosphoesterase, putative	-1.03934
AFUB_088350	CADAFUBP00008589	Uncharacterized protein	1.02038
AFUB_015190	CADAFUBP00001489	Uncharacterized protein	-1.45156
AFUB_000160	CADAFUBP00000016	Alfa-L-rhamnosidase, putative	2.09227
AFUB_013290	CADAFUBP00001308	Uncharacterized protein	1.71497
AFUB_084840	CADAFUBP00008260	Uncharacterized protein	2.32886
AFUB_079720	CADAFUBP00007772	Methyltransferase, putative	-1.69074
AFUB_048590	CADAFUBP00004760	Uncharacterized protein	1.63605
AFUB_097100	CADAFUBP00009437	Putative uncharacterized protein	1.40203
AFUB_071440	CADAFUBP00006960	Uncharacterized protein	1.0396
AFUB_046770	CADAFUBP00004586	Ankyrin and HET domain protein	1.13512
AFUB_096710	CADAFUBP00009399	Glutathione S-transferase, putative	-1.13666
AFUB_066300	CADAFUBP00006454	Uncharacterized protein	1.0379
AFUB_045770	CADAFUBP00004490	Demethylmenaquinone methyltransferase family protein	1.06799
AFUB_087620	CADAFUBP00008515	Cytidine deaminase, putative	1.31281
AFUB_071270	CADAFUBP00006943	Probable cutinase 2 (EC 3.1.1.74) (Cutin hydrolase 2)	1.75328
AFUB_061760	CADAFUBP00006032	Uncharacterized protein	1.23251
AFUB_066960	CADAFUBP00006515	Uncharacterized protein	1.26882
AFUB_056650	CADAFUBP00005547	Uncharacterized protein	1.01501
AFUB_097337	CADAFUBP00009461	Putative uncharacterized protein	3.14938
AFUB_102200	CADAFUBP00009919	Uncharacterized protein	3.38073
AFUB_071310	CADAFUBP00006947	Uncharacterized protein	1.07886
AFUB_092450	CADAFUBP00008992	Branched-chain amino acid aminotransferase, putative	1.2384
AFUB_100270	CADAFUBP00009746	Uncharacterized protein	1.05882
AFUB_085060	CADAFUBP00008282	Oxidoreductase, short chain dehydrogenase/reductase family	2.17171
AFUB_000150	CADAFUBP00000015	4-aminobutyrate aminotransferase, putative (EC 2.6.1.19)	1.1134
AFUB_057330	CADAFUBP00005615	Beta-lactamase	1.37637
AFUB_049390	CADAFUBP00004831	C6 transcription factor, putative	-1.33932
AFUB_045830	CADAFUBP00004496	Amidase family protein	1.08705
AFUB_028450	CADAFUBP00002784	Polyketide synthase, putative	1.96804
AFUB_063670	CADAFUBP00006193	Uncharacterized protein	-1.74814
AFUB_049260	CADAFUBP00004818	Uncharacterized protein	1.0155
AFUB_100800	CADAFUBP00009787	MFS transporter, putative	-1.08017
AFUB_077770	CADAFUBP00007580	Uncharacterized protein	1.40948
AFUB_045840	CADAFUBP00004497	Serine protein kinase, putative	2.0269
AFUB_044870	CADAFUBP00004402	Sugar O-acetyltransferase, putative	1.3291
AFUB_096640	CADAFUBP00009392	Putative uncharacterized protein	1.30881
AFUB_067040	CADAFUBP00006523	Uncharacterized protein	1.10529
AFUB_057020	CADAFUBP00005584	MFS allantoate transporter, putative	-1.11725
AFUB_070760	CADAFUBP00006893	MFS multidrug transporter, putative	1.92837
AFUB_046790	CADAFUBP00004588	Uncharacterized protein	1.4175
AFUB_101550	CADAFUBP00009862	Short chain dehydrogenase, putative	2.23624
AFUB_100910	CADAFUBP00009798	Uncharacterized protein	2.2857
AFUB_045750	CADAFUBP00004488	Alpha/beta hydrolase, putative	2.06367
AFUB_077510	CADAFUBP00007555	Dipeptidase (EC 3.4.13.19)	1.37837
AFUB_102030	CADAFUBP00009912	Aldehyde dehydrogenase, putative	1.44929
AFUB_087630	CADAFUBP00008516	Salicylate hydroxylase	1.21785
AFUB_048800	CADAFUBP00004772	Uncharacterized protein	1.5342
AFUB_063740	CADAFUBP00006200	Uncharacterized protein	1.23119
AFUB_084070	CADAFUBP00008184	Uncharacterized protein	1.22437
AFUB_031370	CADAFUBP00003075	Uncharacterized protein	1.34187
AFUB_035550	CADAFUBP00003480	Extracellular serine-rich protein, putative	2.47536
AFUB_057900	CADAFUBP00005665	Toxin biosynthesis protein (GliH), putative	2.75836
AFUB_070540	CADAFUBP00006871	Uncharacterized protein	2.84352
AFUB_041270	CADAFUBP00004043	Uncharacterized protein	-2.25594
AFUB_045040	CADAFUBP00004418	Uncharacterized protein	1.38052
AFUB_003720	CADAFUBP00000365	Carboxylic ester hydrolase (EC 3.1.1.-)	1.80056
AFUB_039730	CADAFUBP00003892	MFS transporter (Hol1), putative	1.89216
AFUB_024440	CADAFUBP00002387	Carboxylic ester hydrolase (EC 3.1.1.-)	-1.1284
AFUB_071320	CADAFUBP00006948	Uncharacterized protein	1.62969
AFUB_044790	CADAFUBP00004394	Cytochrome P450 oxidoreductase, putative	-1.71818
AFUB_095110	CADAFUBP00009243	Putative uncharacterized protein	2.11546
AFUB_092710	CADAFUBP00009017	Proline-glycine rich protein, putative	1.59477
AFUB_097590	CADAFUBP00009489	C2H2 finger domain protein	1.38907
AFUB_052960	CADAFUBP00005185	Uncharacterized protein	1.12896
AFUB_097470	CADAFUBP00009477	Putative uncharacterized protein	-1.14407
AFUB_003570	CADAFUBP00000350	Uncharacterized protein	1.12141
AFUB_032810	CADAFUBP00003216	Uncharacterized protein	-1.24409
AFUB_081780	CADAFUBP00007962	Uncharacterized protein	1.57741
AFUB_034330	CADAFUBP00003357	FacC-like extracellular signaling protein, putative	1.25284
AFUB_046700	CADAFUBP00004579	MFS alpha-glucoside transporter, putative	-1.08809
AFUB_060540	NA	Uncharacterized protein	2.83566
AFUB_045870	CADAFUBP00004500	Uncharacterized protein	2.09273
AFUB_085930	CADAFUBP00008370	Glycosyl transferase, putative	1.04053
AFUB_079320	CADAFUBP00007733	Zn-dependent hydrolases of the beta-lactamase fold, putative	1.11723
AFUB_033280	CADAFUBP00003262	Uncharacterized protein	1.03282
AFUB_094950	CADAFUBP00009227	Putative uncharacterized protein	1.10153
AFUB_068400	CADAFUBP00006660	Uncharacterized protein	1.30466
AFUB_080280	CADAFUBP00007819	Uncharacterized protein	1.35797
AFUB_099490	CADAFUBP00009669	Polyhydroxybutyrate depolymerase, putative	2.02934
AFUB_079480	CADAFUBP00007749	Carboxylic ester hydrolase (EC 3.1.1.-)	3.56455
AFUB_057650	CADAFUBP00005640	Cytochrome b5 reductase, putative	1.45847
AFUB_021250	CADAFUBP00002074	Uncharacterized protein	1.51557
AFUB_084450	CADAFUBP00008220	Aldehyde dehydrogenase family protein	1.37673
AFUB_100380	CADAFUBP00009757	Arachidonate 5-lipoxygenase, putative	1.92013
AFUB_034460	CADAFUBP00003370	Cytochrome P450 monooxygenase (Fum15), putative	-1.12457
AFUB_028900	CADAFUBP00002829	Uncharacterized protein	2.04131
AFUB_059850	CADAFUBP00005853	Uncharacterized protein	1.84804
AFUB_079730	CADAFUBP00007773	Uncharacterized protein	2.22145
AFUB_071780	CADAFUBP00006995	C6 transcription factor (AflR), putative	2.37168
AFUB_003629	CADAFUBP00000355	Uncharacterized protein	1.93757
AFUB_101940	CADAFUBP00009903	Uncharacterized protein	2.00061
AFUB_054280	CADAFUBP00005315	MFS sugar transporter, putative	-2.00074
AFUB_050140	CADAFUBP00004905	PHP domain protein	-1.03124
AFUB_011940	CADAFUBP00001173	Uncharacterized protein	1.16627
AFUB_046310	CADAFUBP00004542	Probable exo-1,4-beta-xylosidase bxlB (EC 3.2.1.37) (1,4-beta-D-xylan xylohydrolase bxlB) (Beta-xylosidase bxlB) (Xylobiase bxlB)	2.58422
AFUB_016710	CADAFUBP00001639	Dioxygenase, putative	2.65547
AFUB_016450	CADAFUBP00001613	HLH DNA binding domain protein, putative	1.28154
AFUB_033110	CADAFUBP00003246	2-amino-3-carboxymuconate-6-semialdehyde decarboxylase, putative	1.43012
AFUB_015760	CADAFUBP00001545	GPI anchored protein, putative	1.1024
AFUB_050870	CADAFUBP00004978	Uncharacterized protein	-1.1646
AFUB_045440	CADAFUBP00004457	Lipase/esterase, putative	1.78316
AFUB_016050	CADAFUBP00001573	Uncharacterized protein	1.55516
AFUB_101270	CADAFUBP00009834	Protein phosphatase 2C, putative	1.57182
AFUB_064080	CADAFUBP00006234	Tyrosine phosphatase family protein	1.23002
AFUB_071790	CADAFUBP00006996	Toxin biosynthesis regulatory protein AflJ, putative	1.24243
AFUB_044770	CADAFUBP00004392	Uncharacterized protein	1.30272
AFUB_092460	CADAFUBP00008993	Uncharacterized protein	1.25257
AFUB_036550	CADAFUBP00003577	Uncharacterized protein	1.21899
AFUB_046070	CADAFUBP00004519	Uncharacterized protein	1.27065
AFUB_085280	CADAFUBP00008304	Uncharacterized protein	1.34031
AFUB_011970	CADAFUBP00001176	Uncharacterized protein	1.42213
AFUB_016120	CADAFUBP00001580	Uncharacterized protein	1.40923
AFUB_070750	CADAFUBP00006892	MFS multidrug transporter, putative	1.44371
AFUB_047270	CADAFUBP00004633	Uncharacterized protein	1.00574
AFUB_057490	CADAFUBP00005626	RTA1 domain protein, putative	1.72455
AFUB_028330	CADAFUBP00002772	Uncharacterized protein	1.87094
AFUB_017440	CADAFUBP00001702	Uncharacterized protein	3.23154
AFUB_028390	CADAFUBP00002778	Uncharacterized protein	3.24402
AFUB_044460	CADAFUBP00004362	Uncharacterized protein	-1.05426
AFUB_047860	CADAFUBP00004690	Uncharacterized protein	1.38853
AFUB_068510	CADAFUBP00006671	Uncharacterized protein	1.06092
AFUB_000190	CADAFUBP00000019	C6 finger domain protein, putative	-2.32311
AFUB_085970	CADAFUBP00008374	NAD dependent epimerase/dehydratase family protein	1.33522
AFUB_097060	CADAFUBP00009433	Putative uncharacterized protein	2.37614
AFUB_079610	CADAFUBP00007761	Uncharacterized protein	2.44132
AFUB_000740	CADAFUBP00000073	GPI anchored protein, putative	2.48831
AFUB_095730	CADAFUBP00009303	Putative uncharacterized protein	-1.04184
AFUB_092150	CADAFUBP00008962	FAD/FMN-containing isoamyl alcohol oxidase MreA-like, putative	1.04399
AFUB_080880	CADAFUBP00007877	Probable endo-xylogalacturonan hydrolase A (EC 3.2.1.-)	2.49433
AFUB_017680	CADAFUBP00001725	Uncharacterized protein	2.54241
AFUB_054010	CADAFUBP00005288	Uncharacterized protein	2.55146
AFUB_033910	CADAFUBP00003315	PKS-like enzyme, putative	2.59094
AFUB_017620	CADAFUBP00001719	Uncharacterized protein	2.60506
AFUB_003670	CADAFUBP00000360	Short chain dehydrogenase/reductase, putative	2.61438
AFUB_026010	CADAFUBP00002542	Uncharacterized protein	2.61438
AFUB_085270	CADAFUBP00008303	MFS sugar transporter, putative	1.37186
AFUB_048390	CADAFUBP00004741	FAD linked oxidase, putative	1.40583
AFUB_081200	CADAFUBP00007907	Acetyl xylan esterase, putative	1.36176
AFUB_031060	CADAFUBP00003044	Uncharacterized protein	-1.26309
AFUB_048260	CADAFUBP00004728	Uncharacterized protein	1.57558
AFUB_094580	CADAFUBP00009193	MFS allantoate transporter, putative	-1.18571
AFUB_066600	CADAFUBP00006482	Probable endo-1,4-beta-xylanase C (Xylanase C) (EC 3.2.1.8) (1,4-beta-D-xylan xylanohydrolase C)	1.08037
AFUB_048890	CADAFUBP00004781	C6 finger domain protein, putative	-1.60153
AFUB_081320	CADAFUBP00007920	Rieske 2Fe-2S family protein, putative	1.15909
AFUB_034440	CADAFUBP00003368	Pentafunctional AROM polypeptide, putative	-1.56135
AFUB_045280	CADAFUBP00004441	Aspergillopepsin, putative	-1.78322
AFUB_074450	CADAFUBP00007252	Inorganic diphosphatase, putative	1.34575
AFUB_085180	CADAFUBP00008294	Oxidoreductase, zinc-binding dehydrogenase family, putative	-1.86085
AFUB_045720	CADAFUBP00004485	Uncharacterized protein	2.01672
AFUB_025470	CADAFUBP00002489	Uncharacterized protein	-1.48363
AFUB_084940	CADAFUBP00008270	Uncharacterized protein	1.11929
AFUB_097600	CADAFUBP00009490	DUF614 cysteine-rich domain protein	1.33302
AFUB_086270	CADAFUBP00008405	Polyketide synthase, putative	1.1975
AFUB_024030	CADAFUBP00002346	Uncharacterized protein	-1.60164
AFUB_020320	CADAFUBP00001985	Uncharacterized protein	1.30462
AFUB_101700	CADAFUBP00009879	Extracellular guanyl-specific ribonuclease, putative	1.90037
AFUB_085290	CADAFUBP00008305	Uncharacterized protein	-1.3724
AFUB_017250	CADAFUBP00001683	Glutathione-dependent formaldehyde dehydrogenase	2.15396
AFUB_077570	CADAFUBP00007561	Uncharacterized protein	2.16541
AFUB_060560	NA	Uncharacterized protein	2.17657
AFUB_082620	CADAFUBP00008046	NAD binding Rossmann fold oxidoreductase, putative	2.11844
AFUB_072450	CADAFUBP00007053	Uncharacterized protein	2.08216
AFUB_088580	CADAFUBP00008612	Indoleamine 2,3-dioxygenase family protein	1.53138
AFUB_005640	CADAFUBP00000554	Endo-1,3(4)-beta-glucanase, putative	-1.31613
AFUB_049790	CADAFUBP00004870	Zinc-binding oxidoreductase, putative	1.18682
AFUB_028410	CADAFUBP00002780	von Willebrand domain protein	1.31463
AFUB_061970	CADAFUBP00006052	Cytochrome b5, putative	1.5764
AFUB_057820	CADAFUBP00005657	Alcohol dehydrogenase, zinc-containing, putative	4.70764
AFUB_073780	CADAFUBP00007185	Integral membrane protein, putative	-2.51579
AFUB_055170	CADAFUBP00005401	UbiE/COQ5 methyltransferase, putative	1.64359
AFUB_097090	CADAFUBP00009436	IgE-binding protein	3.25571
AFUB_086070	CADAFUBP00008385	Acetate-CoA ligase, putative	3.04575
AFUB_036270	CADAFUBP00003549	Nonribosomal peptide synthase GliP2	5.42693
AFUB_003600	CADAFUBP00000352	DUF636 domain protein	1.47321
AFUB_047800	CADAFUBP00004684	Uncharacterized protein	-1.08117
AFUB_065530	CADAFUBP00006378	Uncharacterized protein	1.97905
AFUB_081180	CADAFUBP00007905	Uncharacterized protein	2.74156
AFUB_092800	CADAFUBP00009026	Class V chitinase, putative	1.07156
AFUB_005510	CADAFUBP00000541	C2H2 transcription factor (TFIIIA), putative	-1.06504
AFUB_079760	CADAFUBP00007776	MFS transporter, putative	-1.09421
AFUB_044950	CADAFUBP00004409	Uncharacterized protein	1.5204
AFUB_080420	CADAFUBP00007833	Nucleoside-diphosphate-sugar epimerase, putative	2.20796
AFUB_081850	CADAFUBP00007969	Uncharacterized protein	-1.06331
18s_rRNA	NA	18S ribosomal RNA	3.00347
AFUB_049380	CADAFUBP00004830	Uncharacterized protein	3.19512
AFUB_081420	CADAFUBP00007930	Uncharacterized protein	3.05587
AFUB_071260	CADAFUBP00006942	Uncharacterized protein	1.38794
AFUB_063650	CADAFUBP00006191	Ras guanine-nucleotide exchange protein, putative	-2.12381
AFUB_021150	CADAFUBP00002064	GPR/FUN34 family protein	-1.47819
AFUB_078060	CADAFUBP00007609	FAD binding domain protein	-3.8811
AFUB_015590	CADAFUBP00001528	Probable alpha/beta-glucosidase agdC (EC 3.2.1.20) (EC 3.2.1.21)	-2.27934
AFUB_102960	CADAFUBP00009929	EF-hand superfamily Ca2+-modulated protein	1.29011
AFUB_019110	CADAFUBP00001864	Fructosyl amine:oxygen oxidoreductase	-1.32806
AFUB_033480	CADAFUBP00003281	RTA1 domain protein, putative	3.13025
AFUB_047280	CADAFUBP00004634	Cell wall protein, putative	1.26872
AFUB_012930	CADAFUBP00001272	Amine oxidase (EC 1.4.3.-)	1.45371
AFUB_101720	CADAFUBP00009881	Uncharacterized protein	1.1751
AFUB_049170	CADAFUBP00004809	Uncharacterized protein	1.36488
AFUB_045170	CADAFUBP00004430	Cell wall protein phiA (Major allergen phiA) (Phialide development protein A) (allergen Asp f 34)	3.2168
AFUB_094550	CADAFUBP00009190	Amidophosphoribosyltransferase (ATase) (EC 2.4.2.14) (Glutamine phosphoribosylpyrophosphate amidotransferase)	-1.10544
AFUB_034130	CADAFUBP00003337	Uncharacterized protein	1.75273
AFUB_046300	CADAFUBP00004541	Short-chain dehydrogenase/reductase, putative	2.53276
AFUB_024247	CADAFUBP00002368	Malic enzyme	1.23423
AFUB_054380	CADAFUBP00005325	Uncharacterized protein	1.01539
AFUB_094970	CADAFUBP00009229	MFS multidrug transporter, putative	1.69117
AFUB_056330	CADAFUBP00005515	Uncharacterized protein	-1.25431
AFUB_034580	CADAFUBP00003382	LipA and NB-ARC domain protein	3.6576
AFUB_032250	CADAFUBP00003161	Short chain dehydrogenase/reductase, putative	4.76021
AFUB_076310	CADAFUBP00007435	Alkaline serine protease AorO, putative	-3.49585
AFUB_037890	CADAFUBP00003711	Uncharacterized protein	1.84626
AFUB_090490	CADAFUBP00008797	Alkaline serine protease (PR1), putative	1.17195
AFUB_017760	CADAFUBP00001732	Glycosyl hydrolase, putative	-2.05768
AFUB_011890	CADAFUBP00001168	Uncharacterized protein	1.86938
AFUB_087260	CADAFUBP00008479	Uncharacterized protein	1.64328
AFUB_050120	CADAFUBP00004903	Oxidoreductase, short chain dehydrogenase/reductase family	-1.4777
AFUB_003760	CADAFUBP00000369	Uncharacterized protein	-1.11598
AFUB_036340	CADAFUBP00003556	RTA1 domain protein, putative	1.75373
AFUB_057690	CADAFUBP00005644	3-demethylubiquinone-9 3-methyltransferase, putative	1.97717
AFUB_090530	CADAFUBP00008801	Metalloreductase, putative	1.06044
AFUB_033140	NA	Uncharacterized protein	1.31871
AFUB_011880	CADAFUBP00001167	Salicylate hydroxylase, putative	1.33561
AFUB_001570	CADAFUBP00000152	H+/nucleoside cotransporter	1.50392
AFUB_051180	CADAFUBP00005009	Uncharacterized protein	2.03227
AFUB_092260	CADAFUBP00008973	AAA family ATPase, putative	1.38734
AFUB_037340	CADAFUBP00003656	NAD binding Rossmann fold oxidoreductase, putative	1.44757
AFUB_078190	CADAFUBP00007621	Uncharacterized protein	3.26256
AFUB_018050	CADAFUBP00001760	Uncharacterized protein	-1.07777
AFUB_085990	CADAFUBP00008377	Translation elongation factor eEF-1, gamma subunit, putative	2.87225
AFUB_069460	CADAFUBP00006766	Uncharacterized protein	1.34873
AFUB_058080	CADAFUBP00005682	Amidase, putative	1.50176
AFUB_080750	CADAFUBP00007864	Uncharacterized protein	1.29085
AFUB_016330	CADAFUBP00001601	DEAD/DEAH box helicase, putative	-1.05395
AFUB_090430	CADAFUBP00008792	Sterol glucosyltransferase, putative	1.08077
AFUB_096010	CADAFUBP00009330	Putative uncharacterized protein	1.08325
AFUB_017040	CADAFUBP00001671	Histidinol dehydrogenase (HDH) (EC 1.1.1.23)	2.45861
AFUB_062550	CADAFUBP00006109	Terpene synthase family protein	-3.4759
AFUB_097500	CADAFUBP00009480	Putative uncharacterized protein	-2.47801
AFUB_011360	CADAFUBP00001115	Conserved histidine-rich protein	2.08513
AFUB_049350	CADAFUBP00004827	MBL2-like secreted peptide, putative	3.18158
AFUB_002340	CADAFUBP00000229	Uncharacterized protein	-1.1077
AFUB_056430	CADAFUBP00005525	D-arabinitol dehydrogenase ArbD, putative	-1.91856
AFUB_061580	CADAFUBP00006014	NUDIX domain, putative	1.18259
AFUB_017560	CADAFUBP00001713	Uncharacterized protein	2.54709
AFUB_082930	CADAFUBP00008076	Integral membrane protein	-1.34131
AFUB_031630	CADAFUBP00003100	Extracellular aspartic endopeptidase, putative	2.41931
AFUB_075650	CADAFUBP00007369	Zinc metallopeptidase, putative	-2.49419
AFUB_003770	CADAFUBP00000370	Uncharacterized protein	-1.16112
AFUB_034550	CADAFUBP00003379	MFS transporter, putative	1.20071
AFUB_086090	CADAFUBP00008387	Phytanoyl-CoA dioxygenase family protein	2.28115
AFUB_040790	CADAFUBP00003994	4-nitrophenylphosphatase	1.11214
AFUB_044680	CADAFUBP00004383	Uncharacterized protein	2.59524
AFUB_100120	CADAFUBP00009731	Uncharacterized protein	-1.01433
AFUB_073830	CADAFUBP00007190	Threonine rich protein	-4.48667
AFUB_101930	CADAFUBP00009902	Phospho-2-dehydro-3-deoxyheptonate aldolase (EC 2.5.1.54) (3-deoxy-D-arabino-heptulosonate 7-phosphate synthase) (DAHP synthase) (Phospho-2-keto-3-deoxyheptonate aldolase)	4.59581
AFUB_049340	CADAFUBP00004826	G-protein signalling regulator, putative	3.21343
AFUB_078970	CADAFUBP00007698	Uncharacterized protein	1.60801
AFUB_086190	CADAFUBP00008397	DltD N-terminal domain protein	2.52834
AFUB_069570	CADAFUBP00006777	RGS domain protein (Rax1), putative	-1.13417
AFUB_037290	CADAFUBP00003651	Thermolabile L-asparaginase, putative	2.00201
AFUB_086360	CADAFUBP00008414	Nonribosomal peptide synthase, putative	1.80216
AFUB_046450	CADAFUBP00004554	Uncharacterized protein	1.07454
AFUB_090710	CADAFUBP00008819	O-methyltransferase	-1.17191
AFUB_069840	CADAFUBP00006804	Uncharacterized protein	2.30142
AFUB_098320	CADAFUBP00009553	FGGY-family carbohydrate kinase, putative	-1.22212
AFUB_086130	CADAFUBP00008391	Steroid monooxygenase, putative	2.89814
AFUB_062130	CADAFUBP00006068	Cysteine dioxygenase, putative	2.22812
AFUB_081470	CADAFUBP00007934	Mutanase	-4.51361
AFUB_006050	CADAFUBP00000594	Uncharacterized protein	2.12459
AFUB_039200	CADAFUBP00003839	Vacuolar iron transporter Ccc1, putative	2.24895
AFUB_044000	CADAFUBP00004316	Uncharacterized protein	2.02516
AFUB_000990	CADAFUBP00000098	Ferric-chelate reductase, putative	2.3564
AFUB_084520	CADAFUBP00008227	Nucleotide-sugar transporter, putative	1.10801
AFUB_085920	CADAFUBP00008369	LPS glycosyltransferase, putative	2.09495
AFUB_081560	CADAFUBP00007941	Toxin biosynthesis protein (Tri7), putative	1.52504
AFUB_017820	CADAFUBP00001738	Uncharacterized protein	1.43011
AFUB_035450	CADAFUBP00003470	HSP70 family protein	2.29402
AFUB_096790	CADAFUBP00009407	Putative uncharacterized protein	1.85707
AFUB_072460	CADAFUBP00007054	Uncharacterized protein	2.00426
AFUB_033470	CADAFUBP00003280	C6 transcription factor, putative	1.34146
AFUB_034540	CADAFUBP00003378	Lysophospholipase 3 (EC 3.1.1.5) (Phospholipase B 3)	1.35736
AFUB_044710	CADAFUBP00004386	Integral membrane protein	1.14297
AFUB_100980	CADAFUBP00009805	Short chain dehydrogenase, putative	1.45624
AFUB_000910	CADAFUBP00000090	Uncharacterized protein	-2.19337
AFUB_096800	CADAFUBP00009408	Extracellular serine-rich protein	2.033
AFUB_037310	CADAFUBP00003653	F-box and WD40 domain protein, putative	-1.1821
AFUB_017950	CADAFUBP00001751	Uncharacterized protein	2.71712
AFUB_030280	CADAFUBP00002966	F-box domain protein	2.44034
AFUB_100970	CADAFUBP00009804	Isoamyl alcohol oxidase, putative	2.50644
AFUB_101680	CADAFUBP00009877	Uncharacterized protein	3.16952
AFUB_070950	CADAFUBP00006911	Uncharacterized protein	1.75369
AFUB_086000	CADAFUBP00008378	Alpha/beta hydrolase, putative	2.4885
AFUB_044940	CADAFUBP00004408	RTA1 domain protein	1.34939
AFUB_015200	CADAFUBP00001490	Laccase TilA, putative	-2.03164
AFUB_002090	CADAFUBP00000204	Cytochrome P450 alkane hydroxylase, putative	1.08863
AFUB_032240	CADAFUBP00003160	Uncharacterized protein	1.87043
AFUB_092270	CADAFUBP00008974	Flavin-containing monooxygenase, putative	1.35757
AFUB_071000	CADAFUBP00006916	Uncharacterized protein	1.1338
AFUB_087290	CADAFUBP00008482	Oxalate/formate antiporter, putative	1.43225
AFUB_044840	CADAFUBP00004399	Enoyl-CoA hydratase/isomerase family protein	-1.79782
AFUB_016660	CADAFUBP00001634	Plasma membrane ferric-chelate reductase (Fre2), putative	-1.1381
AFUB_000670	CADAFUBP00000067	Uncharacterized protein	2.0685
AFUB_069450	CADAFUBP00006765	Uncharacterized protein	1.14801
AFUB_042020	CADAFUBP00004119	Glutaminase GtaA	-1.69019
AFUB_101320	CADAFUBP00009839	Uncharacterized protein	3.18548
AFUB_014990	CADAFUBP00001469	Alpha-1,3-glucan synthase, putative	1.94582
AFUB_020800	CADAFUBP00002029	Ctr copper transporter family protein	1.5767
AFUB_096950	CADAFUBP00009423	Glycosyl transferase family 8 family, putative	2.2963
AFUB_086710	CADAFUBP00008429	Dimethylallyl tryptophan synthase, putative	3.96844
AFUB_015900	CADAFUBP00001559	Phosphatase, putative	1.4789
AFUB_089040	CADAFUBP00008656	Polysaccharide synthase Cps1, putative	-1.03786
AFUB_100010	CADAFUBP00009720	Mitochondrial cytochrome b2, putative	1.13273
AFUB_087640	CADAFUBP00008517	Cysteine-rich secreted protein	2.0864
AFUB_004350	CADAFUBP00000428	Cytochrome P450 sterol C-22 desaturase, putative	-1.13184
AFUB_092240	CADAFUBP00008971	NACHT and TPR domain protein	1.79347
AFUB_041580	CADAFUBP00004074	Potassium channel, putative	1.57254
AFUB_030760	CADAFUBP00003014	Uncharacterized protein	2.11396
AFUB_067000	CADAFUBP00006519	Uncharacterized protein	1.51365
AFUB_101390	CADAFUBP00009846	Uncharacterized protein	-1.72661
AFUB_101260	CADAFUBP00009833	C6 transcription factor, putative	3.14599
AFUB_086370	CADAFUBP00008415	Uncharacterized protein	-1.90349
AFUB_085040	CADAFUBP00008280	ADP-ribosylglycohydrolase family protein	1.37141
AFUB_063410	CADAFUBP00006166	Longevity-assurance protein (LAC1), putative	-1.2555
AFUB_041250	CADAFUBP00004041	Glycosyl transferase, putative	1.01123
AFUB_071330	CADAFUBP00006949	Uncharacterized protein	1.07501
AFUB_086160	CADAFUBP00008394	Methionine aminopeptidase 2-3 (MAP 2-3) (MetAP 2-3) (EC 3.4.11.18) (Peptidase M)	1.19489
AFUB_086180	CADAFUBP00008396	O-methyltransferase, putative	3.05238
AFUB_001500	CADAFUBP00000145	Exo-beta-1,3-glucanase, putative	-1.98275
AFUB_047790	CADAFUBP00004683	Uncharacterized protein	2.27405
AFUB_047090	CADAFUBP00004616	AMID-like mitochondrial oxidoreductase, putative	1.44861
AFUB_060910	CADAFUBP00005950	Thioesterase family protein	1.18613
AFUB_087520	CADAFUBP00008505	Isoamyl alcohol oxidase, putative	1.39674
AFUB_045510	CADAFUBP00004463	Uncharacterized protein	4.51829
AFUB_057800	CADAFUBP00005655	Uncharacterized protein	2.14803
AFUB_012160	CADAFUBP00001195	ABC multidrug transporter Mdr4	-2.02508
AFUB_066940	CADAFUBP00006513	Indoleamine 2,3-dioxygenase pyrrole 2,3-dioxygenase	-3.6822
AFUB_047510	CADAFUBP00004657	Extracellular conserved serine-rich protein	1.17129
AFUB_041490	CADAFUBP00004065	ABC1 domain protein	1.83717
AFUB_063730	CADAFUBP00006199	Uncharacterized protein	3.42071
AFUB_049710	CADAFUBP00004863	General amidase, putative	-2.16656
AFUB_081400	CADAFUBP00007928	Flavohemoprotein, putative	1.46642
AFUB_015530	CADAFUBP00001522	Extracellular cell wall glucanase Crf1/allergen Asp F9	2.34007
AFUB_084850	CADAFUBP00008261	Acyl-CoA oxidase, putative	1.13109
AFUB_025500	CADAFUBP00002492	RING finger domain protein, putative	-1.16008
AFUB_052290	CADAFUBP00005118	L-PSP endoribonuclease family protein (Brt1), putative	-1.95674
AFUB_005890	CADAFUBP00000579	Uncharacterized protein	-1.73565
AFUB_058290	CADAFUBP00005701	Uncharacterized protein	-1.1912
AFUB_006160	CADAFUBP00000604	Probable beta-glucosidase A (EC 3.2.1.21) (Beta-D-glucoside glucohydrolase A) (Cellobiase A) (Gentiobiase A)	-1.68846
AFUB_049940	NA	Uncharacterized protein	2.69682
AFUB_044810	CADAFUBP00004396	MFS siderophore transporter MirB-like, putative	-2.3554
AFUB_001120	CADAFUBP00000110	Uncharacterized protein	-3.03568
AFUB_044490	CADAFUBP00004365	Acetyltransferase, GNAT family, putative	-1.60522
AFUB_092010	CADAFUBP00008948	Uncharacterized protein	-2.35863
AFUB_101780	NA	Uncharacterized protein	1.37345
AFUB_042510	CADAFUBP00004168	3'-phosphoadenosine-5'-phosphosulfate reductase	-1.52742
AFUB_034300	CADAFUBP00003354	Elastase inhibitor AFLEI	1.24048
AFUB_090270	CADAFUBP00008776	Siderochrome-iron transporter, putative	-1.96421
AFUB_102080	CADAFUBP00009916	Ankyrin repeat protein	1.46554
AFUB_101850	CADAFUBP00009894	Uncharacterized protein	3.96333
AFUB_067200	CADAFUBP00006539	GABA permease, putative	-2.32692
AFUB_102360	CADAFUBP00009926	Uncharacterized protein	1.50396
AFUB_083260	CADAFUBP00008103	C2H2 finger domain protein, putative	-1.29347
AFUB_044030	CADAFUBP00004319	Cytochrome P450 monooxygenase, putative	-1.28527
AFUB_071610	CADAFUBP00006978	Uncharacterized protein	-1.2859
AFUB_101360	CADAFUBP00009843	Cell surface protein, putative	1.55086
AFUB_051660	CADAFUBP00005057	Uncharacterized protein	1.26882
AFUB_044860	CADAFUBP00004401	Siderophore biosynthesis lipase/esterase, putative	-2.42894
AFUB_013430	CADAFUBP00001321	SUN domain protein (Adg3), putative	-1.90647
AFUB_047570	CADAFUBP00004663	Pfs domain protein	1.81567
AFUB_000770	CADAFUBP00000076	UbiA-like prenyltransferase, putative	-1.30206
AFUB_030420	CADAFUBP00002980	Uncharacterized protein	-1.47235
AFUB_051370	CADAFUBP00005028	Uncharacterized protein	-1.84867
AFUB_035090	CADAFUBP00003433	Metacaspase-1B (EC 3.4.22.-)	1.35001
AFUB_021270	CADAFUBP00002076	4-hydroxyphenylpyruvate dioxygenase	1.73924
AFUB_091650	CADAFUBP00008912	Siderochrome-iron transporter (Sit1), putative	-1.84049
AFUB_082630	CADAFUBP00008047	GPI anchored glycoprotein, putative	3.10981
AFUB_083490	CADAFUBP00008126	Glucosamine-6-phosphate isomerase (EC 3.5.99.6) (Glucosamine-6-phosphate deaminase)	2.00211
AFUB_032980	CADAFUBP00003233	Uncharacterized protein	2.80603
AFUB_061130	CADAFUBP00005972	Uncharacterized protein	2.4547
AFUB_056440	CADAFUBP00005526	3-methylcrotonyl-CoA carboxylase subunit alpha (MccA), putative	-1.22768
AFUB_025270	CADAFUBP00002470	Alpha-N-acetylglucosaminidase, putative	-1.7025
AFUB_091980	CADAFUBP00008945	NADH-dependent flavin oxidoreductase, putative	1.38945
AFUB_013540	CADAFUBP00001332	F-box domain protein	1.55656
AFUB_066250	CADAFUBP00006449	ABC multidrug transporter, putative	-1.30395
AFUB_024990	CADAFUBP00002442	Phenylalanine ammonia-lyase (EC 4.3.1.24)	-1.92464
AFUB_044890	CADAFUBP00004403	Cell surface protein, putative	1.89618
AFUB_101760	CADAFUBP00009885	Integral membrane protein	4.61749
AFUB_101860	CADAFUBP00009895	4-nitrophenylphosphatase, putative	1.87598
AFUB_085820	CADAFUBP00008359	C2H2 transcription factor, putative	-1.20352
AFUB_073370	CADAFUBP00007144	Uncharacterized protein	1.03028
AFUB_066090	CADAFUBP00006433	Molybdenum cofactor sulfurase (MCS) (MOS) (MoCo sulfurase) (EC 2.8.1.9) (Molybdenum cofactor sulfurtransferase)	1.08979
AFUB_061660	CADAFUBP00006022	WD domain, G-beta repeat protein	-1.29166
AFUB_033340	CADAFUBP00003268	DUF907 domain protein	1.20065
AFUB_024180	CADAFUBP00002361	Flotillin domain protein	1.07315
AFUB_008690	CADAFUBP00000853	Transmembrane glycoprotein, putative	-1.03556
AFUB_074240	CADAFUBP00007231	Ankyrin repeat protein	1.0988
AFUB_016150	CADAFUBP00001583	Acetyltransferase, GNAT family family	1.12212
AFUB_044690	CADAFUBP00004384	PKS-like enzyme, putative	2.32265
AFUB_049800	CADAFUBP00004871	Integral membrane protein	3.2784
AFUB_000920	CADAFUBP00000091	Uncharacterized protein	1.0233
AFUB_034700	CADAFUBP00003394	Lipase/esterase family protein, putative	1.21389
AFUB_000610	CADAFUBP00000061	RTA1 domain protein, putative	1.01146
AFUB_007090	CADAFUBP00000697	Metacaspase-1A (EC 3.4.22.-)	1.60667
AFUB_070520	CADAFUBP00006869	C2H2 finger domain protein, putative	2.32007
AFUB_001010	CADAFUBP00000100	Uncharacterized protein	5.17251
AFUB_083830	CADAFUBP00008160	Mitochondrial ornithine carrier protein (AmcA), putative	-1.00272
AFUB_045880	CADAFUBP00004501	Uncharacterized protein	3.07208
AFUB_101730	CADAFUBP00009882	GABA permease, putative	1.01362
AFUB_038810	CADAFUBP00003800	Rho GTPase Rho 2, putative	1.03577
AFUB_047170	CADAFUBP00004624	ThiJ/PfpI family protein	-1.50844
AFUB_051150	CADAFUBP00005006	Sporulation-specific N-formyltyrosine oxidase Dit2, putative	1.34028
AFUB_084050	CADAFUBP00008182	Carboxylic ester hydrolase (EC 3.1.1.-)	1.23846
AFUB_086760	CADAFUBP00008434	Uncharacterized protein	1.10735
AFUB_071930	CADAFUBP00007010	Uncharacterized protein	-1.79432
AFUB_004150	CADAFUBP00000408	Glutamate carboxypeptidase, putative	-1.09037
AFUB_008340	CADAFUBP00000818	IQ calmodulin-binding motif domain protein	1.26363
AFUB_090420	CADAFUBP00008791	Glutamine-serine-proline rich protein, putative	1.14871
AFUB_022700	CADAFUBP00002217	Differentiation regulator (Nrd1), putative	-1.81771
AFUB_088060	CADAFUBP00008560	MFS peptide transporter Ptr2, putative	2.4557
AFUB_085070	CADAFUBP00008283	Uncharacterized protein	1.58888
AFUB_082990	CADAFUBP00008081	Pirin, putative	1.05044
AFUB_003350	CADAFUBP00000328	Salicylate hydroxylase, putative	2.06526
AFUB_035080	CADAFUBP00003432	F-box domain protein	2.76036
AFUB_026630	CADAFUBP00002603	C6 finger domain protein, putative	-1.00442
AFUB_000700	CADAFUBP00000069	FAD binding domain protein	1.44195
AFUB_080700	CADAFUBP00007859	Uncharacterized protein	3.93331
AFUB_065470	CADAFUBP00006372	RNA polymerase II mediator complex component Med8, putative	1.41395
AFUB_012640	CADAFUBP00001243	Geranylgeranyl diphosphate synthase	1.11821
AFUB_070900	CADAFUBP00006907	Uncharacterized protein	3.21123
AFUB_028420	CADAFUBP00002781	MFS monocarboxylate transporter, putative	1.36246
AFUB_067270	CADAFUBP00006546	Alpha-glucosidase AgdA, putative	-1.75537
AFUB_067260	CADAFUBP00006545	Glucoamylase/glucan 1,4-alpha-glucosidase, putative	-2.08634
AFUB_032200	CADAFUBP00003156	Phospholipase D (PLD), putative	1.67644
AFUB_015100	CADAFUBP00001480	Uncharacterized protein	1.33261
AFUB_019600	CADAFUBP00001913	Uncharacterized protein	2.61788
AFUB_069990	CADAFUBP00006819	MFS transporter, putative	-1.11016
AFUB_050860	CADAFUBP00004977	Major allergen Asp F1	3.30889
AFUB_079260	CADAFUBP00007727	Endonuclease/exonuclease/phosphatase family protein	1.19756
AFUB_085360	CADAFUBP00008312	Uncharacterized protein	1.48877
28s_rRNA	NA	28S ribosomal RNA	3.48344
AFUB_084500	CADAFUBP00008225	Uncharacterized protein	2.87451
AFUB_060960	CADAFUBP00005955	DUF614 domain protein	-1.27241
AFUB_045270	CADAFUBP00004440	Metalloreductase, putative	-1.16959
AFUB_033300	CADAFUBP00003264	Sulfatase domain protein	1.72045
AFUB_086140	CADAFUBP00008392	Uncharacterized protein	1.94504
AFUB_092340	CADAFUBP00008981	CRAL/TRIO domain protein	-1.11866
AFUB_010530	CADAFUBP00001033	Uncharacterized protein	-2.02865
AFUB_053570	CADAFUBP00005246	Uncharacterized protein	-3.01303
AFUB_066460	CADAFUBP00006468	Uncharacterized protein	2.38976
AFUB_079100	CADAFUBP00007711	Uncharacterized protein	1.04032
AFUB_080330	CADAFUBP00007824	Uncharacterized protein	2.00447
AFUB_054860	CADAFUBP00005371	DUF500 domain protein	-1.75266
AFUB_087560	CADAFUBP00008509	GPI anchored serine-threonine rich protein	2.77906
AFUB_033150	CADAFUBP00003250	Integral membrane protein	1.59331
AFUB_044800	CADAFUBP00004395	Uncharacterized protein	-1.38472
AFUB_097660	CADAFUBP00009496	Uncharacterized protein	1.07552
AFUB_000630	CADAFUBP00000063	Uncharacterized protein	1.55944
AFUB_012110	CADAFUBP00001190	Zinc metalloproteinase, putative	1.37426
AFUB_071980	CADAFUBP00007015	GNAT family acetyltransferase, putative	2.55156
AFUB_040860	CADAFUBP00004001	Uncharacterized protein	-2.43969
AFUB_051380	CADAFUBP00005029	Integral membrane protein, putative	-1.56859
AFUB_039550	CADAFUBP00003874	RNA binding protein, putative	1.03955
AFUB_012650	CADAFUBP00001244	Cell division control protein 14	1.99363
AFUB_099430	CADAFUBP00009663	Phosphate:H+ symporter	1.21149
AFUB_085520	CADAFUBP00008329	Uncharacterized protein	2.1109
AFUB_036290	CADAFUBP00003551	MFS transporter, putative	1.5967
AFUB_087370	CADAFUBP00008490	Purple acid phosphatase (EC 3.1.3.2)	1.36365
AFUB_091680	CADAFUBP00008915	Acyl-coenzyme A oxidase	1.31689
AFUB_029650	CADAFUBP00002904	ABC transporter, putative	3.54372
AFUB_036200	CADAFUBP00003542	Conserved proline-rich protein	-1.1864
AFUB_055180	CADAFUBP00005402	RNA 3'-terminal phosphate cyclase, putative	1.41998
AFUB_094900	CADAFUBP00009223	Putative uncharacterized protein	2.84626
AFUB_086060	CADAFUBP00008384	Cytochrome P450 oxidoreductase OrdA-like, putative	2.89126
AFUB_042030	CADAFUBP00004120	Annexin ANXC4	1.86003
AFUB_021900	CADAFUBP00002137	Pyruvate dehydrogenase E1 component alpha subunit, putative	1.22856
AFUB_066430	CADAFUBP00006465	Uncharacterized protein	1.2889
AFUB_023720	CADAFUBP00002315	L-ornithine N5-oxygenase SidA	-2.03861
AFUB_025940	CADAFUBP00002535	Adhesin, putative	2.58019
AFUB_030270	CADAFUBP00002965	Cell wall glycosyl hydrolase YteR, putative	3.11627
AFUB_044430	CADAFUBP00004359	Uncharacterized protein	2.0231
AFUB_077540	CADAFUBP00007558	DUF636 domain protein	4.10666
AFUB_078040	CADAFUBP00007607	Nonribosomal peptide synthase, putative	-3.07236
AFUB_091900	CADAFUBP00008937	Phosphate transporter	1.07723
AFUB_085560	CADAFUBP00008333	Uncharacterized protein	-1.55822
AFUB_086390	CADAFUBP00008417	MFS transporter, putative	-2.97799
AFUB_075430	CADAFUBP00007348	Uncharacterized protein	1.64301
U4	NA	NA	1.11337
AFUB_033070	CADAFUBP00003242	C-3 sterol dehydrogenase/C-4 decarboxylase family protein	1.32329
AFUB_095450	CADAFUBP00009275	Ethanolamine utilization protein (EutQ), putative	2.82399
AFUB_072580	CADAFUBP00007066	Tyrosine/serine protein phosphatase, putative	-1.14016
AFUB_088070	CADAFUBP00008561	Uncharacterized protein	1.6736
AFUB_023650	CADAFUBP00002308	Short chain dehydrogenase/reductase, putative	1.17757
AFUB_018100	CADAFUBP00001765	Myo-inositol-phosphate synthase, putative	-1.90157
AFUB_028150	CADAFUBP00002754	Lipase, putative	1.10127
AFUB_017260	CADAFUBP00001684	Neutral amino acid permease	1.32826
AFUB_066350	CADAFUBP00006457	Uncharacterized protein	2.07216
AFUB_087650	CADAFUBP00008518	Endo-1,4-beta-mannosidase	1.58934
AFUB_096700	CADAFUBP00009398	Probable arabinan endo-1,5-alpha-L-arabinosidase C (EC 3.2.1.99) (Endo-1,5-alpha-L-arabinanase C) (ABN C)	-2.66074
AFUB_041560	CADAFUBP00004072	Enoyl-CoA hydratase/isomerase family protein	1.24624
AFUB_006530	CADAFUBP00000641	L-serine dehydratase, putative	1.37843
AFUB_028080	CADAFUBP00002747	Uncharacterized protein	-1.24303
AFUB_032220	CADAFUBP00003158	C2H2 finger domain protein, putative	1.29151
AFUB_086030	CADAFUBP00008381	Hybrid NRPS/PKS enzyme, putative	3.0602
AFUB_014050	CADAFUBP00001377	Pyridine nucleotide-disulphide oxidoreductase, putative	1.04525
AFUB_058870	CADAFUBP00005759	Extracellular OTU-like cysteine protease, putative	-1.09552
AFUB_099850	CADAFUBP00009705	Uncharacterized protein	-1.04077
AFUB_068260	CADAFUBP00006646	Uncharacterized protein	-1.0943
AFUB_003620	CADAFUBP00000354	Uncharacterized protein	2.23066
AFUB_018080	CADAFUBP00001763	Glycerophosphoryl diester phosphodiesterase family protein	2.45747
AFUB_050840	CADAFUBP00004975	Alpha/beta hydrolase, putative	2.06524
AFUB_097230	CADAFUBP00009450	Aminotransferase, putative	1.932
AFUB_034220	CADAFUBP00003346	Uncharacterized protein	1.39209
AFUB_017490	CADAFUBP00001706	Exo-beta-1,3-glucanase, putative	2.19429
AFUB_088300	CADAFUBP00008584	3-hydroxymethyl-3-methylglutaryl-Coenzyme A lyase	1.51643
AFUB_034600	CADAFUBP00003384	Extracellular dioxygenase, putative	1.79385
AFUB_041210	CADAFUBP00004037	UDP-glucose 4-epimerase, putative	1.90552
AFUB_018230	CADAFUBP00001778	Uncharacterized protein	1.54574
AFUB_030160	CADAFUBP00002955	Endoglucanase, putative	1.45848
AFUB_085310	CADAFUBP00008307	Uncharacterized protein	-1.283
AFUB_028280	CADAFUBP00002767	Allergen Asp F13	2.65637
AFUB_031680	CADAFUBP00003105	Uncharacterized protein	-1.16637
AFUB_085860	CADAFUBP00008363	Secreted antimicrobial peptide, putative	2.36757
AFUB_057840	CADAFUBP00005659	Uncharacterized protein	2.09935
AFUB_049240	CADAFUBP00004816	Integral membrane protein, putative	1.39228
AFUB_041370	CADAFUBP00004053	Uncharacterized protein	-1.01107
AFUB_054760	CADAFUBP00005361	Uncharacterized protein	-1.50088
AFUB_094810	CADAFUBP00009215	Nonribosomal peptide synthase, putative	2.42945
AFUB_095210	CADAFUBP00009253	Cytochrome P450 alkane hydroxylase, putative	1.59742
AFUB_049010	CADAFUBP00004793	FacC-like extracellular signaling protein, putative	1.9206
AFUB_081350	CADAFUBP00007923	Uncharacterized protein	-1.71822
AFUB_030390	CADAFUBP00002977	Endo-arabinase, putative	-3.77273
AFUB_057830	CADAFUBP00005658	Uncharacterized protein	1.11711
AFUB_041130	CADAFUBP00004028	GABA permease GabA	1.73002
AFUB_037670	CADAFUBP00003689	LipA and NB-ARC domain protein	1.97291
AFUB_040250	CADAFUBP00003942	Sulfhydryl oxidase (EC 1.8.3.2)	1.71298
AFUB_044990	CADAFUBP00004413	Uncharacterized protein	-1.03186
AFUB_091080	CADAFUBP00008855	Glutathione S-transferase, putative	1.80962
AFUB_028380	CADAFUBP00002777	Methyltransferase, putative	2.71598
AFUB_081270	CADAFUBP00007915	Uncharacterized protein	7.41246
AFUB_086170	CADAFUBP00008395	Uncharacterized protein	2.97117
AFUB_038250	CADAFUBP00003747	Anion exchange family protein	-1.02949
AFUB_015610	CADAFUBP00001530	Xylitol dehydrogenase XdhB, putative	-1.12265
AFUB_000800	CADAFUBP00000079	Cytochrome P450	-3.09321
AFUB_090760	CADAFUBP00008824	Defensin domain protein	2.40054
AFUB_052300	CADAFUBP00005119	Ferrooxidoreductase Fet3, putative	-1.8843
AFUB_009810	CADAFUBP00000963	ABC multidrug transporter, putative	1.28917
AFUB_067190	CADAFUBP00006538	Uncharacterized protein	-1.30993
AFUB_047890	CADAFUBP00004693	Uncharacterized protein	3.0825
AFUB_032860	CADAFUBP00003221	Uncharacterized protein	1.56195
AFUB_067310	CADAFUBP00006550	NAD binding Rossmann fold oxidoreductase, putative	1.04956
AFUB_016090	CADAFUBP00001577	Elongation of fatty acids protein (EC 2.3.1.199) (Very-long-chain 3-oxoacyl-CoA synthase)	-1.08813
AFUB_096470	CADAFUBP00009376	Putative uncharacterized protein	-1.00199
AFUB_049700	CADAFUBP00004862	RTA1 domain protein, putative	6.47854
AFUB_101480	CADAFUBP00009855	Uncharacterized protein	2.05913
AFUB_026840	CADAFUBP00002624	Glucosyltransferase (Die2), putative	-1.22336
AFUB_010780	CADAFUBP00001058	MFS transporter of unkown specificity	3.16651
AFUB_047110	CADAFUBP00004618	Uncharacterized protein	2.02159
AFUB_061140	CADAFUBP00005973	Uncharacterized protein	2.47247
AFUB_068940	CADAFUBP00006714	Uncharacterized protein	1.17679
AFUB_036970	CADAFUBP00003619	Carboxypeptidase (EC 3.4.16.-)	-1.38667
AFUB_071640	CADAFUBP00006981	Uncharacterized protein	1.01021
AFUB_100820	CADAFUBP00009789	Succinyl-CoA synthetase beta subunit, putative	1.1468
AFUB_030870	CADAFUBP00003025	Uncharacterized protein	-1.54095
AFUB_041240	CADAFUBP00004040	Extracellular serine-rich protein, putative	1.47668
AFUB_086120	CADAFUBP00008390	Uncharacterized protein	2.72834
AFUB_033560	CADAFUBP00003289	C6 finger domain protein, putative	2.90553
AFUB_069410	CADAFUBP00006761	Conserved lysine-rich protein, putative	-1.42487
AFUB_084410	CADAFUBP00008216	Proline permease, putative	1.26336
AFUB_094700	CADAFUBP00009204	2-methylcitrate synthase, mitochondrial (Methylcitrate synthase) (EC 2.3.3.5) ((2S,3S)-2-methylcitrate synthase) (Citrate synthase 2) (EC 2.3.3.16)	-1.34047
AFUB_095220	CADAFUBP00009254	ABC multidrug transporter, putative	1.17714
AFUB_101310	CADAFUBP00009838	Uncharacterized protein	3.19165
AFUB_084740	CADAFUBP00008249	Uncharacterized protein	2.02066
AFUB_094990	CADAFUBP00009231	Putative uncharacterized protein	5.04522
AFUB_009800	CADAFUBP00000962	Nonribosomal peptide synthase Pes1	1.21819
AFUB_000780	CADAFUBP00000077	FAD-dependent monooxygenase (PaxM), putative	-1.54092
AFUB_009199	CADAFUBP00000901	Uncharacterized protein	1.22445
AFUB_055800	CADAFUBP00005463	Uncharacterized protein	1.11129
AFUB_097110	CADAFUBP00009438	Choline transporter, putative	1.07503
AFUB_020520	CADAFUBP00002005	Uncharacterized protein	1.06355
AFUB_080680	CADAFUBP00007857	Beta-1,6-glucanase, putative	1.55822
AFUB_050130	CADAFUBP00004904	Geranylgeranyl pyrophosphate synthase, putative	-3.40008
AFUB_018220	CADAFUBP00001777	GPI anchored cell wall protein (Dan4), putative	1.29051
AFUB_037300	CADAFUBP00003652	Uncharacterized protein	-1.40432
AFUB_024100	CADAFUBP00002353	Uncharacterized protein	1.1996
AFUB_049200	CADAFUBP00004812	H /K ATPase alpha subunit, putative	1.30201
AFUB_078050	CADAFUBP00007608	MAK1-like monooxygenase, putative	-3.56302
AFUB_002300	CADAFUBP00000225	Plasma membrane protein Pth11-like, putative	3.39055
AFUB_045520	CADAFUBP00004464	FAD binding domain protein	4.26793
AFUB_033930	CADAFUBP00003317	C6 transcription factor, putative	-1.49458
AFUB_016700	CADAFUBP00001638	Arabinan endo-1,5-alpha-L-arabinosidase (EC 3.2.1.99)	3.87853
AFUB_000760	CADAFUBP00000075	Acetyltransferase, putative	-2.49863
AFUB_091940	CADAFUBP00008941	Maltase	-2.17075
AFUB_086700	CADAFUBP00008428	Polyketide synthase, putative	3.49273
AFUB_076510	CADAFUBP00007455	Ceramide synthase membrane component (LAG1), putative	-1.45367
AFUB_028320	CADAFUBP00002771	Uncharacterized protein	3.77045
AFUB_067890	CADAFUBP00006608	Uncharacterized protein	-1.04652
AFUB_044820	CADAFUBP00004397	ABC multidrug transporter SitT	-2.99237
AFUB_030020	CADAFUBP00002941	Uncharacterized protein	2.65166
AFUB_092170	CADAFUBP00008964	NADPH-dependent FMN reductase Lot6, putative	1.52331
AFUB_085790	CADAFUBP00008356	Uncharacterized protein	-1.22241
AFUB_044850	CADAFUBP00004400	Siderophore biosynthesis acetylase AceI, putative	-1.8121
AFUB_018240	CADAFUBP00001779	C-4 methylsterol oxidase, putative	1.48408
AFUB_065480	CADAFUBP00006373	Uncharacterized protein	1.12074
AFUB_036430	CADAFUBP00003565	Copper resistance-associated P-type ATPase, putative	1.80746
AFUB_095060	CADAFUBP00009238	Putative uncharacterized protein	4.87161
AFUB_025140	CADAFUBP00002457	Uncharacterized protein	1.33823
AFUB_097360	CADAFUBP00009466	Putative uncharacterized protein	3.42246
AFUB_000790	CADAFUBP00000078	Integral membrane protein	-2.39334
AFUB_070140	CADAFUBP00006832	Developmental regulatory protein WetA	-1.10118
AFUB_090520	CADAFUBP00008800	N-acetyltransferase, GNAT family, putative	3.2672
AFUB_091930	CADAFUBP00008940	C6 transcription factor, putative	-1.43534
AFUB_077130	CADAFUBP00007517	C6 transcription factor, putative	-3.17778
AFUB_051520	CADAFUBP00005043	Uncharacterized protein	3.61193
AFUB_000300	CADAFUBP00000030	Uncharacterized protein	-1.98353
AFUB_079270	CADAFUBP00007728	GrpB domain protein	1.76473
AFUB_095190	CADAFUBP00009251	Putative uncharacterized protein	1.11827
AFUB_016070	CADAFUBP00001575	MFS transporter, putative	-1.10979
AFUB_096970	CADAFUBP00009425	Putative uncharacterized protein	1.51104
AFUB_047880	CADAFUBP00004692	Uncharacterized protein	1.14176
AFUB_036960	CADAFUBP00003618	ABC transporter, putative	-1.10442
AFUB_082490	CADAFUBP00008033	C2H2 finger domain protein, putative	2.00947
AFUB_086220	CADAFUBP00008400	Uncharacterized protein	1.78994
AFUB_085460	CADAFUBP00008323	C6 transcription factor, putative	-1.23632
AFUB_099880	CADAFUBP00009707	Cell wall serine-threonine-rich galactomannoprotein Mp1	-1.73697
AFUB_097410	CADAFUBP00009471	Putative uncharacterized protein	1.63451
AFUB_084420	CADAFUBP00008217	Uncharacterized protein	2.07326
AFUB_044550	CADAFUBP00004371	Uncharacterized protein	-1.30676
AFUB_037400	CADAFUBP00003662	Galactose-proton symport, putative	1.46925
AFUB_005380	CADAFUBP00000529	MFS multidrug transporter, putative	1.23055
AFUB_044500	CADAFUBP00004366	Siderochrome-iron transporter MirB	-1.32826
AFUB_098300	CADAFUBP00009551	F-box domain protein	1.56647
AFUB_049640	CADAFUBP00004856	Integral membrane protein, Mpv17/PMP22 family, putative	-1.65249
AFUB_057930	CADAFUBP00005668	Uncharacterized protein	-2.09211
AFUB_085550	CADAFUBP00008332	Lipase/esterase, putative	2.71579
AFUB_066140	CADAFUBP00006438	High affinity methionine permease	1.7838
AFUB_035440	CADAFUBP00003469	Uncharacterized protein	1.29962
AFUB_030970	CADAFUBP00003035	Citrate synthase	-1.4792
AFUB_101890	CADAFUBP00009898	Uncharacterized protein	5.56892
AFUB_065800	CADAFUBP00006405	Short chain dehydrogenase, putative	-1.39299
AFUB_033220	CADAFUBP00003256	Conidial pigment biosynthesis oxidase Arb2/brown2	-2.98813
AFUB_047770	CADAFUBP00004681	Uncharacterized protein	1.40197
AFUB_100670	CADAFUBP00009775	MFS maltose transporter, putative	-1.29816
AFUB_004970	CADAFUBP00000491	Alcohol dehydrogenase, zinc-containing, putative	-1.17819
AFUB_071700	CADAFUBP00006987	Mannitol 2-dehydrogenase (M2DH) (MDH) (EC 1.1.1.67)	-1.41057
AFUB_100360	CADAFUBP00009755	Carbon-nitrogen family hydrolase, putative	1.60415
AFUB_000280	CADAFUBP00000028	Probable beta-glucosidase H (EC 3.2.1.21) (Beta-D-glucoside glucohydrolase H) (Cellobiase H) (Gentiobiase H)	1.11362
AFUB_094420	CADAFUBP00009178	Putative uncharacterized protein	-2.91527
AFUB_071220	CADAFUBP00006938	Glycosyl transferase, putative	3.15982
AFUB_013980	CADAFUBP00001370	Cation diffusion facilitator 1	-1.04125
AFUB_057810	CADAFUBP00005656	Uncharacterized protein	2.38922
AFUB_030960	CADAFUBP00003034	DUF636 domain protein	-2.74254
AFUB_096120	CADAFUBP00009341	Cytochrome P450 monooxygenase, putative	1.27409
AFUB_020810	CADAFUBP00002030	Exosome complex endonuclease 1/ribosomal RNA processing protein, putative	-1.07025
AFUB_076330	CADAFUBP00007437	Uncharacterized protein	1.32228
AFUB_064130	CADAFUBP00006238	Aspartic-type endopeptidase (CtsD), putative	-1.08887
AFUB_041400	CADAFUBP00004056	Alpha-1,3-glucosyltransferase (EC 2.4.1.-)	-1.13363
AFUB_099960	CADAFUBP00009715	Uncharacterized protein	1.31386
AFUB_036830	CADAFUBP00003605	Phosphatidyl synthase	1.39285
AFUB_101300	CADAFUBP00009837	Uncharacterized protein	3.8751
AFUB_029320	CADAFUBP00002872	Calcium/calmodulin-dependent protein kinase, putative	1.43115
AFUB_047180	CADAFUBP00004625	Integral membrane protein Pth11-like, putative	-3.04976
AFUB_054220	CADAFUBP00005309	UPF0187 domain membrane protein	1.07584
AFUB_013890	CADAFUBP00001361	Metalloreductase, putative	1.31489
AFUB_066570	CADAFUBP00006479	Uncharacterized protein	1.45717
AFUB_093750	CADAFUBP00009112	Putative uncharacterized protein	-1.47139
AFUB_017640	CADAFUBP00001721	Uncharacterized protein	2.35397
AFUB_012840	CADAFUBP00001263	MFS transporter, putative	1.00578
AFUB_040240	CADAFUBP00003941	Transcriptional regulator, putative	1.22357
AFUB_094300	CADAFUBP00009167	Phosphotransferase (EC 2.7.1.-)	-1.40441
AFUB_047020	CADAFUBP00004609	Siderochrome-iron transporter, putative	-2.0289
AFUB_078130	CADAFUBP00007615	Uncharacterized protein	-1.8893
AFUB_101630	CADAFUBP00009872	Uncharacterized protein	2.07615
AFUB_002420	CADAFUBP00000237	Extracellular SCP domain protein Pry1, putative	1.26808
AFUB_100990	CADAFUBP00009806	Uncharacterized protein	1.94545
AFUB_097170	CADAFUBP00009444	Putative uncharacterized protein	3.37324
AFUB_068800	CADAFUBP00006700	Alkaline protease 1 (ALP) (EC 3.4.21.63) (Aspergillopeptidase B) (Aspergillus proteinase B) (Elastase) (Elastinolytic serine proteinase) (Oryzin)	1.00112
AFUB_051300	CADAFUBP00005021	Uncharacterized protein	-1.62784
AFUB_015910	CADAFUBP00001560	MIF domain protein	1.9776
AFUB_092330	CADAFUBP00008980	Phosphoglycerate mutase family protein, putative	1.96009
AFUB_047320	CADAFUBP00004638	Uncharacterized protein	1.09488
AFUB_002020	CADAFUBP00000197	Uncharacterized protein	2.02119
AFUB_079000	CADAFUBP00007701	Uncharacterized protein	-1.35357
AFUB_097940	CADAFUBP00009524	D-lactate dehydrogenase (Cytochrome), putative	1.46196
AFUB_090560	CADAFUBP00008804	Uncharacterized protein	1.39803
AFUB_080020	CADAFUBP00007793	Uncharacterized protein	1.39145
AFUB_073080	CADAFUBP00007115	Uncharacterized protein	1.12818
AFUB_077530	CADAFUBP00007557	C6 transcription factor, putative	2.61276
AFUB_097990	CADAFUBP00009529	Pfs domain protein	1.96099
AFUB_014340	CADAFUBP00001405	Uncharacterized protein	-2.44903
AFUB_049950	NA	Uncharacterized protein	1.58953
AFUB_018840	CADAFUBP00001839	GMC oxidoreductase	1.65421
AFUB_101710	CADAFUBP00009880	Uncharacterized protein	2.15239
AFUB_084640	CADAFUBP00008239	Probable endopolygalacturonase B (EC 3.2.1.15) (Pectinase B) (Polygalacturonase B)	1.3696
AFUB_055430	NA	Uncharacterized protein	-3.47994
AFUB_092160	CADAFUBP00008963	Uncharacterized protein	1.38447
AFUB_081840	CADAFUBP00007968	MFS sugar transporter Stl1, putative	-1.21112
AFUB_064980	CADAFUBP00006323	2-hydroxychromene-2-carboxylate isomerase, putative	1.59476
AFUB_088960	CADAFUBP00008648	Uncharacterized protein	-1.35618
AFUB_015960	CADAFUBP00001564	C2H2 type conidiation transcription factor BrlA	-1.77028
AFUB_008720	CADAFUBP00000856	Uncharacterized protein	-1.94548
AFUB_100920	CADAFUBP00009799	Glycosyl hydrolase, putative	1.38718
AFUB_014980	CADAFUBP00001468	Lipase/esterase, putative	1.23878
AFUB_024290	CADAFUBP00002372	Uncharacterized protein	-2.2285
AFUB_049720	CADAFUBP00004864	Uncharacterized protein	-2.29212
AFUB_032000	CADAFUBP00003137	Phosphotransferase (EC 2.7.1.-)	1.33842
AFUB_086770	CADAFUBP00008435	C6 transcription factor, putative	-1.22507
AFUB_039990	CADAFUBP00003916	Endo 1,5-alpha-arabinase	1.14771
AFUB_095460	CADAFUBP00009276	Serine/threonine protein kinase, putative	1.22748
AFUB_029310	CADAFUBP00002871	Uncharacterized protein	1.66426
AFUB_041770	CADAFUBP00004094	ABC multidrug transporter, putative	1.20503
AFUB_083970	CADAFUBP00008174	CobW domain protein	-1.75968
AFUB_062520	CADAFUBP00006106	Uncharacterized protein	1.35896
AFUB_008080	CADAFUBP00000797	SWIRM domain protein	1.02943
AFUB_041220	CADAFUBP00004038	Cell surface spherulin 4-like protein, putative (Fragment)	1.05461
AFUB_066630	CADAFUBP00006485	Uncharacterized protein	1.071
AFUB_082040	CADAFUBP00007987	Integral membrane protein	-2.2659
AFUB_047820	CADAFUBP00004686	Glucoamylase (EC 3.2.1.3) (1,4-alpha-D-glucan glucohydrolase) (Glucan 1,4-alpha-glucosidase)	-3.31221
AFUB_016820	CADAFUBP00001650	C6 transcription factor, putative	1.37929
AFUB_000750	CADAFUBP00000074	Toxin biosynthesis protein Tri7-like, putative	-1.94994
AFUB_018070	CADAFUBP00001762	Uncharacterized protein	1.02009
AFUB_101740	CADAFUBP00009883	Uncharacterized protein	1.32947
AFUB_062540	CADAFUBP00006108	Cytochrome P450 oxygenase, putative	-2.44361
AFUB_101750	CADAFUBP00009884	Mitochondrial chaperone ATPase (Bcs1), putative	1.40751
AFUB_015310	CADAFUBP00001501	3-isopropylmalate dehydrogenase (EC 1.1.1.85)	-1.07763
AFUB_049360	CADAFUBP00004828	Transesterase (LovD), putative	1.66589
AFUB_066440	CADAFUBP00006466	Uncharacterized protein	-2.9852
AFUB_071250	CADAFUBP00006941	UDP-glucose 4-epimerase	2.04868
AFUB_006960	CADAFUBP00000684	High expression lethality protein Hel10, putative	1.40014
AFUB_046550	CADAFUBP00004564	Uncharacterized protein	1.64232
AFUB_070440	CADAFUBP00006861	Oxidoreductase, short-chain dehydrogenase/reductase family	1.1295
AFUB_091720	CADAFUBP00008919	Probable beta-glucosidase L (EC 3.2.1.21) (Beta-D-glucoside glucohydrolase L) (Cellobiase L) (Gentiobiase L)	-1.83251
AFUB_030240	CADAFUBP00002963	Oxalate decarboxylase, putative	1.27991
AFUB_055710	CADAFUBP00005454	Cell wall protein, putative	-2.08851
AFUB_097950	CADAFUBP00009525	F-box domain protein	1.68669
AFUB_098700	CADAFUBP00009591	Uncharacterized protein	1.88543
AFUB_083460	CADAFUBP00008123	N-acetylglucosamine-6-phosphate deacetylase (EC 3.5.1.25)	1.92157
AFUB_052770	CADAFUBP00005166	Homocysteine synthase CysD	-1.31585
AFUB_018780	CADAFUBP00001833	GPI anchored protein, putative	1.31115
AFUB_005500	CADAFUBP00000540	Uncharacterized protein	1.4087
AFUB_098750	CADAFUBP00009595	AN1 zinc finger protein	1.46627
AFUB_101880	CADAFUBP00009897	ThiJ/PfpI family protein	1.23474
AFUB_080490	CADAFUBP00007839	Uncharacterized protein	2.53345
AFUB_096940	CADAFUBP00009422	Putative uncharacterized protein	1.43801
AFUB_050160	CADAFUBP00004907	Extracellular proline-rich protein	1.79156
AFUB_086690	CADAFUBP00008427	FAD-dependent monooxygenase, putative	2.18932
AFUB_057570	CADAFUBP00005632	GPI anchored protein, putative	1.5747
AFUB_076360	CADAFUBP00007440	Uncharacterized protein	-1.20456
AFUB_085730	CADAFUBP00008350	Amino acid permease, putative	1.19574
AFUB_086020	CADAFUBP00008380	Methyltransferase SirN-like, putative	2.71633
AFUB_094020	CADAFUBP00009139	Sugar transporter	-2.36154
AFUB_016640	CADAFUBP00001632	Conidial hydrophobin RodB	-2.79371
AFUB_087130	CADAFUBP00008466	Integral membrane protein	1.70112
AFUB_062260	CADAFUBP00006080	Pfs, NACHT and Akyrin domain protein	-1.49526
AFUB_009560	CADAFUBP00000938	Uncharacterized protein	3.58379
AFUB_022010	CADAFUBP00002148	Tyrosine decarboxylase, putative	1.72257
AFUB_051210	CADAFUBP00005012	ThiJ/PfpI family protein	5.1493
AFUB_083960	CADAFUBP00008173	Probable exopolygalacturonase B (EC 3.2.1.67) (Galacturan 1,4-alpha-galacturonidase B) (Poly(1,4-alpha-D-galacturonide)galacturonohydrolase B)	1.27866
AFUB_086200	CADAFUBP00008398	Polyketide synthase, putative	2.97419
AFUB_028210	CADAFUBP00002760	MFS multidrug transporter, putative	-1.14742
AFUB_040180	CADAFUBP00003935	Tripeptidyl peptidase SED3	-1.15527
AFUB_081750	CADAFUBP00007959	Uncharacterized protein	1.25835
AFUB_065510	CADAFUBP00006376	Uncharacterized protein	1.26387
AFUB_015360	CADAFUBP00001506	Uncharacterized protein	-1.35455
AFUB_062000	CADAFUBP00006055	C6 transcription factor, putative	1.16559
AFUB_016730	CADAFUBP00001641	BZIP transcription factor (BACH2), putative	-1.0823
AFUB_000820	CADAFUBP00000081	Polyketide synthase, putative	-2.84868
AFUB_017650	CADAFUBP00001722	Glutathione S-transferase, putative	1.43921
AFUB_067250	CADAFUBP00006544	Alpha-amylase (EC 3.2.1.1)	-2.56099
AFUB_002280	CADAFUBP00000223	Dienelactone hydrolase family protein	1.62367
AFUB_042480	CADAFUBP00004165	Uncharacterized protein	-1.17099
AFUB_074300	CADAFUBP00007237	MFS transporter, putative	-1.22117
AFUB_033210	CADAFUBP00003255	GNAT family N-acetyltransferase, putative	1.09087
AFUB_018090	CADAFUBP00001764	LIM domain protein	-1.10869
AFUB_029930	CADAFUBP00002932	Phosphoribulokinase/uridine kinase family protein	-1.58112
AFUB_015140	CADAFUBP00001484	Oxidoreductase, zinc-binding dehydrogenase family, putative	1.2337
AFUB_088370	CADAFUBP00008591	MFS transporter, putative	1.38827
AFUB_086210	CADAFUBP00008399	NlpC/P60-like cell-wall peptidase, putative	3.19241
AFUB_015380	CADAFUBP00001508	C6 transcription factor, putative	1.08762
AFUB_101070	CADAFUBP00009814	Uncharacterized protein	-1.33468
AFUB_021380	CADAFUBP00002087	NADH-dependent flavin oxidoreductase, putative	-1.29774
AFUB_034250	CADAFUBP00003349	Endo-chitosanase (EC 3.2.1.132)	3.42647
AFUB_045860	CADAFUBP00004499	Uncharacterized protein	1.83272
AFUB_066060	CADAFUBP00006430	GPI anchored cell wall protein, putative	1.23015
AFUB_082870	CADAFUBP00008070	C4-dicarboxylate transporter/malic acid transport protein, putative	-2.19748
AFUB_097190	CADAFUBP00009446	Putative uncharacterized protein	3.32343
AFUB_079900	CADAFUBP00007790	F-box domain domain protein	1.3309
AFUB_013730	CADAFUBP00001346	DUF614 domain protein	-1.5571
AFUB_025780	CADAFUBP00002520	Uncharacterized protein	-1.14007
AFUB_075800	CADAFUBP00007384	Uncharacterized protein	3.0337
AFUB_077310	CADAFUBP00007535	Uncharacterized protein	1.76245
AFUB_002700	CADAFUBP00000265	Uncharacterized protein	-1.59497
AFUB_061960	CADAFUBP00006051	DNA repair family protein	1.07181
AFUB_084880	CADAFUBP00008264	Antigenic thaumatin domain protein, putative	1.49905
AFUB_010650	CADAFUBP00001045	GPI anchored protein, putative	1.56393
AFUB_094860	CADAFUBP00009220	C6 finger domain protein, putative	1.65645
AFUB_017310	CADAFUBP00001689	Amid-like NADH oxidoreductase, putative	-1.37125
AFUB_092810	CADAFUBP00009027	Uncharacterized protein	1.0728
AFUB_080970	CADAFUBP00007885	Uncharacterized protein	1.36163
AFUB_050510	CADAFUBP00004942	BYS1 domain protein, putative	1.22591
AFUB_085680	CADAFUBP00008345	Spherulin 4-like cell surface protein, putative	1.30934
AFUB_072610	CADAFUBP00007069	MFS transporter, putative	-1.24837
AFUB_045500	CADAFUBP00004462	MFS multidrug transporter, putative	1.42641
AFUB_013670	CADAFUBP00001340	Uncharacterized protein	-1.12916
AFUB_034590	CADAFUBP00003383	C4-dicarboxylate transporter/malic acid transport protein	1.64874
AFUB_090320	CADAFUBP00008781	Uncharacterized protein	-1.18026
AFUB_081340	CADAFUBP00007922	Uncharacterized protein	-2.56699
AFUB_080630	CADAFUBP00007852	Uncharacterized protein	3.31065
AFUB_036240	CADAFUBP00003546	FAD binding domain protein	2.57996
AFUB_004770	CADAFUBP00000471	Uncharacterized protein	-1.88719
AFUB_063950	CADAFUBP00006221	HLH DNA binding domain protein, putative	-3.90868
AFUB_001150	CADAFUBP00000113	3-isopropylmalate dehydrogenase (EC 1.1.1.85)	-1.38741
AFUB_019590	CADAFUBP00001912	Uncharacterized protein	1.08477
AFUB_032260	CADAFUBP00003162	Alpha/beta superfamily hydrolase, putative	5.39943
AFUB_057280	CADAFUBP00005610	Uncharacterized protein	1.07557
AFUB_072400	CADAFUBP00007048	Uncharacterized protein	-1.33059
AFUB_037520	CADAFUBP00003674	Uncharacterized protein	1.12902
AFUB_014090	CADAFUBP00001381	Probable mannosyl-oligosaccharide alpha-1,2-mannosidase 1B (EC 3.2.1.113) (Class I alpha-mannosidase 1B) (Man(9)-alpha-mannosidase 1B)	-1.92132
AFUB_079180	CADAFUBP00007719	Mutanase	-2.70851
AFUB_084710	CADAFUBP00008246	Uncharacterized protein	1.55853
28s_rRNA	NA	28S ribosomal RNA	3.55539
AFUB_062530	CADAFUBP00006107	Uncharacterized protein	-3.12161
AFUB_094830	CADAFUBP00009217	Putative uncharacterized protein	2.21481
AFUB_100810	CADAFUBP00009788	Uncharacterized protein	4.12971
AFUB_085960	CADAFUBP00008373	Cell surface protein Mas1, putative	1.96476
AFUB_030400	CADAFUBP00002978	BCS1-like ATPase, putative	1.57755
AFUB_090260	CADAFUBP00008775	Alpha-1,2-mannosidase, putative	-1.05452
AFUB_101770	CADAFUBP00009886	Uncharacterized protein	3.60447
AFUB_049810	CADAFUBP00004872	RTA1 domain protein, putative	4.58323
AFUB_025290	CADAFUBP00002472	Uncharacterized protein	-1.435
AFUB_081430	CADAFUBP00007931	Uncharacterized protein	3.99657
AFUB_063230	CADAFUBP00006148	Uncharacterized protein	-1.82342
AFUB_077120	CADAFUBP00007516	Amino acid permease, putative	-1.32475
AFUB_063660	CADAFUBP00006192	Uncharacterized protein	-1.8715
AFUB_080410	CADAFUBP00007832	Isoflavone reductase family protein (CipA), putative	2.81229
AFUB_003790	CADAFUBP00000372	UDP-N-acetylglucosaminyltransferase	1.01189
AFUB_015030	CADAFUBP00001473	MFS multidrug transporter, putative	-1.03071
AFUB_097240	CADAFUBP00009451	Isoflavone reductase family protein	3.09747
AFUB_017810	CADAFUBP00001737	FAD binding domain protein	1.17953
AFUB_004920	CADAFUBP00000486	Uncharacterized protein	-1.09538
AFUB_066380	CADAFUBP00006460	Uncharacterized protein	4.06989
AFUB_032890	CADAFUBP00003224	C2H2 finger domain protein, putative	2.37664
AFUB_009550	CADAFUBP00000937	Integral membrane protein	1.46359
AFUB_071280	CADAFUBP00006944	ABC multidrug transporter, putative	1.34159
AFUB_036260	CADAFUBP00003548	Dimethylallyl tryptophan synthase GliD2 (EC 2.5.1.34)	4.5167
AFUB_096680	CADAFUBP00009396	Putative uncharacterized protein	1.36966
AFUB_047520	CADAFUBP00004658	GNAT family acetyltransferase, putative	1.30416
AFUB_097338	CADAFUBP00009462	Putative uncharacterized protein	1.88563
AFUB_063010	CADAFUBP00006126	Nuclear thiol peroxidase Dot5, putative	-1.36194
AFUB_097020	CADAFUBP00009429	DUF521 domain protein	1.00002
AFUB_091640	CADAFUBP00008911	Uncharacterized protein	1.66788
AFUB_009440	CADAFUBP00000926	Reverse transcriptase, RNaseH, putative	-1.2163
AFUB_028340	CADAFUBP00002773	HET domain protein	2.65832
AFUB_096960	CADAFUBP00009424	Putative uncharacterized protein	1.85412
AFUB_029520	CADAFUBP00002892	Annexin	1.28734
AFUB_057940	CADAFUBP00005669	Actin-binding protein Fragmin, putative	1.92381
AFUB_030190	CADAFUBP00002958	Uncharacterized protein	1.17426
AFUB_086950	CADAFUBP00008451	Uncharacterized protein	2.88567
AFUB_033620	CADAFUBP00003295	Integral membrane protein	4.89524
AFUB_075450	CADAFUBP00007349	Uncharacterized protein	2.88663
AFUB_084690	CADAFUBP00008244	Uncharacterized protein	1.24168
AFUB_021580	CADAFUBP00002107	Uncharacterized protein	-1.41122
AFUB_089320	CADAFUBP00008682	YT521-B-like splicing factor, putative	1.01032
AFUB_037650	CADAFUBP00003687	Uncharacterized protein	5.15445
AFUB_030110	CADAFUBP00002950	Endoglucanase, putative	2.58944
AFUB_045890	CADAFUBP00004502	Uncharacterized protein	3.28223
AFUB_061470	CADAFUBP00006004	NlpC/P60-like cell-wall peptidase, putative	2.96455
AFUB_061280	CADAFUBP00005987	Uncharacterized protein	1.50621
AFUB_014710	CADAFUBP00001442	Uncharacterized protein	1.21522
AFUB_088000	CADAFUBP00008554	Opsin, putative	1.0815
AFUB_091760	CADAFUBP00008923	Uncharacterized protein	2.22396
AFUB_013160	CADAFUBP00001295	Uncharacterized protein	1.27598
AFUB_094800	CADAFUBP00009214	Phenol 2-monooxygenase, putative	2.74915
AFUB_071240	CADAFUBP00006940	Uncharacterized protein	1.90314
AFUB_000980	CADAFUBP00000097	Alpha-1,2-mannosidase, putative subfamily	-2.10812
AFUB_086400	CADAFUBP00008418	Uncharacterized protein	-1.31656
AFUB_049440	CADAFUBP00004836	Oxidoreductase, 2OG-Fe(II) oxygenase family, putative	1.14124
AFUB_093330	CADAFUBP00009070	Ankyrin repeat protein	1.98071
AFUB_020970	CADAFUBP00002046	Acetamidase/formamidase family protein	1.04268
AFUB_086080	CADAFUBP00008386	PKS-like enzyme, putative	3.16735
AFUB_084480	CADAFUBP00008223	1,3-beta-glucanosyltransferase (EC 2.4.1.-)	1.29545
AFUB_101250	CADAFUBP00009832	Zinc-binding oxidoreductase CipB	2.94873
AFUB_072990	CADAFUBP00007106	Uncharacterized protein	3.33244
AFUB_090820	CADAFUBP00008830	tRNA N6-adenosine threonylcarbamoyltransferase, mitochondrial (EC 2.3.1.234) (N6-L-threonylcarbamoyladenine synthase) (t(6)A synthase) (t(6)A37 threonylcarbamoyladenosine biosynthesis protein) (tRNA threonylcarbamoyladenosine biosynthesis protein)	-1.23049
AFUB_063690	CADAFUBP00006195	Uncharacterized protein	1.91077
AFUB_049370	CADAFUBP00004829	Amino acid permease, putative	1.85052
AFUB_051160	CADAFUBP00005007	Uncharacterized protein	5.57073
AFUB_012700	CADAFUBP00001249	Uridine permease Fui1, putative	1.29865
AFUB_078180	CADAFUBP00007620	Uncharacterized protein	1.35638
AFUB_029770	CADAFUBP00002916	Probable arabinan endo-1,5-alpha-L-arabinosidase B (EC 3.2.1.99) (Endo-1,5-alpha-L-arabinanase B) (ABN B)	-1.01604
AFUB_004489	CADAFUBP00000442	FG-GAP repeat protein, putative	1.26222
AFUB_097510	CADAFUBP00009481	Alpha-1,3-glucanase/mutanase, putative	-1.10156
AFUB_017770	CADAFUBP00001733	Glucoamylase (EC 3.2.1.3) (1,4-alpha-D-glucan glucohydrolase) (Glucan 1,4-alpha-glucosidase)	-1.53362
AFUB_066590	CADAFUBP00006481	Cytochrome P450 monooxygenase, putative	2.37994
AFUB_100760	CADAFUBP00009783	Oxidoreductase, 2OG-Fe(II) oxygenase family, putative	-3.23318
AFUB_042320	CADAFUBP00004149	MFS sugar transporter, putative	-1.03826
AFUB_099080	CADAFUBP00009628	Ferric-chelate reductase, putative	1.06905
AFUB_044060	CADAFUBP00004322	C6 transcription factor, putative	1.10592
AFUB_011020	CADAFUBP00001082	Probable quinate permease (Quinate transporter)	-1.02038
AFUB_057140	CADAFUBP00005596	Uncharacterized protein	-2.04688
AFUB_030300	CADAFUBP00002968	Uncharacterized protein	-4.6976
AFUB_047690	CADAFUBP00004674	Uncharacterized protein	1.3816
AFUB_084570	CADAFUBP00008232	Glycosyl transferase, putative	1.50488
AFUB_037970	CADAFUBP00003719	Uncharacterized protein	-1.04328
AFUB_096780	CADAFUBP00009406	Putative uncharacterized protein	2.25484
AFUB_028690	CADAFUBP00002808	Calcineurin binding protein, putative	1.48277
AFUB_097200	CADAFUBP00009447	Integral membrane protein	3.27354
AFUB_044470	CADAFUBP00004363	ABC multidrug transporter, putative	-2.68437
AFUB_072250	CADAFUBP00007033	Glucosamine-fructose-6-phosphate aminotransferase	1.18036
AFUB_036980	CADAFUBP00003620	Small oligopeptide transporter, OPT family	-1.92328
AFUB_060180	CADAFUBP00005881	Adenylate-forming enzyme AfeA	-2.12293
AFUB_081360	CADAFUBP00007924	MFS multidrug transporter, putative	-2.80309
AFUB_007140	CADAFUBP00000702	Leucine Rich Repeat domain protein	1.18441
AFUB_037280	CADAFUBP00003650	Oxidoreductase, zinc-binding	-1.37285
AFUB_100280	CADAFUBP00009747	Uncharacterized protein	1.49469
AFUB_066780	CADAFUBP00006500	Uncharacterized protein	1.12047
AFUB_000830	CADAFUBP00000082	Adenylate-forming enzyme, putative	-2.8839
AFUB_094980	CADAFUBP00009230	Putative uncharacterized protein	4.77818
AFUB_001580	CADAFUBP00000153	CECR1 family adenosine deaminase, putative	1.50145
AFUB_086680	CADAFUBP00008426	C6 transcription factor, putative	2.88816
AFUB_099610	CADAFUBP00009681	Uncharacterized protein	2.23423
AFUB_088760	CADAFUBP00008630	Ribosomal small subunit assembly protein, putative	-1.13353
AFUB_091070	CADAFUBP00008854	Uncharacterized protein	2.2796
AFUB_096290	CADAFUBP00009358	Putative uncharacterized protein	-1.89412
AFUB_005390	CADAFUBP00000530	Sulfate transporter, putative	-1.22629
AFUB_071140	CADAFUBP00006930	Uncharacterized protein	-1.41691
AFUB_034520	CADAFUBP00003376	Polyketide synthase, putative	1.47303
AFUB_048250	CADAFUBP00004727	Short chain dehydrogenase (AtsC), putative	1.67235
AFUB_018500	CADAFUBP00001805	Aldo-keto reductase, putative	1.32279
AFUB_090620	CADAFUBP00008810	Uncharacterized protein	1.2049
AFUB_022170	CADAFUBP00002165	Ankyrin repeat protein	1.38963
AFUB_060190	CADAFUBP00005882	Integral membrane protein TmpA	-1.15832
AFUB_081190	CADAFUBP00007906	Amino acid permease, putative	2.91607
AFUB_071670	CADAFUBP00006984	Uncharacterized protein	1.3205
AFUB_047530	CADAFUBP00004659	Uncharacterized protein	1.50638
AFUB_095120	CADAFUBP00009244	Putative uncharacterized protein	1.59525
AFUB_015920	CADAFUBP00001561	DUF455 domain protein	1.96504
AFUB_095130	CADAFUBP00009245	NACHT domain protein	1.3353
AFUB_022840	CADAFUBP00002231	Dienelactone hydrolase	1.10642
AFUB_086290	CADAFUBP00008407	Dimethylallyl tryptophan synthase, putative	1.38901
AFUB_056320	CADAFUBP00005514	Uncharacterized protein	-1.66998
AFUB_080140	CADAFUBP00007805	Uncharacterized protein	1.00096
AFUB_065520	CADAFUBP00006377	Mannose-6-phosphate isomerase, class I	1.18716
AFUB_095200	CADAFUBP00009252	Putative uncharacterized protein	1.22559
AFUB_056190	CADAFUBP00005501	Uncharacterized protein	1.20125
AFUB_073450	CADAFUBP00007152	Endoglucanase, putative	1.55673
AFUB_033270	CADAFUBP00003261	Scytalone dehydratase (EC 4.2.1.94)	-1.29077
AFUB_075760	CADAFUBP00007380	MFS gliotoxin efflux transporter GliA	2.96473
AFUB_001910	CADAFUBP00000186	Uncharacterized protein	1.29891
AFUB_045240	CADAFUBP00004437	Phosphate transporter	1.89161
AFUB_078410	CADAFUBP00007643	1,3-beta-glucanosyltransferase (EC 2.4.1.-)	1.78272
AFUB_046560	CADAFUBP00004565	Uncharacterized protein	1.07488
AFUB_075280	CADAFUBP00007333	Uncharacterized protein	1.13584
AFUB_050850	CADAFUBP00004976	Uncharacterized protein	2.76146
AFUB_070980	CADAFUBP00006914	Uncharacterized protein	-1.47931
AFUB_029980	CADAFUBP00002937	Probable endo-1,3(4)-beta-glucanase AFUB_029980 (EC 3.2.1.6) (Mixed-linked glucanase AFUB_029980)	1.21269
AFUB_079790	CADAFUBP00007779	Uncharacterized protein	1.21619
AFUB_047940	CADAFUBP00004697	GPI anchored cell wall protein, putative	3.36416
AFUB_086720	CADAFUBP00008430	NAD dependent epimerase/dehydratase, putative	3.36864
AFUB_020820	CADAFUBP00002031	DNA excision repair protein (Rad26L), putative	-1.05516
AFUB_060350	CADAFUBP00005898	Dihydroxyacetone kinase (DakA), putative	-1.71744
AFUB_002210	CADAFUBP00000216	Uncharacterized protein	-1.91099
AFUB_036950	CADAFUBP00003617	Uncharacterized protein	-2.39001
AFUB_018860	CADAFUBP00001841	Conserved serine proline-rich protein	1.47643
AFUB_047340	CADAFUBP00004640	Tyrosinase, putative	-1.53863
AFUB_076880	CADAFUBP00007492	Uncharacterized protein	1.33672
AFUB_081370	CADAFUBP00007925	Uncharacterized protein	-3.57891
AFUB_084750	CADAFUBP00008250	Phosphate transporter	1.32007
AFUB_035650	CADAFUBP00003489	2-dehydropantoate 2-reductase, putative	-1.07029
AFUB_003580	CADAFUBP00000351	Esterase, putative	1.1784
AFUB_065710	CADAFUBP00006396	Uncharacterized protein	-1.71665
AFUB_024710	CADAFUBP00002414	Amino acid permease (Dip5), putative	1.53247
AFUB_066810	CADAFUBP00006501	Uncharacterized protein	1.58475
AFUB_086410	CADAFUBP00008419	Uncharacterized protein	-1.24208
AFUB_020260	CADAFUBP00001979	Uncharacterized protein	-2.98865
AFUB_101900	CADAFUBP00009899	Spore wall assembly protein Dit1, putative	3.76427
AFUB_016580	CADAFUBP00001626	Long-chain-fatty-acid-CoA ligase, putative	-1.60523
AFUB_065700	CADAFUBP00006395	Calcium homeostasis protein Regucalcin, putative	-1.53997
AFUB_093610	CADAFUBP00009098	Putative uncharacterized protein	4.40258
AFUB_004010	CADAFUBP00000394	Probable glucan 1,3-beta-glucosidase A (EC 3.2.1.58) (Exo-1,3-beta-glucanase 1) (Exo-1,3-beta-glucanase A)	1.04929
AFUB_087380	CADAFUBP00008491	Uncharacterized protein	2.4944
AFUB_067320	CADAFUBP00006551	Transcription factor RfeF, putative	1.45918
AFUB_073690	CADAFUBP00007176	Plasma membrane antiporter, putative	-1.60177
AFUB_089440	CADAFUBP00008694	C2H2 zinc finger protein	1.63138
AFUB_074120	CADAFUBP00007219	Cytochrome P450 monooxygenase, putative	1.47895
AFUB_085630	CADAFUBP00008340	Uncharacterized protein	1.77095
AFUB_068380	CADAFUBP00006658	Ditrans,polycis-polyprenyl diphosphate synthase ((2E,6E)-farnesyl diphosphate specific) (EC 2.5.1.87)	1.19672
AFUB_069040	CADAFUBP00006724	Gluconokinase (EC 2.7.1.12)	-1.10994
AFUB_048240	CADAFUBP00004726	Hexose transporter protein	1.18481
AFUB_094400	CADAFUBP00009176	Catalase (EC 1.11.1.6)	-1.16276
AFUB_066490	CADAFUBP00006471	Uncharacterized protein	1.04281
AFUB_084430	CADAFUBP00008218	GABA permease GabA	1.35705
AFUB_090700	CADAFUBP00008818	Integral membrane protein (Pth11), putative	-1.90555
AFUB_081740	CADAFUBP00007958	Cellobiose dehydrogenase, putative	1.6189
AFUB_048480	CADAFUBP00004750	Uncharacterized protein	1.17387
AFUB_055510	CADAFUBP00005434	Uncharacterized protein	-1.01524
AFUB_030770	CADAFUBP00003015	C2H2 finger domain protein, putative	1.59841
AFUB_012600	CADAFUBP00001239	Uncharacterized protein	5.42205
AFUB_081240	CADAFUBP00007912	Ornithine decarboxylase, putative	2.44755
AFUB_002480	CADAFUBP00000243	Uncharacterized protein	1.11129
AFUB_047140	CADAFUBP00004621	Uncharacterized protein	4.51076
AFUB_039980	CADAFUBP00003915	Oxidoreductase, short chain dehydrogenase/reductase family protein, putative	1.33102
AFUB_096580	CADAFUBP00009386	Putative uncharacterized protein	1.31158
AFUB_039920	CADAFUBP00003909	Bifunctional cytochrome P450/NADPH--P450 reductase [Includes: Cytochrome P450 (EC 1.14.14.1); NADPH--cytochrome P450 reductase (EC 1.6.2.4)]	1.20157
AFUB_099440	CADAFUBP00009664	Acetyltransferase, GNAT family family	1.26868
AFUB_032950	CADAFUBP00003230	Glutathione S-transferase	4.05909
AFUB_083430	CADAFUBP00008120	C6 transcription factor (Ctf1B), putative	-1.08108
AFUB_033230	CADAFUBP00003257	Conidial pigment biosynthesis oxidase Abr1/brown 1	-6.30699
AFUB_073910	CADAFUBP00007198	Acetyltransferase, GNAT family family	1.06534
AFUB_074070	CADAFUBP00007214	Glycosyl hydrolase, putative	-1.49196
AFUB_087400	CADAFUBP00008493	Uncharacterized protein	2.24188
AFUB_040000	CADAFUBP00003917	C6 transcription factor, putative	2.28378
AFUB_100750	CADAFUBP00009782	Uncharacterized protein	-2.29332
AFUB_063290	CADAFUBP00006154	Uncharacterized protein	3.28599
AFUB_061940	CADAFUBP00006049	C6 transcription factor, putative	1.05138
AFUB_007490	CADAFUBP00000737	C-24(28) sterol reductase	-1.33248
AFUB_102100	CADAFUBP00009918	Uncharacterized protein	1.50276
AFUB_076020	CADAFUBP00007406	Oxidoreductase, short chain dehydrogenase/reductase family	-1.54311
AFUB_055440	NA	Uncharacterized protein	-3.13063
AFUB_003610	CADAFUBP00000353	MFS transporter, putative	1.90708
AFUB_077440	CADAFUBP00007548	Aldehyde dehydrogenase AldA, putative	-1.41765
AFUB_009570	CADAFUBP00000939	Uncharacterized protein	3.12269
AFUB_072390	CADAFUBP00007047	Heat shock protein Hsp30-like, putative	1.32066
AFUB_064970	CADAFUBP00006322	Uncharacterized protein	1.8505
AFUB_034670	CADAFUBP00003391	MFS multidrug transporter, putative	1.66414
AFUB_084490	CADAFUBP00008224	Uncharacterized protein	2.32769
AFUB_033610	CADAFUBP00003294	Uncharacterized protein	-2.09806
AFUB_021500	CADAFUBP00002099	Uncharacterized protein	1.16197
AFUB_037900	CADAFUBP00003712	Class V chitinase, putative	1.93909
AFUB_033160	CADAFUBP00003251	Amino acid transporter, putative	2.08501
AFUB_086910	CADAFUBP00008448	Metallo-beta-lactamase domain protein, putative	1.87266
AFUB_037380	CADAFUBP00003660	Uncharacterized protein	1.78374
AFUB_094850	CADAFUBP00009219	Fructosyl amino acid oxidase, putative	2.66552
AFUB_011710	CADAFUBP00001150	MFS peptide transporter, putative	1.23824
AFUB_088360	CADAFUBP00008590	Uncharacterized protein	1.84259
AFUB_040020	CADAFUBP00003919	Uncharacterized protein	1.56857
AFUB_047550	CADAFUBP00004661	Uncharacterized protein	1.11917
AFUB_017920	CADAFUBP00001748	MFS transporter, putative	-3.33266
AFUB_006090	CADAFUBP00000598	C-14 sterol reductase	-1.02363
AFUB_088460	CADAFUBP00008600	C6 transcription factor, putative	-1.77573
AFUB_091610	CADAFUBP00008908	Alpha-ketoglutarate-dependent taurine dioxygenase	-1.78106
AFUB_087120	CADAFUBP00008465	NACHT and Ankyrin domain protein	1.85227
AFUB_002690	CADAFUBP00000264	Uncharacterized protein	1.88602
AFUB_032680	CADAFUBP00003203	Uncharacterized protein	1.05285
AFUB_085670	CADAFUBP00008344	Uncharacterized protein	1.4532
AFUB_072940	CADAFUBP00007102	SAM and PH domain protein	-1.6587
AFUB_044370	CADAFUBP00004353	Uncharacterized protein	1.40441
AFUB_091840	CADAFUBP00008931	Pfs, NACHT and Ankyrin domain protein	1.51453
AFUB_028939	CADAFUBP00002833	Aminotransferase family protein, putative	1.18079
AFUB_044830	CADAFUBP00004398	Nonribosomal peptide synthase SidD	-2.43241
AFUB_075250	CADAFUBP00007330	Uncharacterized protein	1.81928
AFUB_033310	CADAFUBP00003265	Cellobiose dehydrogenase	1.70583
AFUB_057620	CADAFUBP00005637	Sensor histidine kinase/response regulator, putative	1.40049
AFUB_030250	CADAFUBP00002964	Uncharacterized protein	1.6308
AFUB_089430	CADAFUBP00008693	Uncharacterized protein	-1.21582
AFUB_010810	CADAFUBP00001061	Integral membrane protein, putative	-1.32462
AFUB_028770	CADAFUBP00002816	Meiosis induction protein kinase (Ime2), putative	-1.14595
AFUB_054560	CADAFUBP00005341	NAD binding Rossmann fold oxidoreductase, putative	-1.10463
AFUB_056400	CADAFUBP00005522	Uncharacterized protein	-1.14906
AFUB_087580	CADAFUBP00008511	Aldehyde dehydrogenase, putative	1.06906
AFUB_047900	CADAFUBP00004694	MFS peptide transporter, putative	1.18199
AFUB_028160	CADAFUBP00002755	MFS multidrug transporter, putative	2.22398
AFUB_029100	CADAFUBP00002850	Alpha-amylase, putative	-1.28927
AFUB_032940	CADAFUBP00003229	Uncharacterized protein	4.16919
AFUB_081260	CADAFUBP00007914	Peptidyl-arginine deiminase domain protein	3.12466
AFUB_101000	CADAFUBP00009807	Chlorohydrolase family protein, putative	1.02119
AFUB_045010	CADAFUBP00004415	MFS monocarboxylate transporter, putative	1.86892
AFUB_039340	CADAFUBP00003853	Uncharacterized protein	1.25589
AFUB_094410	CADAFUBP00009177	Putative uncharacterized protein	-3.46639
AFUB_101950	CADAFUBP00009904	C6 finger domain protein, putative	6.73336
AFUB_077050	CADAFUBP00007509	3-hydroxyisobutyrate dehydrogenase	-1.60723
AFUB_027030	CADAFUBP00002642	Alpha-1,3-glucan synthase, putative	-2.3428
AFUB_007060	CADAFUBP00000694	Uncharacterized protein	1.66507
AFUB_016570	CADAFUBP00001625	Pyridine nucleotide-disulphide oxidoreductase, putative	-2.29365
AFUB_013770	CADAFUBP00001350	Conserved fungal protein	1.28052
AFUB_008730	CADAFUBP00000857	DUF6 domain protein, putative	-1.69306
AFUB_070670	CADAFUBP00006884	Uncharacterized protein	2.68072
AFUB_010210	CADAFUBP00001002	Alpha-1,2-mannosidase family protein, putative	-1.34191
AFUB_086150	CADAFUBP00008393	C6 finger transcription factor, putative (Fragment)	1.60733
AFUB_085640	CADAFUBP00008341	MFS multidrug transporter, putative	1.56999
AFUB_000690	CADAFUBP00000068	Uncharacterized protein	1.431
AFUB_026310	CADAFUBP00002571	Uricase (EC 1.7.3.3) (Urate oxidase)	1.04946
AFUB_084030	CADAFUBP00008180	MFS peptide transporter, putative	1.11138
AFUB_056260	CADAFUBP00005508	Uncharacterized protein	3.37569
AFUB_087270	CADAFUBP00008480	Aminotransferase, putative	1.52772
AFUB_048030	CADAFUBP00004705	High-affinity glucose transporter, putative	1.72266
AFUB_070890	CADAFUBP00006906	Uncharacterized protein	2.04461
AFUB_071230	CADAFUBP00006939	Spherulin 4-like cell surface protein, putative	3.39159
AFUB_097750	CADAFUBP00009505	Putative uncharacterized protein	-2.12315
AFUB_021920	CADAFUBP00002139	TAM domain methyltransferase, putative	1.09986
AFUB_045400	CADAFUBP00004453	Uncharacterized protein	2.1885
AFUB_091820	CADAFUBP00008929	Cyanamide hydratase, putative	1.73229
AFUB_081080	CADAFUBP00007896	Annexin	2.2671
AFUB_065690	CADAFUBP00006394	Aldehyde dehydrogenase Ald3, putative	-1.08658
AFUB_047120	CADAFUBP00004619	Acetyltransferase, GNAT family family	1.12136
AFUB_091810	CADAFUBP00008928	Zinc-containing alcohol dehydrogenase, putative	1.31349
AFUB_010720	CADAFUBP00001052	C6 finger domain protein, putative	1.37967
AFUB_012090	CADAFUBP00001188	MFS toxin efflux pump (AflT), putative	1.23943
AFUB_066680	CADAFUBP00006490	ZIP Zinc transporter, putative	1.01694
AFUB_047480	CADAFUBP00004654	RTA1 domain protein, putative	1.14163
AFUB_064120	CADAFUBP00006237	Uncharacterized protein	-1.53226
AFUB_057610	CADAFUBP00005636	Extracellular serine-threonine rich protein	1.82681
AFUB_051360	CADAFUBP00005027	MFS sugar transporter, putative	-1.1255
AFUB_057420	CADAFUBP00005621	S-formylglutathione hydrolase (EC 3.1.2.12)	-1.08392
AFUB_086050	CADAFUBP00008383	Integral membrane protein	3.13926
AFUB_085890	CADAFUBP00008366	Glycosyl transferase, putative	-1.06708
AFUB_086100	CADAFUBP00008388	Uncharacterized protein	1.16201
AFUB_065070	CADAFUBP00006332	Uncharacterized protein	1.32703
AFUB_065590	CADAFUBP00006384	Acyl-CoA dehydrogenase, putative	1.05366
AFUB_047010	CADAFUBP00004608	MFS transporter, putative	-1.1371
AFUB_096930	CADAFUBP00009421	Putative uncharacterized protein	1.16153
AFUB_034610	CADAFUBP00003385	Probable arabinan endo-1,5-alpha-L-arabinosidase A (EC 3.2.1.99) (Endo-1,5-alpha-L-arabinanase A) (ABN A)	1.49455
AFUB_000810	CADAFUBP00000080	Cytochrome P450	-3.21248
AFUB_008960	CADAFUBP00000877	GPI anchored serine-threonine rich protein	-1.68711
AFUB_002200	CADAFUBP00000215	Uncharacterized protein	-1.08343
AFUB_050350	CADAFUBP00004926	DUF221 domain protein, putative	-1.5429
AFUB_102210	CADAFUBP00009920	Uncharacterized protein	2.70813
AFUB_015780	CADAFUBP00001547	ABC ATPase, putative	1.15296
AFUB_024720	CADAFUBP00002415	Uncharacterized protein	1.51888
AFUB_092760	CADAFUBP00009022	SRF-type transcription factor family protein	1.10042
AFUB_040010	CADAFUBP00003918	Uncharacterized protein	1.67801
AFUB_094840	CADAFUBP00009218	Putative uncharacterized protein	2.5642
AFUB_097180	CADAFUBP00009445	Putative uncharacterized protein	3.41559
AFUB_041550	CADAFUBP00004071	Uncharacterized protein	1.0761
AFUB_015440	CADAFUBP00001514	C6 transcription factor RosA-like, putative	1.86226
AFUB_039480	CADAFUBP00003867	Extracellular thaumatin domain protein, putative	-1.02282
AFUB_002030	CADAFUBP00000198	Oxidoreductase CipA-like, putative	2.26438
AFUB_086010	CADAFUBP00008379	Cytochrome P450 oxidoreductase, putative	2.85799
AFUB_087590	CADAFUBP00008512	Alcohol dehydrogenase, putative	1.34228
AFUB_069310	CADAFUBP00006751	Uncharacterized protein	1.24507
AFUB_072925	CADAFUBP00007100	Uncharacterized protein	2.50403
AFUB_080720	CADAFUBP00007861	Extracellular metalloproteinase mep (EC 3.4.24.-) (Elastinolytic metalloproteinase mep) (Fungalysin mep)	1.40365
AFUB_018830	CADAFUBP00001838	NACHT domain protein	1.45244
AFUB_097930	CADAFUBP00009523	FMN dependent dehydrogenase, putative	2.3783
AFUB_101660	CADAFUBP00009875	N,N-dimethylglycine oxidase	2.16194
AFUB_081650	CADAFUBP00007949	Hydrophobin, putative	1.88941
AFUB_022320	CADAFUBP00002179	Isoflavone reductase family protein	4.09605
AFUB_013150	CADAFUBP00001294	Phenol 2-monooxygenase, putative	1.50341
AFUB_065060	CADAFUBP00006331	Uncharacterized protein	1.35846
AFUB_100430	CADAFUBP00009762	GPI anchored glycosyl hydrolase, putative	1.55248
AFUB_080810	CADAFUBP00007870	Glycosyl hydrolase, putative	1.91294
AFUB_044970	CADAFUBP00004411	FAD binding monooxygenase, putative	1.32517
AFUB_100850	CADAFUBP00009792	Uncharacterized protein	4.46093
AFUB_018490	CADAFUBP00001804	Cyanovirin-N family protein	1.42413
AFUB_047700	CADAFUBP00004675	DUF500 and UBA/TS-N domain protein	1.98251
AFUB_044900	CADAFUBP00004404	Nonribosomal peptide synthase SidE	1.91781
AFUB_061270	CADAFUBP00005986	Uncharacterized protein	-1.35455
AFUB_004950	CADAFUBP00000489	RING finger domain protein, putative	-1.60005
AFUB_055190	CADAFUBP00005403	F-box domain and ankyrin repeat protein	1.88073
AFUB_071690	CADAFUBP00006986	AMP-binding enzyme, putative	-1.9845
AFUB_005130	CADAFUBP00000507	General stress response phosphoprotein phosphatase Psr1, putative	-1.00597
AFUB_038470	CADAFUBP00003766	Calcium-transporting ATPase (EC 3.6.3.8)	1.39492
AFUB_017460	CADAFUBP00001704	Amidase family protein	1.45085
AFUB_080220	CADAFUBP00007813	DJ-1/PfpI family protein	1.16996
AFUB_087280	CADAFUBP00008481	Aldo-keto reductase (AKR13), puatative	1.05952

## Sheet: Transcriptome DEGs 4h
AspGD-ID	CADRE-ID	Product	log2 Fold Change
AFUB_015590	CADAFUBP00001528	Probable alpha/beta-glucosidase agdC (EC 3.2.1.20) (EC 3.2.1.21)	-5.74853
AFUB_030300	CADAFUBP00002968	Uncharacterized protein	-6.24223
AFUB_070900	CADAFUBP00006907	Uncharacterized protein	4.86179
AFUB_036230	CADAFUBP00003545	Cytochrome P450 monooxigenase GliC2	5.00589
AFUB_073960	CADAFUBP00007203	Calpain-like protein	5.22337
AFUB_036260	CADAFUBP00003548	Dimethylallyl tryptophan synthase GliD2 (EC 2.5.1.34)	5.45743
AFUB_067850	CADAFUBP00006604	Psi-producing oxygenase A (Fatty acid oxygenase ppoA) [Includes: Linoleate 8R-lipoxygenase (EC 1.13.11.60); 9,12-octadecadienoate 8-hydroperoxide 8R-isomerase (EC 5.4.4.5)]	5.87264
AFUB_001000	CADAFUBP00000099	Uncharacterized protein	5.94253
AFUB_051160	CADAFUBP00005007	Uncharacterized protein	6.37125
AFUB_101840	CADAFUBP00009893	MFS transporter of unkown specificity	6.41483
AFUB_036270	CADAFUBP00003549	Nonribosomal peptide synthase GliP2	6.435
AFUB_051210	CADAFUBP00005012	ThiJ/PfpI family protein	6.67202
AFUB_036280	CADAFUBP00003550	O-methyltransferase GliM2	7.11469
AFUB_097339	CADAFUBP00009463	Putative uncharacterized protein	7.2304
AFUB_101920	CADAFUBP00009901	Glutathione S-transferase family protein	7.62167
AFUB_046170	CADAFUBP00004529	Uncharacterized protein	7.82253
AFUB_051170	CADAFUBP00005008	O-methyltransferase, putative	8.2548
AFUB_046180	CADAFUBP00004530	Uncharacterized protein	8.27538
AFUB_051200	CADAFUBP00005011	Pyoverdine/dityrosine biosynthesis protein, putative	8.74804
AFUB_086010	CADAFUBP00008379	Cytochrome P450 oxidoreductase, putative	4.05637
AFUB_097090	CADAFUBP00009436	IgE-binding protein	4.32537
AFUB_071220	CADAFUBP00006938	Glycosyl transferase, putative	3.83146
AFUB_086070	CADAFUBP00008385	Acetate-CoA ligase, putative	3.65705
AFUB_086190	CADAFUBP00008397	DltD N-terminal domain protein	3.72062
AFUB_086140	CADAFUBP00008392	Uncharacterized protein	3.51306
AFUB_062530	CADAFUBP00006107	Uncharacterized protein	-5.11996
AFUB_032950	CADAFUBP00003230	Glutathione S-transferase	4.20754
AFUB_033480	CADAFUBP00003281	RTA1 domain protein, putative	3.71023
AFUB_072925	CADAFUBP00007100	Uncharacterized protein	3.09811
AFUB_066060	CADAFUBP00006430	GPI anchored cell wall protein, putative	2.91623
AFUB_081470	CADAFUBP00007934	Mutanase	-5.57145
AFUB_062540	CADAFUBP00006108	Cytochrome P450 oxygenase, putative	-3.25666
AFUB_060960	CADAFUBP00005955	DUF614 domain protein	-1.85213
AFUB_003610	CADAFUBP00000353	MFS transporter, putative	1.52504
AFUB_006420	CADAFUBP00000630	O-acyltransferase	-1.05444
AFUB_079400	CADAFUBP00007741	Uncharacterized protein	1.24352
AFUB_033270	CADAFUBP00003261	Scytalone dehydratase (EC 4.2.1.94)	-1.4251
AFUB_066750	CADAFUBP00006497	Meiotic nuclear division protein 1	1.48614
AFUB_030760	CADAFUBP00003014	Uncharacterized protein	1.4677
AFUB_018490	CADAFUBP00001804	Cyanovirin-N family protein	1.4126
AFUB_062020	CADAFUBP00006057	Short chain dehydrogenase/reductase family protein	1.46714
AFUB_090760	CADAFUBP00008824	Defensin domain protein	-1.48485
AFUB_033970	CADAFUBP00003321	MFS drug efflux transporter, putative	-1.12794
AFUB_049810	CADAFUBP00004872	RTA1 domain protein, putative	3.54202
AFUB_071540	CADAFUBP00006970	Integral membrane protein	-1.14971
AFUB_049450	CADAFUBP00004837	Uncharacterized protein	-2.38098
AFUB_025450	CADAFUBP00002487	UDP-N-acetylmuramate dehydrogenase, putative	-1.15669
AFUB_100970	CADAFUBP00009804	Isoamyl alcohol oxidase, putative	1.54737
AFUB_091130	CADAFUBP00008860	Sugar transporter family protein	-1.39392
AFUB_083960	CADAFUBP00008173	Probable exopolygalacturonase B (EC 3.2.1.67) (Galacturan 1,4-alpha-galacturonidase B) (Poly(1,4-alpha-D-galacturonide)galacturonohydrolase B)	1.18962
AFUB_080290	CADAFUBP00007820	Uncharacterized protein	1.70476
AFUB_047310	CADAFUBP00004637	C2H2 finger domain protein, putative	-1.72165
AFUB_057770	CADAFUBP00005652	Probable pectin lyase E (PLE) (EC 4.2.2.10)	1.24726
AFUB_062220	CADAFUBP00006076	MFS monosaccharide transporter, putative	-1.31687
AFUB_033530	CADAFUBP00003286	Uncharacterized protein	-1.00444
AFUB_097410	CADAFUBP00009471	Putative uncharacterized protein	1.43095
AFUB_015190	CADAFUBP00001489	Uncharacterized protein	-1.67323
AFUB_072990	CADAFUBP00007106	Uncharacterized protein	1.43952
AFUB_029470	CADAFUBP00002887	Uncharacterized protein	1.04041
AFUB_091840	CADAFUBP00008931	Pfs, NACHT and Ankyrin domain protein	1.38283
AFUB_077770	CADAFUBP00007580	Uncharacterized protein	1.6924
AFUB_081810	CADAFUBP00007965	RTA1 domain protein, putative	1.24736
AFUB_099810	CADAFUBP00009701	Short-chain dehydrogenase/reductase family protein, putative	-2.60672
AFUB_097337	CADAFUBP00009461	Putative uncharacterized protein	3.54285
AFUB_011900	CADAFUBP00001169	Uncharacterized protein	1.63221
AFUB_029970	CADAFUBP00002936	AT DNA binding protein, putative	1.07588
AFUB_084820	CADAFUBP00008258	Nitrilase, putative	-1.55433
AFUB_050870	CADAFUBP00004978	Uncharacterized protein	-1.95778
AFUB_078840	CADAFUBP00007685	Uncharacterized protein	1.0051
AFUB_100380	CADAFUBP00009757	Arachidonate 5-lipoxygenase, putative	2.66407
AFUB_048270	CADAFUBP00004729	Uncharacterized protein	1.08082
AFUB_049970	CADAFUBP00004888	ThiJ/PfpI family protein	-1.02536
AFUB_080020	CADAFUBP00007793	Uncharacterized protein	1.18484
AFUB_037290	CADAFUBP00003651	Thermolabile L-asparaginase, putative	1.76257
AFUB_095450	CADAFUBP00009275	Ethanolamine utilization protein (EutQ), putative	2.60703
AFUB_034460	CADAFUBP00003370	Cytochrome P450 monooxygenase (Fum15), putative	-1.56719
AFUB_066600	CADAFUBP00006482	Probable endo-1,4-beta-xylanase C (Xylanase C) (EC 3.2.1.8) (1,4-beta-D-xylan xylanohydrolase C)	1.76341
AFUB_087470	CADAFUBP00008499	Uncharacterized protein	-4.0915
AFUB_085920	CADAFUBP00008369	LPS glycosyltransferase, putative	1.75139
AFUB_045620	CADAFUBP00004475	Uncharacterized protein	-1.10613
AFUB_070990	CADAFUBP00006915	Uncharacterized protein	1.04528
AFUB_085280	CADAFUBP00008304	Uncharacterized protein	1.8184
AFUB_047820	CADAFUBP00004686	Glucoamylase (EC 3.2.1.3) (1,4-alpha-D-glucan glucohydrolase) (Glucan 1,4-alpha-glucosidase)	-2.73399
AFUB_076620	CADAFUBP00007466	GPI anchored CFEM domain protein	-1.65853
AFUB_090740	CADAFUBP00008822	Fumarylacetoacetate hydrolase family protein	-1.8414
AFUB_102090	CADAFUBP00009917	Uncharacterized protein	1.56377
AFUB_097950	CADAFUBP00009525	F-box domain protein	1.52715
AFUB_082120	CADAFUBP00007996	Uncharacterized protein	-1.01462
AFUB_062490	CADAFUBP00006103	Replication factor C subunit	1.12615
AFUB_049430	CADAFUBP00004835	Uncharacterized protein	1.13685
AFUB_081460	CADAFUBP00007933	Uncharacterized protein	-3.97545
AFUB_079720	CADAFUBP00007772	Methyltransferase, putative	-1.97519
AFUB_013310	CADAFUBP00001310	Threonine-rich protein	-1.49189
AFUB_086720	CADAFUBP00008430	NAD dependent epimerase/dehydratase, putative	3.09699
AFUB_071840	CADAFUBP00007001	UPF0075 domain protein	-1.08236
AFUB_010760	CADAFUBP00001056	Lactonohydrolase, putative	2.02248
AFUB_000360	CADAFUBP00000036	Probable pectate lyase C (EC 4.2.2.2)	-1.20132
AFUB_077880	CADAFUBP00007590	Uncharacterized protein	-1.46533
AFUB_085300	CADAFUBP00008306	Ferric-chelate reductase (Fre2), putative	1.87792
AFUB_035520	CADAFUBP00003477	Siderochrome-iron transporter, putative	2.28319
AFUB_049390	CADAFUBP00004831	C6 transcription factor, putative	-1.49838
AFUB_081380	CADAFUBP00007926	Integral membrane protein	-1.26891
AFUB_085270	CADAFUBP00008303	MFS sugar transporter, putative	1.89913
AFUB_047220	CADAFUBP00004628	Sarcosine oxidase, putative	-2.33402
AFUB_068400	CADAFUBP00006660	Uncharacterized protein	1.73953
AFUB_000270	CADAFUBP00000027	MFS sugar transporter, putative	1.92579
AFUB_080030	CADAFUBP00007794	Uncharacterized protein	-2.26224
AFUB_044870	CADAFUBP00004402	Sugar O-acetyltransferase, putative	1.40285
AFUB_073320	CADAFUBP00007139	Uncharacterized protein	-1.12373
AFUB_060360	CADAFUBP00005899	Uncharacterized protein	2.23733
AFUB_080640	CADAFUBP00007853	Uncharacterized protein	-1.46743
AFUB_061280	CADAFUBP00005987	Uncharacterized protein	1.02687
AFUB_033490	CADAFUBP00003282	Uncharacterized protein	-1.59076
AFUB_099510	CADAFUBP00009671	Integral membrane protein, putative	1.89056
AFUB_087640	CADAFUBP00008517	Cysteine-rich secreted protein	1.31444
AFUB_079740	CADAFUBP00007774	Monooxygenase, putative	1.73502
AFUB_085160	CADAFUBP00008292	GABA permease, putative	-2.10741
AFUB_085100	CADAFUBP00008286	Uncharacterized protein	1.87264
AFUB_099490	CADAFUBP00009669	Polyhydroxybutyrate depolymerase, putative	2.10074
AFUB_017590	CADAFUBP00001716	DUF1275 domain protein	1.05632
AFUB_024440	CADAFUBP00002387	Carboxylic ester hydrolase (EC 3.1.1.-)	-1.2318
AFUB_048500	CADAFUBP00004752	Uncharacterized protein	1.00468
AFUB_084840	CADAFUBP00008260	Uncharacterized protein	2.3083
AFUB_097070	CADAFUBP00009434	Probable feruloyl esterase B-1 (EC 3.1.1.73) (Ferulic acid esterase B-1) (FAEB-1)	2.37408
AFUB_000230	CADAFUBP00000023	Endo-1,3(4)-beta-glucanase, putative	2.43143
AFUB_067040	CADAFUBP00006523	Uncharacterized protein	1.14649
AFUB_084980	CADAFUBP00008274	Pyridine nucleotide-disulphide oxidoreductase family protein	-1.18008
AFUB_086750	CADAFUBP00008433	Uncharacterized protein	-1.09587
AFUB_057990	CADAFUBP00005673	Sexual development protein (LsdA), putative	3.98264
AFUB_037650	CADAFUBP00003687	Uncharacterized protein	3.96842
AFUB_025470	CADAFUBP00002489	Uncharacterized protein	-2.10884
AFUB_097170	CADAFUBP00009444	Putative uncharacterized protein	1.43924
AFUB_010730	CADAFUBP00001053	Methyltransferase, putative	1.16177
AFUB_010450	CADAFUBP00001026	Xylitol dehydrogenase	-1.40851
AFUB_090510	CADAFUBP00008799	Lipase, putative	-1.44348
AFUB_047660	CADAFUBP00004671	GNAT family N-acetyltransferase, putative	-1.03546
AFUB_019460	CADAFUBP00001899	Uncharacterized protein	1.02098
AFUB_092450	CADAFUBP00008992	Branched-chain amino acid aminotransferase, putative	1.22558
AFUB_102200	CADAFUBP00009919	Uncharacterized protein	3.15883
AFUB_044790	CADAFUBP00004394	Cytochrome P450 oxidoreductase, putative	-1.71709
AFUB_092710	CADAFUBP00009017	Proline-glycine rich protein, putative	1.60554
AFUB_016750	CADAFUBP00001643	3-oxoacyl-(Acyl-carrier-protein) reductase, putative	-2.18551
AFUB_016910	CADAFUBP00001658	Uncharacterized protein	1.19741
AFUB_075520	CADAFUBP00007356	Uncharacterized protein	2.70923
AFUB_084970	CADAFUBP00008273	Uncharacterized protein	2.71102
AFUB_085490	CADAFUBP00008326	Integral membrane protein, putative	1.68206
AFUB_011940	CADAFUBP00001173	Uncharacterized protein	1.21833
AFUB_076020	CADAFUBP00007406	Oxidoreductase, short chain dehydrogenase/reductase family	-1.00915
AFUB_086670	CADAFUBP00008425	Metallo-beta-lactamase domain protein	1.79446
AFUB_077820	CADAFUBP00007584	RTA1 domain protein, putative	-1.58352
AFUB_035610	CADAFUBP00003486	Dynamin GTPase, putative	-1.4231
AFUB_085290	CADAFUBP00008305	Uncharacterized protein	-2.04235
AFUB_030180	CADAFUBP00002957	Dihydrodipicolinate synthetase family protein	1.17242
AFUB_045850	CADAFUBP00004498	Uncharacterized protein	2.0728
AFUB_048590	CADAFUBP00004760	Uncharacterized protein	1.40235
AFUB_045760	CADAFUBP00004489	HpcH/HpaI aldolase family protein, putative (EC 4.1.2.-)	1.19035
AFUB_045520	CADAFUBP00004464	FAD binding domain protein	1.99868
AFUB_066260	CADAFUBP00006450	Ankyrin repeat protein	-1.64588
AFUB_049040	CADAFUBP00004796	Uncharacterized protein	2.97281
AFUB_003650	CADAFUBP00000358	ABC multidrug transporter, putative	2.97208
AFUB_033920	CADAFUBP00003316	Amine transporter, putative	1.50439
AFUB_091910	CADAFUBP00008938	Uncharacterized protein	1.23742
AFUB_017430	CADAFUBP00001701	GNAT family acetyltransferase, putative	1.095
AFUB_102030	CADAFUBP00009912	Aldehyde dehydrogenase, putative	1.35624
AFUB_017890	CADAFUBP00001745	Purine nucleoside permease, putative	-1.00052
AFUB_054280	CADAFUBP00005315	MFS sugar transporter, putative	-2.07164
AFUB_045370	CADAFUBP00004450	Alpha-L-rhamnosidase C, putative	-1.01714
AFUB_033570	CADAFUBP00003290	RTA1 domain protein, putative	1.59587
AFUB_091760	CADAFUBP00008923	Uncharacterized protein	1.64615
AFUB_059850	CADAFUBP00005853	Uncharacterized protein	1.80359
AFUB_065970	CADAFUBP00006422	Choline transport protein, putative	-1.83618
AFUB_061780	CADAFUBP00006034	Cell-associated beta-galactosidase, putative	2.33243
AFUB_032810	CADAFUBP00003216	Uncharacterized protein	-1.15636
AFUB_077570	CADAFUBP00007561	Uncharacterized protein	2.46976
AFUB_075770	CADAFUBP00007381	Methyltransferase GliN	2.46993
AFUB_039660	CADAFUBP00003885	3-oxoacyl-(Acyl-carrier-protein) reductase	-1.36173
AFUB_045260	CADAFUBP00004439	Uncharacterized protein (Fragment)	-1.64098
AFUB_070770	CADAFUBP00006894	Uncharacterized protein	-1.08968
AFUB_087160	CADAFUBP00008469	Conserved hypotheitcal protein	1.11504
AFUB_033690	CADAFUBP00003302	Short chain dehydrogenase/oxidoreductase CpoX2	-3.26307
AFUB_085970	CADAFUBP00008374	NAD dependent epimerase/dehydratase family protein	1.46233
AFUB_017490	CADAFUBP00001706	Exo-beta-1,3-glucanase, putative	1.3776
AFUB_069370	CADAFUBP00006757	HMG box protein	-1.00001
AFUB_098690	CADAFUBP00009590	Homeobox transcription factor, putative	-1.76164
AFUB_033370	CADAFUBP00003271	Uncharacterized protein	3.5832
AFUB_017550	CADAFUBP00001712	Glycosyl hydrolase, family 31	1.99489
AFUB_071730	CADAFUBP00006990	Uncharacterized protein	3.52294
AFUB_100680	CADAFUBP00009776	Short-chain dehydrogenase, putative	2.03079
AFUB_084350	CADAFUBP00008210	Neutral amino acid permease	-1.79299
AFUB_071710	CADAFUBP00006988	Uncharacterized protein	-1.49229
AFUB_080790	CADAFUBP00007868	C6 transcription factor, putative	2.21389
AFUB_045040	CADAFUBP00004418	Uncharacterized protein	1.23338
AFUB_048260	CADAFUBP00004728	Uncharacterized protein	1.67001
AFUB_079620	CADAFUBP00007762	Uncharacterized protein	1.73464
AFUB_092530	CADAFUBP00008999	Uncharacterized protein	1.20206
AFUB_087750	CADAFUBP00008529	Uncharacterized protein	1.17765
AFUB_100460	CADAFUBP00009765	Neutral protease 2 homolog AFUB_100460 (EC 3.4.24.39) (Deuterolysin AFUB_100460)	-2.17208
AFUB_047860	CADAFUBP00004690	Uncharacterized protein	1.38479
AFUB_081150	CADAFUBP00007902	Uncharacterized protein	-1.09354
AFUB_041660	CADAFUBP00004083	Uncharacterized protein	-1.01769
AFUB_044540	CADAFUBP00004370	Uncharacterized protein	-1.24046
AFUB_080280	CADAFUBP00007819	Uncharacterized protein	1.25811
AFUB_081200	CADAFUBP00007907	Acetyl xylan esterase, putative	1.33683
AFUB_097480	CADAFUBP00009478	F-box domain and ankyrin repeat protein	1.3905
AFUB_101650	CADAFUBP00009874	MFS multidrug transporter, putative	1.12711
AFUB_016440	CADAFUBP00001612	Uncharacterized protein	-1.03673
AFUB_045590	CADAFUBP00004471	Uncharacterized protein	1.86033
AFUB_101700	CADAFUBP00009879	Extracellular guanyl-specific ribonuclease, putative	1.91006
AFUB_047720	CADAFUBP00004676	Allergen Asp F4-like, putative	-1.34273
AFUB_047650	CADAFUBP00004670	Uncharacterized protein	-1.15528
AFUB_045840	CADAFUBP00004497	Serine protein kinase, putative	1.60314
AFUB_016550	CADAFUBP00001623	MFS transporter, putative	-2.07021
AFUB_034440	CADAFUBP00003368	Pentafunctional AROM polypeptide, putative	-1.79079
AFUB_080830	CADAFUBP00007872	Uncharacterized protein	-1.81309
AFUB_019550	CADAFUBP00001908	Uncharacterized protein	1.03781
AFUB_036550	CADAFUBP00003577	Uncharacterized protein	1.17137
AFUB_094580	CADAFUBP00009193	MFS allantoate transporter, putative	-1.19108
AFUB_048860	CADAFUBP00004778	Uncharacterized protein	1.38866
AFUB_044000	CADAFUBP00004316	Uncharacterized protein	1.0612
AFUB_031370	CADAFUBP00003075	Uncharacterized protein	1.05031
AFUB_035410	CADAFUBP00003466	Uncharacterized protein	1.11113
AFUB_057660	CADAFUBP00005641	3-hydroxyacyl-CoA dehydrogenase, putative	1.72073
AFUB_034430	CADAFUBP00003367	Shikimate 5-dehydrogenase, putative	1.61887
AFUB_077930	CADAFUBP00007596	Uncharacterized protein	2.21556
AFUB_071760	CADAFUBP00006993	Uncharacterized protein	2.30277
AFUB_060560	NA	Uncharacterized protein	2.37262
AFUB_081040	CADAFUBP00007892	Integral membrane protein	-1.30679
AFUB_070890	CADAFUBP00006906	Uncharacterized protein	3.17829
AFUB_066080	CADAFUBP00006432	Uncharacterized protein	1.05273
AFUB_047800	CADAFUBP00004684	Uncharacterized protein	-2.25136
AFUB_102360	CADAFUBP00009926	Uncharacterized protein	1.87112
AFUB_016730	CADAFUBP00001641	BZIP transcription factor (BACH2), putative	-2.17179
AFUB_044860	CADAFUBP00004401	Siderophore biosynthesis lipase/esterase, putative	-1.08838
AFUB_049370	CADAFUBP00004829	Amino acid permease, putative	1.74673
AFUB_078410	CADAFUBP00007643	1,3-beta-glucanosyltransferase (EC 2.4.1.-)	1.73955
AFUB_090490	CADAFUBP00008797	Alkaline serine protease (PR1), putative	1.49098
AFUB_056320	CADAFUBP00005514	Uncharacterized protein	-1.00249
AFUB_049950	NA	Uncharacterized protein	2.06001
AFUB_062460	CADAFUBP00006100	Phosphoenolpyruvate synthase, putative	1.02629
AFUB_096940	CADAFUBP00009422	Putative uncharacterized protein	1.72192
AFUB_034520	CADAFUBP00003376	Polyketide synthase, putative	1.41075
AFUB_101210	CADAFUBP00009828	Sensor histidine kinase/response regulator, putative	-1.85776
AFUB_018080	CADAFUBP00001763	Glycerophosphoryl diester phosphodiesterase family protein	2.61115
AFUB_086260	CADAFUBP00008404	Short-chain dehydrogenase, putative	1.42057
AFUB_068800	CADAFUBP00006700	Alkaline protease 1 (ALP) (EC 3.4.21.63) (Aspergillopeptidase B) (Aspergillus proteinase B) (Elastase) (Elastinolytic serine proteinase) (Oryzin)	1.68566
AFUB_000810	CADAFUBP00000080	Cytochrome P450	-4.41254
AFUB_000470	CADAFUBP00000047	Uncharacterized protein	-1.49209
AFUB_032260	CADAFUBP00003162	Alpha/beta superfamily hydrolase, putative	5.61556
AFUB_049720	CADAFUBP00004864	Uncharacterized protein	-4.19152
AFUB_023080	CADAFUBP00002251	NAD-specific glutamate dehydrogenase (EC 1.4.1.2)	-1.11814
AFUB_024150	CADAFUBP00002358	Uncharacterized protein	1.13984
AFUB_017010	CADAFUBP00001668	FAD/FMN-containing protein	-1.93039
AFUB_101940	CADAFUBP00009903	Uncharacterized protein	4.09462
AFUB_001570	CADAFUBP00000152	H+/nucleoside cotransporter	1.85908
AFUB_033620	CADAFUBP00003295	Integral membrane protein	5.70513
AFUB_000830	CADAFUBP00000082	Adenylate-forming enzyme, putative	-4.15506
AFUB_071930	CADAFUBP00007010	Uncharacterized protein	-2.91872
AFUB_052290	CADAFUBP00005118	L-PSP endoribonuclease family protein (Brt1), putative	-1.77478
AFUB_005500	CADAFUBP00000540	Uncharacterized protein	1.14389
AFUB_098630	CADAFUBP00009584	Phenazine biosynthesis-like protein, putative	-1.75724
AFUB_012840	CADAFUBP00001263	MFS transporter, putative	1.01948
AFUB_023720	CADAFUBP00002315	L-ornithine N5-oxygenase SidA	-1.29524
AFUB_094970	CADAFUBP00009229	MFS multidrug transporter, putative	1.01315
AFUB_069040	CADAFUBP00006724	Gluconokinase (EC 2.7.1.12)	-1.33241
AFUB_011890	CADAFUBP00001168	Uncharacterized protein	2.08188
AFUB_088460	CADAFUBP00008600	C6 transcription factor, putative	-1.44489
AFUB_080330	CADAFUBP00007824	Uncharacterized protein	2.17113
AFUB_092330	CADAFUBP00008980	Phosphoglycerate mutase family protein, putative	1.47485
AFUB_014990	CADAFUBP00001469	Alpha-1,3-glucan synthase, putative	1.78788
AFUB_051370	CADAFUBP00005028	Uncharacterized protein	-1.87664
AFUB_086100	CADAFUBP00008388	Uncharacterized protein	1.60086
AFUB_051230	CADAFUBP00005014	MFS multidrug transporter, putative	-1.04553
AFUB_063230	CADAFUBP00006148	Uncharacterized protein	-2.18865
AFUB_100710	CADAFUBP00009778	Uncharacterized protein	-2.79869
AFUB_018230	CADAFUBP00001778	Uncharacterized protein	1.91712
AFUB_079680	CADAFUBP00007768	Probable pectate lyase F (EC 4.2.2.2)	4.87265
AFUB_070690	CADAFUBP00006886	Uncharacterized protein	1.31544
AFUB_017260	CADAFUBP00001684	Neutral amino acid permease	1.12675
AFUB_087130	CADAFUBP00008466	Integral membrane protein	2.47846
AFUB_010430	CADAFUBP00001024	Short chain oxidoreductase/dehydrogenase, putative	-1.29467
AFUB_056430	CADAFUBP00005525	D-arabinitol dehydrogenase ArbD, putative	-3.32877
AFUB_082490	CADAFUBP00008033	C2H2 finger domain protein, putative	2.51473
AFUB_092800	CADAFUBP00009026	Class V chitinase, putative	1.57372
AFUB_099090	CADAFUBP00009629	Cysteine synthase B, putative	1.78212
AFUB_101900	CADAFUBP00009899	Spore wall assembly protein Dit1, putative	6.7471
AFUB_062030	CADAFUBP00006058	Uncharacterized protein	1.2082
AFUB_101760	CADAFUBP00009885	Integral membrane protein	4.55436
AFUB_052060	CADAFUBP00005095	Thioredoxin reductase, putative	-1.59391
AFUB_056400	CADAFUBP00005522	Uncharacterized protein	-1.33993
AFUB_058820	CADAFUBP00005754	Scramblase family protein	-1.00321
AFUB_007090	CADAFUBP00000697	Metacaspase-1A (EC 3.4.22.-)	1.23512
AFUB_024600	CADAFUBP00002403	Uncharacterized protein	-1.31312
AFUB_060180	CADAFUBP00005881	Adenylate-forming enzyme AfeA	-2.68673
AFUB_100810	CADAFUBP00009788	Uncharacterized protein	3.78555
AFUB_079180	CADAFUBP00007719	Mutanase	-5.80231
AFUB_085740	CADAFUBP00008351	Uncharacterized protein	-1.17541
AFUB_099610	CADAFUBP00009681	Uncharacterized protein	1.64124
AFUB_008960	CADAFUBP00000877	GPI anchored serine-threonine rich protein	-1.5876
AFUB_085810	CADAFUBP00008358	Cytochrome P450, putative	-1.10681
AFUB_063650	CADAFUBP00006191	Ras guanine-nucleotide exchange protein, putative	-1.62578
AFUB_036290	CADAFUBP00003551	MFS transporter, putative	3.89617
AFUB_062430	CADAFUBP00006097	Uncharacterized protein	-1.41579
AFUB_047340	CADAFUBP00004640	Tyrosinase, putative	-4.23889
AFUB_002030	CADAFUBP00000198	Oxidoreductase CipA-like, putative	2.41041
AFUB_078060	CADAFUBP00007609	FAD binding domain protein	-4.69114
AFUB_090430	CADAFUBP00008792	Sterol glucosyltransferase, putative	1.06439
AFUB_030960	CADAFUBP00003034	DUF636 domain protein	-3.31234
AFUB_084420	CADAFUBP00008217	Uncharacterized protein	2.85569
AFUB_013890	CADAFUBP00001361	Metalloreductase, putative	1.9953
AFUB_087030	CADAFUBP00008458	GPI anchored protein, putative	-1.02479
AFUB_044490	CADAFUBP00004365	Acetyltransferase, GNAT family, putative	-2.44901
AFUB_003160	CADAFUBP00000309	Uncharacterized protein	-1.50933
AFUB_077530	CADAFUBP00007557	C6 transcription factor, putative	4.60135
AFUB_050130	CADAFUBP00004904	Geranylgeranyl pyrophosphate synthase, putative	-3.6253
AFUB_071910	CADAFUBP00007008	MFS quinate transporter, putative	-2.29461
AFUB_005640	CADAFUBP00000554	Endo-1,3(4)-beta-glucanase, putative	-2.31583
AFUB_091920	CADAFUBP00008939	Uncharacterized protein	1.27659
AFUB_073780	CADAFUBP00007185	Integral membrane protein, putative	-3.04152
AFUB_014090	CADAFUBP00001381	Probable mannosyl-oligosaccharide alpha-1,2-mannosidase 1B (EC 3.2.1.113) (Class I alpha-mannosidase 1B) (Man(9)-alpha-mannosidase 1B)	-2.81063
AFUB_075800	CADAFUBP00007384	Uncharacterized protein	4.17364
AFUB_101270	CADAFUBP00009834	Protein phosphatase 2C, putative	2.51694
AFUB_086170	CADAFUBP00008395	Uncharacterized protein	3.76588
AFUB_002690	CADAFUBP00000264	Uncharacterized protein	2.03248
AFUB_004950	CADAFUBP00000489	RING finger domain protein, putative	-2.20754
AFUB_101850	CADAFUBP00009894	Uncharacterized protein	5.55687
AFUB_058290	CADAFUBP00005701	Uncharacterized protein	-1.0597
AFUB_075250	CADAFUBP00007330	Uncharacterized protein	1.94571
AFUB_062250	CADAFUBP00006079	Uncharacterized protein	-1.68811
AFUB_037060	CADAFUBP00003628	Fatty acid oxygenase PpoC, putative	-1.20168
AFUB_092760	CADAFUBP00009022	SRF-type transcription factor family protein	1.17243
AFUB_085980	CADAFUBP00008376	Fatty acid desaturase, putative	1.13244
AFUB_062410	CADAFUBP00006095	Fucose-specific lectin FleA	1.75208
AFUB_079300	CADAFUBP00007731	NACHT domain protein	1.54696
AFUB_002210	CADAFUBP00000216	Uncharacterized protein	-1.94347
AFUB_057800	CADAFUBP00005655	Uncharacterized protein	2.82432
AFUB_100370	CADAFUBP00009756	Toxin biosynthesis peroxidase, putative	4.23277
AFUB_033500	CADAFUBP00003283	O-methyltransferase	-1.21903
AFUB_034700	CADAFUBP00003394	Lipase/esterase family protein, putative	1.08238
AFUB_086360	CADAFUBP00008414	Nonribosomal peptide synthase, putative	1.75741
AFUB_081370	CADAFUBP00007925	Uncharacterized protein	-4.64914
AFUB_077310	CADAFUBP00007535	Uncharacterized protein	1.56399
AFUB_049940	NA	Uncharacterized protein	2.97167
AFUB_084480	CADAFUBP00008223	1,3-beta-glucanosyltransferase (EC 2.4.1.-)	1.25793
AFUB_090520	CADAFUBP00008800	N-acetyltransferase, GNAT family, putative	3.12273
AFUB_036710	CADAFUBP00003593	Uncharacterized protein	-1.27515
AFUB_047180	CADAFUBP00004625	Integral membrane protein Pth11-like, putative	-4.23422
AFUB_086150	CADAFUBP00008393	C6 finger transcription factor, putative (Fragment)	1.77011
AFUB_070840	CADAFUBP00006901	CRAL/TRIO domain protein	-1.28734
AFUB_096960	CADAFUBP00009424	Putative uncharacterized protein	2.35145
AFUB_066780	CADAFUBP00006500	Uncharacterized protein	1.18114
AFUB_046550	CADAFUBP00004564	Uncharacterized protein	1.43477
AFUB_100020	CADAFUBP00009721	MFS monosaccharide transporter, putative	-1.08602
AFUB_017320	CADAFUBP00001690	Uncharacterized protein	-1.43661
AFUB_048240	CADAFUBP00004726	Hexose transporter protein	1.63104
AFUB_078970	CADAFUBP00007698	Uncharacterized protein	1.90506
AFUB_062590	CADAFUBP00006113	Telomere-associated RecQ helicase, putative	2.39543
AFUB_066440	CADAFUBP00006466	Uncharacterized protein	-3.77187
AFUB_010540	CADAFUBP00001034	Calcium channel subunit Cch1	1.09482
AFUB_067320	CADAFUBP00006551	Transcription factor RfeF, putative	1.29658
AFUB_010930	CADAFUBP00001073	Uncharacterized protein	-1.32093
AFUB_036340	CADAFUBP00003556	RTA1 domain protein, putative	1.98858
AFUB_097750	CADAFUBP00009505	Putative uncharacterized protein	-3.20515
AFUB_074420	CADAFUBP00007249	Cytochrome P450 alkane hydroxylase, putative	-1.04115
AFUB_072620	CADAFUBP00007070	CFEM domain protein, putative	-1.2921
AFUB_066690	CADAFUBP00006491	Major allergen Asp F2	2.19285
AFUB_051190	CADAFUBP00005010	Uncharacterized protein	3.88656
AFUB_077800	CADAFUBP00007582	Uncharacterized protein	1.90563
AFUB_079380	CADAFUBP00007739	Uncharacterized protein	1.20204
AFUB_046750	CADAFUBP00004584	C6 finger domain protein, putative	1.00633
AFUB_075290	CADAFUBP00007334	Uncharacterized protein	1.24461
AFUB_085830	CADAFUBP00008360	Cytochrome P450, putative	-1.2103
AFUB_076850	CADAFUBP00007489	Homogentisate 1,2-dioxygenase, putative	-1.23337
AFUB_015910	CADAFUBP00001560	MIF domain protein	2.04371
AFUB_045890	CADAFUBP00004502	Uncharacterized protein	1.90278
AFUB_057840	CADAFUBP00005659	Uncharacterized protein	1.54553
AFUB_016090	CADAFUBP00001577	Elongation of fatty acids protein (EC 2.3.1.199) (Very-long-chain 3-oxoacyl-CoA synthase)	-1.13667
AFUB_005380	CADAFUBP00000529	MFS multidrug transporter, putative	1.21551
AFUB_004830	CADAFUBP00000477	Sin3 complex subunit (Stb2), putative	-1.11779
AFUB_100480	CADAFUBP00009767	Uncharacterized protein	1.23783
AFUB_005890	CADAFUBP00000579	Uncharacterized protein	-1.18052
AFUB_085860	CADAFUBP00008363	Secreted antimicrobial peptide, putative	1.72977
AFUB_051520	CADAFUBP00005043	Uncharacterized protein	3.21595
AFUB_079000	CADAFUBP00007701	Uncharacterized protein	-3.18461
AFUB_086770	CADAFUBP00008435	C6 transcription factor, putative	-1.15963
AFUB_087140	CADAFUBP00008467	NACHT and WD domain protein	1.03696
AFUB_095490	CADAFUBP00009279	Ctr copper transporter, putative	1.72311
AFUB_085680	CADAFUBP00008345	Spherulin 4-like cell surface protein, putative	1.05646
AFUB_066290	CADAFUBP00006453	S-adenosyl-methionine-sterol-C-methyltransferas	-1.29006
AFUB_047790	CADAFUBP00004683	Uncharacterized protein	1.23693
AFUB_058870	CADAFUBP00005759	Extracellular OTU-like cysteine protease, putative	-1.30687
AFUB_050340	CADAFUBP00004925	Uncharacterized protein	-1.26024
AFUB_062010	CADAFUBP00006056	Alpha,alpha-trehalose-phosphate synthase subunit, putative	1.56102
AFUB_094410	CADAFUBP00009177	Putative uncharacterized protein	-4.80182
AFUB_003770	CADAFUBP00000370	Uncharacterized protein	-1.0105
AFUB_053630	CADAFUBP00005250	ABC multidrug transporter Mdr1	1.0272
AFUB_066570	CADAFUBP00006479	Uncharacterized protein	2.13387
AFUB_037050	CADAFUBP00003627	Uncharacterized protein	-1.38983
AFUB_096930	CADAFUBP00009421	Putative uncharacterized protein	1.54786
AFUB_044370	CADAFUBP00004353	Uncharacterized protein	1.55001
AFUB_041450	CADAFUBP00004061	Pectinesterase (EC 3.1.1.11)	-1.16839
AFUB_020260	CADAFUBP00001979	Uncharacterized protein	-5.43445
AFUB_067240	CADAFUBP00006543	Transcriptional activator of proteases prtT (Zn(2)-C6 zinc finger-containing protein prtT)	1.48345
AFUB_047010	CADAFUBP00004608	MFS transporter, putative	-1.9979
AFUB_012930	CADAFUBP00001272	Amine oxidase (EC 1.4.3.-)	2.03757
AFUB_004770	CADAFUBP00000471	Uncharacterized protein	-1.87483
AFUB_069840	CADAFUBP00006804	Uncharacterized protein	1.95069
AFUB_089000	CADAFUBP00008652	Extracellular serine-rich protein, putative	-1.84913
AFUB_085790	CADAFUBP00008356	Uncharacterized protein	-1.88795
AFUB_030280	CADAFUBP00002966	F-box domain protein	3.42232
AFUB_021370	CADAFUBP00002086	Argininosuccinate synthase	-1.02624
AFUB_084500	CADAFUBP00008225	Uncharacterized protein	4.26904
AFUB_026800	CADAFUBP00002620	Uncharacterized protein	-1.00524
AFUB_060890	CADAFUBP00005948	Agmatinase, putative	-1.01603
AFUB_096100	CADAFUBP00009339	MFS toxin efflux pump, putative	-1.03937
AFUB_019600	CADAFUBP00001913	Uncharacterized protein	2.18434
AFUB_046510	CADAFUBP00004560	Probable 1,4-beta-D-glucan cellobiohydrolase C (EC 3.2.1.91) (Beta-glucancellobiohydrolase C) (Exocellobiohydrolase C) (Exoglucanase C)	1.25973
AFUB_049860	CADAFUBP00004877	MFS multidrug transporter, putative	1.27729
AFUB_090260	CADAFUBP00008775	Alpha-1,2-mannosidase, putative	-1.0636
AFUB_086680	CADAFUBP00008426	C6 transcription factor, putative	2.21519
AFUB_086000	CADAFUBP00008378	Alpha/beta hydrolase, putative	3.61841
AFUB_065480	CADAFUBP00006373	Uncharacterized protein	1.02129
AFUB_097360	CADAFUBP00009466	Putative uncharacterized protein	3.52436
AFUB_092160	CADAFUBP00008963	Uncharacterized protein	1.6026
AFUB_085820	CADAFUBP00008359	C2H2 transcription factor, putative	-1.34646
AFUB_028330	CADAFUBP00002772	Uncharacterized protein	2.76728
AFUB_076880	CADAFUBP00007492	Uncharacterized protein	1.01561
AFUB_001580	CADAFUBP00000153	CECR1 family adenosine deaminase, putative	1.6887
AFUB_014980	CADAFUBP00001468	Lipase/esterase, putative	1.30639
AFUB_081850	CADAFUBP00007969	Uncharacterized protein	-1.60392
AFUB_017760	CADAFUBP00001732	Glycosyl hydrolase, putative	-2.54818
AFUB_051030	CADAFUBP00004994	Uncharacterized protein	-1.10403
AFUB_049170	CADAFUBP00004809	Uncharacterized protein	1.20028
AFUB_000790	CADAFUBP00000078	Integral membrane protein	-3.71778
AFUB_038280	CADAFUBP00003750	DUF821 domain protein	-3.0438
AFUB_048130	CADAFUBP00004715	Probable endo-1,4-beta-xylanase A (Xylanase A) (EC 3.2.1.8) (1,4-beta-D-xylan xylanohydrolase A)	1.47256
AFUB_033470	CADAFUBP00003280	C6 transcription factor, putative	1.25958
AFUB_090820	CADAFUBP00008830	tRNA N6-adenosine threonylcarbamoyltransferase, mitochondrial (EC 2.3.1.234) (N6-L-threonylcarbamoyladenine synthase) (t(6)A synthase) (t(6)A37 threonylcarbamoyladenosine biosynthesis protein) (tRNA threonylcarbamoyladenosine biosynthesis protein)	-1.16243
AFUB_046160	CADAFUBP00004528	C6 transcription factor, putative	1.02469
AFUB_090530	CADAFUBP00008801	Metalloreductase, putative	1.53223
AFUB_069990	CADAFUBP00006819	MFS transporter, putative	-1.20541
AFUB_032200	CADAFUBP00003156	Phospholipase D (PLD), putative	1.52968
AFUB_081390	CADAFUBP00007927	Amino acid permease, putative	-1.46314
AFUB_028290	CADAFUBP00002768	Integral membrane protein	1.26218
AFUB_054760	CADAFUBP00005361	Uncharacterized protein	-2.70501
AFUB_088180	CADAFUBP00008572	Uncharacterized protein	1.33574
AFUB_003570	CADAFUBP00000350	Uncharacterized protein	1.63542
AFUB_080720	CADAFUBP00007861	Extracellular metalloproteinase mep (EC 3.4.24.-) (Elastinolytic metalloproteinase mep) (Fungalysin mep)	2.25397
AFUB_056440	CADAFUBP00005526	3-methylcrotonyl-CoA carboxylase subunit alpha (MccA), putative	-1.26618
AFUB_021920	CADAFUBP00002139	TAM domain methyltransferase, putative	1.0821
AFUB_057930	CADAFUBP00005668	Uncharacterized protein	-2.54934
AFUB_006050	CADAFUBP00000594	Uncharacterized protein	2.67595
AFUB_024920	CADAFUBP00002435	Dipeptidyl-peptidase 5 (EC 3.4.14.-) (Dipeptidyl-peptidase V) (DPP V) (DppV)	1.25944
AFUB_030870	CADAFUBP00003025	Uncharacterized protein	-1.78465
AFUB_047770	CADAFUBP00004681	Uncharacterized protein	1.44462
AFUB_021660	CADAFUBP00002115	DUF967 domain protein	-1.04617
AFUB_000900	CADAFUBP00000089	Oxidoreductase, short chain dehydrogenase/reductase family	-1.49351
AFUB_033300	CADAFUBP00003264	Sulfatase domain protein	2.02722
AFUB_082250	CADAFUBP00008009	RNA interference and gene silencing protein (Qde2), putative	-1.09347
AFUB_024320	CADAFUBP00002375	Glutathione S-transferase, putative	1.3602
AFUB_015960	CADAFUBP00001564	C2H2 type conidiation transcription factor BrlA	-1.66627
AFUB_097660	CADAFUBP00009496	Uncharacterized protein	1.30775
AFUB_091070	CADAFUBP00008854	Uncharacterized protein	1.75525
AFUB_039200	CADAFUBP00003839	Vacuolar iron transporter Ccc1, putative	1.88973
AFUB_095500	CADAFUBP00009280	GPI anchored protein, putative	2.10971
AFUB_035080	CADAFUBP00003432	F-box domain protein	1.69384
AFUB_077730	CADAFUBP00007577	Nucleoside-diphosphate-sugar epimerase family protein	-1.54076
AFUB_074240	CADAFUBP00007231	Ankyrin repeat protein	1.11802
AFUB_028320	CADAFUBP00002771	Uncharacterized protein	4.02104
AFUB_032940	CADAFUBP00003229	Uncharacterized protein	2.07661
AFUB_033330	CADAFUBP00003267	Uncharacterized protein	1.94802
AFUB_037670	CADAFUBP00003689	LipA and NB-ARC domain protein	1.64577
AFUB_057810	CADAFUBP00005656	Uncharacterized protein	2.7525
AFUB_050510	CADAFUBP00004942	BYS1 domain protein, putative	2.25819
AFUB_061140	CADAFUBP00005973	Uncharacterized protein	1.94949
AFUB_091080	CADAFUBP00008855	Glutathione S-transferase, putative	1.81544
AFUB_006090	CADAFUBP00000598	C-14 sterol reductase	-1.01547
AFUB_009560	CADAFUBP00000938	Uncharacterized protein	3.04906
AFUB_015140	CADAFUBP00001484	Oxidoreductase, zinc-binding dehydrogenase family, putative	1.76639
AFUB_019590	CADAFUBP00001912	Uncharacterized protein	-1.12608
AFUB_037890	CADAFUBP00003711	Uncharacterized protein	1.59819
AFUB_082870	CADAFUBP00008070	C4-dicarboxylate transporter/malic acid transport protein, putative	-3.74645
AFUB_047520	CADAFUBP00004658	GNAT family acetyltransferase, putative	1.07261
AFUB_086060	CADAFUBP00008384	Cytochrome P450 oxidoreductase OrdA-like, putative	4.12991
AFUB_075920	CADAFUBP00007396	Uncharacterized protein	1.18672
AFUB_094860	CADAFUBP00009220	C6 finger domain protein, putative	1.08521
AFUB_044850	CADAFUBP00004400	Siderophore biosynthesis acetylase AceI, putative	-1.69323
AFUB_051010	CADAFUBP00004992	Glycogen [starch] synthase (EC 2.4.1.11)	-1.30558
AFUB_081270	CADAFUBP00007915	Uncharacterized protein	5.95225
AFUB_036950	CADAFUBP00003617	Uncharacterized protein	-3.52527
AFUB_025990	CADAFUBP00002540	Uncharacterized protein	2.58103
AFUB_086690	CADAFUBP00008427	FAD-dependent monooxygenase, putative	1.59356
AFUB_095120	CADAFUBP00009244	Putative uncharacterized protein	1.25784
AFUB_071670	CADAFUBP00006984	Uncharacterized protein	1.03366
AFUB_050840	CADAFUBP00004975	Alpha/beta hydrolase, putative	1.11474
AFUB_044500	CADAFUBP00004366	Siderochrome-iron transporter MirB	-2.07412
AFUB_084750	CADAFUBP00008250	Phosphate transporter	2.37187
AFUB_081430	CADAFUBP00007931	Uncharacterized protein	1.53927
AFUB_085960	CADAFUBP00008373	Cell surface protein Mas1, putative	2.16522
AFUB_081360	CADAFUBP00007924	MFS multidrug transporter, putative	-3.82739
AFUB_077870	CADAFUBP00007589	Uncharacterized protein	-2.17003
AFUB_084290	CADAFUBP00008204	Uncharacterized protein	1.73218
AFUB_036410	CADAFUBP00003563	Uncharacterized protein	-2.02344
AFUB_004850	CADAFUBP00000479	Uncharacterized protein	-1.21224
AFUB_036240	CADAFUBP00003546	FAD binding domain protein	3.82206
AFUB_100360	CADAFUBP00009755	Carbon-nitrogen family hydrolase, putative	2.36393
AFUB_071530	CADAFUBP00006969	Ankyrin repeat protein	-1.81045
AFUB_070700	CADAFUBP00006887	Uncharacterized protein	1.03293
AFUB_087460	CADAFUBP00008498	RNA exonuclease, putative	-2.03183
AFUB_086030	CADAFUBP00008381	Hybrid NRPS/PKS enzyme, putative	3.65679
AFUB_054220	CADAFUBP00005309	UPF0187 domain membrane protein	1.17823
AFUB_084630	CADAFUBP00008238	Uncharacterized protein	-5.82522
AFUB_037510	CADAFUBP00003673	DUF221 domain protein, putative	1.05687
AFUB_030270	CADAFUBP00002965	Cell wall glycosyl hydrolase YteR, putative	3.11543
AFUB_066590	CADAFUBP00006481	Cytochrome P450 monooxygenase, putative	1.52539
AFUB_018240	CADAFUBP00001779	C-4 methylsterol oxidase, putative	1.90109
AFUB_094830	CADAFUBP00009217	Putative uncharacterized protein	2.34983
AFUB_096580	CADAFUBP00009386	Putative uncharacterized protein	1.06803
AFUB_015030	CADAFUBP00001473	MFS multidrug transporter, putative	-1.20702
AFUB_046150	CADAFUBP00004527	Uncharacterized protein	1.01008
AFUB_100390	CADAFUBP00009758	DUF829 domain protein (PaxU), putative	1.09569
AFUB_100760	CADAFUBP00009783	Oxidoreductase, 2OG-Fe(II) oxygenase family, putative	-4.25714
AFUB_042020	CADAFUBP00004119	Glutaminase GtaA	-2.48069
AFUB_101930	CADAFUBP00009902	Phospho-2-dehydro-3-deoxyheptonate aldolase (EC 2.5.1.54) (3-deoxy-D-arabino-heptulosonate 7-phosphate synthase) (DAHP synthase) (Phospho-2-keto-3-deoxyheptonate aldolase)	6.94564
AFUB_007880	CADAFUBP00000777	MYB DNA-binding domain protein	1.57666
AFUB_077980	CADAFUBP00007601	Uncharacterized protein	3.84571
AFUB_093750	CADAFUBP00009112	Putative uncharacterized protein	-1.68528
AFUB_022010	CADAFUBP00002148	Tyrosine decarboxylase, putative	1.3437
AFUB_057690	CADAFUBP00005644	3-demethylubiquinone-9 3-methyltransferase, putative	1.62812
AFUB_044710	CADAFUBP00004386	Integral membrane protein	1.58353
AFUB_051150	CADAFUBP00005006	Sporulation-specific N-formyltyrosine oxidase Dit2, putative	1.66325
AFUB_064970	CADAFUBP00006322	Uncharacterized protein	1.05683
AFUB_016150	CADAFUBP00001583	Acetyltransferase, GNAT family family	-1.38164
AFUB_046560	CADAFUBP00004565	Uncharacterized protein	1.06399
AFUB_047920	CADAFUBP00004695	ATP/GTP-binding protein, putative	-1.86877
AFUB_101300	CADAFUBP00009837	Uncharacterized protein	4.00517
AFUB_056260	CADAFUBP00005508	Uncharacterized protein	1.48443
AFUB_091610	CADAFUBP00008908	Alpha-ketoglutarate-dependent taurine dioxygenase	-1.48509
AFUB_016930	CADAFUBP00001660	HET domain protein	1.43964
AFUB_028340	CADAFUBP00002773	HET domain protein	3.04076
AFUB_071860	CADAFUBP00007003	RING finger protein	1.06534
AFUB_033140	NA	Uncharacterized protein	2.13402
AFUB_082630	CADAFUBP00008047	GPI anchored glycoprotein, putative	2.19689
AFUB_032250	CADAFUBP00003161	Short chain dehydrogenase/reductase, putative	4.62748
AFUB_020080	CADAFUBP00001961	MYB DNA-binding domain protein	1.65486
AFUB_080930	CADAFUBP00007882	Oxidoreductase, short chain dehydrogenase/reductase family	2.51116
AFUB_032240	CADAFUBP00003160	Uncharacterized protein	1.9469
AFUB_046520	CADAFUBP00004561	Uncharacterized protein	1.36534
AFUB_085260	CADAFUBP00008302	Uncharacterized protein	-1.31588
AFUB_037610	CADAFUBP00003683	Lipase/esterase, putative	-1.32216
AFUB_040860	CADAFUBP00004001	Uncharacterized protein	-4.515
AFUB_030160	CADAFUBP00002955	Endoglucanase, putative	1.15161
AFUB_013150	CADAFUBP00001294	Phenol 2-monooxygenase, putative	2.9741
AFUB_047020	CADAFUBP00004609	Siderochrome-iron transporter, putative	-2.24341
AFUB_080540	CADAFUBP00007844	Uncharacterized protein	-1.59406
AFUB_061270	CADAFUBP00005986	Uncharacterized protein	-1.68121
AFUB_016560	CADAFUBP00001624	TfdA family taurine dioxygenase, putative	-1.86814
AFUB_100670	CADAFUBP00009775	MFS maltose transporter, putative	-1.10062
AFUB_082880	CADAFUBP00008071	Uncharacterized protein	-1.87568
AFUB_101660	CADAFUBP00009875	N,N-dimethylglycine oxidase	2.34265
AFUB_100750	CADAFUBP00009782	Uncharacterized protein	-3.52393
AFUB_001010	CADAFUBP00000100	Uncharacterized protein	5.01309
AFUB_073570	CADAFUBP00007164	Uncharacterized protein	1.43472
AFUB_085040	CADAFUBP00008280	ADP-ribosylglycohydrolase family protein	1.92288
AFUB_039920	CADAFUBP00003909	Bifunctional cytochrome P450/NADPH--P450 reductase [Includes: Cytochrome P450 (EC 1.14.14.1); NADPH--cytochrome P450 reductase (EC 1.6.2.4)]	1.77757
AFUB_092230	CADAFUBP00008970	Uncharacterized protein	-1.20409
AFUB_034530	CADAFUBP00003377	Aminotransferase, putative	1.76824
AFUB_030040	CADAFUBP00002943	Cutinase (EC 3.1.1.74)	1.63474
AFUB_101260	CADAFUBP00009833	C6 transcription factor, putative	3.38995
AFUB_013880	CADAFUBP00001360	ABC transporter, putative	1.24011
AFUB_018220	CADAFUBP00001777	GPI anchored cell wall protein (Dan4), putative	1.4289
AFUB_087380	CADAFUBP00008491	Uncharacterized protein	3.4572
AFUB_063670	CADAFUBP00006193	Uncharacterized protein	-3.9461
AFUB_046900	CADAFUBP00004597	Integral membrane protein	1.21881
AFUB_060190	CADAFUBP00005882	Integral membrane protein TmpA	-1.25752
AFUB_021150	CADAFUBP00002064	GPR/FUN34 family protein	-1.04024
AFUB_067940	CADAFUBP00006613	Uncharacterized protein	1.01086
AFUB_030080	CADAFUBP00002947	Oxidoreductase, short-chain dehydrogenase/reductase family	1.06488
AFUB_095940	CADAFUBP00009323	MFS drug efflux pump, putative	-1.07873
AFUB_095220	CADAFUBP00009254	ABC multidrug transporter, putative	1.58589
AFUB_060200	CADAFUBP00005883	Uncharacterized protein	-1.04703
AFUB_063730	CADAFUBP00006199	Uncharacterized protein	3.27689
AFUB_061130	CADAFUBP00005972	Uncharacterized protein	2.07996
AFUB_066380	CADAFUBP00006460	Uncharacterized protein	1.97073
AFUB_041770	CADAFUBP00004094	ABC multidrug transporter, putative	1.9884
AFUB_046710	CADAFUBP00004580	Sterigmatocystin biosynthesis cytochrome P450 monooxygenase	2.01235
AFUB_024990	CADAFUBP00002442	Phenylalanine ammonia-lyase (EC 4.3.1.24)	-2.12369
AFUB_033120	CADAFUBP00003247	3-hydroxyanthranilate 3,4-dioxygenase 2 (EC 1.13.11.6) (3-hydroxyanthranilate oxygenase 2) (3-HAO-2) (3-hydroxyanthranilic acid dioxygenase 2) (HAD-2) (Biosynthesis of nicotinic acid protein 1-2)	2.44877
AFUB_081400	CADAFUBP00007928	Flavohemoprotein, putative	1.81415
AFUB_072250	CADAFUBP00007033	Glucosamine-fructose-6-phosphate aminotransferase	1.28599
AFUB_033150	CADAFUBP00003250	Integral membrane protein	1.96458
AFUB_051380	CADAFUBP00005029	Integral membrane protein, putative	-1.83481
AFUB_049440	CADAFUBP00004836	Oxidoreductase, 2OG-Fe(II) oxygenase family, putative	1.7647
AFUB_000820	CADAFUBP00000081	Polyketide synthase, putative	-3.61917
AFUB_021270	CADAFUBP00002076	4-hydroxyphenylpyruvate dioxygenase	1.27559
AFUB_057820	CADAFUBP00005657	Alcohol dehydrogenase, zinc-containing, putative	5.72032
AFUB_028170	CADAFUBP00002756	Uncharacterized protein	-1.38112
AFUB_050350	CADAFUBP00004926	DUF221 domain protein, putative	-1.8072
AFUB_073440	CADAFUBP00007151	Integral membrane protein	1.579
AFUB_001150	CADAFUBP00000113	3-isopropylmalate dehydrogenase (EC 1.1.1.85)	-1.19824
AFUB_027030	CADAFUBP00002642	Alpha-1,3-glucan synthase, putative	-2.93345
AFUB_083260	CADAFUBP00008103	C2H2 finger domain protein, putative	-2.06774
AFUB_033610	CADAFUBP00003294	Uncharacterized protein	-2.12157
AFUB_094810	CADAFUBP00009215	Nonribosomal peptide synthase, putative	2.73366
AFUB_071240	CADAFUBP00006940	Uncharacterized protein	2.52483
AFUB_085360	CADAFUBP00008312	Uncharacterized protein	1.435
AFUB_085450	CADAFUBP00008322	C6 transcription factor, putative	1.16297
AFUB_010210	CADAFUBP00001002	Alpha-1,2-mannosidase family protein, putative	-1.58783
AFUB_035100	CADAFUBP00003434	Uncharacterized protein	1.70728
AFUB_002200	CADAFUBP00000215	Uncharacterized protein	-1.48713
AFUB_071690	CADAFUBP00006986	AMP-binding enzyme, putative	-3.9336
AFUB_060350	CADAFUBP00005898	Dihydroxyacetone kinase (DakA), putative	-1.35331
AFUB_062390	CADAFUBP00006093	Uncharacterized protein	1.00906
AFUB_037970	CADAFUBP00003719	Uncharacterized protein	-1.82831
AFUB_100120	CADAFUBP00009731	Uncharacterized protein	-1.31099
AFUB_029100	CADAFUBP00002850	Alpha-amylase, putative	-2.46252
AFUB_084890	CADAFUBP00008265	Haloalkane dehalogenase family protein	2.34095
AFUB_088260	CADAFUBP00008580	Acetamidase, putative	-1.03126
AFUB_078130	CADAFUBP00007615	Uncharacterized protein	-2.46554
AFUB_073680	CADAFUBP00007175	Phosphoenolpyruvate carboxykinase AcuF	-1.3868
AFUB_067200	CADAFUBP00006539	GABA permease, putative	-2.7916
AFUB_029310	CADAFUBP00002871	Uncharacterized protein	1.59236
AFUB_047760	CADAFUBP00004680	DUF1275 domain protein	1.17437
AFUB_075140	CADAFUBP00007319	Ubiquitin-like protein ATG12	-1.48933
AFUB_070550	CADAFUBP00006872	PE repeat family protein	-1.70981
AFUB_101390	CADAFUBP00009846	Uncharacterized protein	-3.52128
AFUB_092190	CADAFUBP00008966	Integral membrane protein Pth11-like, putative	-1.87676
AFUB_027130	CADAFUBP00002652	Autophagy-related protein	-1.2864
AFUB_070680	CADAFUBP00006885	Neutral protease 2 homolog AFUB_070680 (EC 3.4.24.39) (Deuterolysin AFUB_070680)	1.33083
AFUB_011490	CADAFUBP00001128	Uncharacterized protein	-1.05835
AFUB_074300	CADAFUBP00007237	MFS transporter, putative	-1.57538
AFUB_018050	CADAFUBP00001760	Uncharacterized protein	-1.52768
AFUB_075430	CADAFUBP00007348	Uncharacterized protein	1.82764
AFUB_050120	CADAFUBP00004903	Oxidoreductase, short chain dehydrogenase/reductase family	-1.64578
AFUB_055710	CADAFUBP00005454	Cell wall protein, putative	-3.3609
AFUB_063660	CADAFUBP00006192	Uncharacterized protein	-1.86496
AFUB_067250	CADAFUBP00006544	Alpha-amylase (EC 3.2.1.1)	-3.13771
AFUB_044470	CADAFUBP00004363	ABC multidrug transporter, putative	-2.28998
AFUB_069950	CADAFUBP00006815	Uncharacterized protein	-1.22685
AFUB_084490	CADAFUBP00008224	Uncharacterized protein	2.66442
AFUB_033280	CADAFUBP00003262	Uncharacterized protein	1.54572
AFUB_081260	CADAFUBP00007914	Peptidyl-arginine deiminase domain protein	2.32826
AFUB_044680	CADAFUBP00004383	Uncharacterized protein	2.58664
AFUB_082079	CADAFUBP00007991	Uncharacterized protein	-1.24728
AFUB_086110	CADAFUBP00008389	Methionine aminopeptidase (EC 3.4.11.18)	1.06354
AFUB_047700	CADAFUBP00004675	DUF500 and UBA/TS-N domain protein	1.07238
AFUB_090060	CADAFUBP00008755	Uncharacterized protein	-1.34156
AFUB_030120	CADAFUBP00002951	Uncharacterized protein	-1.04347
AFUB_041350	CADAFUBP00004051	Acetyltransferase, GNAT family family	-1.2769
AFUB_032580	CADAFUBP00003193	Epoxide hydrolase, putative	-1.24788
AFUB_077050	CADAFUBP00007509	3-hydroxyisobutyrate dehydrogenase	-1.32063
AFUB_033250	CADAFUBP00003259	1,3,6,8-tetrahydroxynaphthalene reductase	-2.76068
AFUB_099290	CADAFUBP00009649	Dienelactone hydrolase	-1.89153
AFUB_102080	CADAFUBP00009916	Ankyrin repeat protein	1.20069
AFUB_091680	CADAFUBP00008915	Acyl-coenzyme A oxidase	1.08282
AFUB_070950	CADAFUBP00006911	Uncharacterized protein	1.55055
AFUB_000770	CADAFUBP00000076	UbiA-like prenyltransferase, putative	-1.76999
AFUB_073820	CADAFUBP00007189	Uncharacterized protein	-2.68585
AFUB_020560	CADAFUBP00002009	Calcium/calmodulin-dependent protein kinase, putative	-1.30335
AFUB_066140	CADAFUBP00006438	High affinity methionine permease	1.80256
AFUB_033130	CADAFUBP00003248	Aldehyde dehydrogenase (AldH12), putative	1.80257
AFUB_086390	CADAFUBP00008417	MFS transporter, putative	-3.18995
AFUB_083970	CADAFUBP00008174	CobW domain protein	-2.17258
AFUB_043030	CADAFUBP00004221	Glyoxalase family protein	-1.37873
AFUB_092150	CADAFUBP00008962	FAD/FMN-containing isoamyl alcohol oxidase MreA-like, putative	2.04294
AFUB_101970	CADAFUBP00009906	Fumarylacetoacetate hydrolase family protein	3.11686
AFUB_077850	CADAFUBP00007587	Uncharacterized protein	1.07977
AFUB_093330	CADAFUBP00009070	Ankyrin repeat protein	1.46319
AFUB_013670	CADAFUBP00001340	Uncharacterized protein	-1.71581
AFUB_080420	CADAFUBP00007833	Nucleoside-diphosphate-sugar epimerase, putative	2.81884
AFUB_095130	CADAFUBP00009245	NACHT domain protein	1.43407
AFUB_086200	CADAFUBP00008398	Polyketide synthase, putative	3.79065
AFUB_013770	CADAFUBP00001350	Conserved fungal protein	2.20625
AFUB_081780	CADAFUBP00007962	Uncharacterized protein	2.44713
AFUB_000220	CADAFUBP00000022	Xylosidase/arabinosidase, putative	3.94773
AFUB_092780	NA	Uncharacterized protein	1.3776
AFUB_046760	CADAFUBP00004585	RTA1 domain protein, putative	2.15411
AFUB_077130	CADAFUBP00007517	C6 transcription factor, putative	-3.24815
AFUB_000630	CADAFUBP00000063	Uncharacterized protein	1.06874
AFUB_063290	CADAFUBP00006154	Uncharacterized protein	3.045
AFUB_033160	CADAFUBP00003251	Amino acid transporter, putative	2.17907
AFUB_041560	CADAFUBP00004072	Enoyl-CoA hydratase/isomerase family protein	1.06531
AFUB_087260	CADAFUBP00008479	Uncharacterized protein	1.34326
AFUB_065500	CADAFUBP00006375	Uncharacterized protein	1.49694
AFUB_068510	CADAFUBP00006671	Uncharacterized protein	1.71304
AFUB_094670	CADAFUBP00009201	Very-long-chain acyl-CoA synthetase family protein (CefD1), putative	-1.82832
AFUB_044830	CADAFUBP00004398	Nonribosomal peptide synthase SidD	-2.12882
AFUB_083980	CADAFUBP00008175	Cytochrome P450 monooxygenase, putative	-1.56719
AFUB_078950	CADAFUBP00007696	Uncharacterized protein	-1.44632
AFUB_029770	CADAFUBP00002916	Probable arabinan endo-1,5-alpha-L-arabinosidase B (EC 3.2.1.99) (Endo-1,5-alpha-L-arabinanase B) (ABN B)	-1.06753
AFUB_075400	CADAFUBP00007345	Uncharacterized protein	1.17879
AFUB_021190	CADAFUBP00002068	Uncharacterized protein	1.09117
AFUB_084510	CADAFUBP00008226	Beta-glucosidase (EC 3.2.1.21)	1.29008
AFUB_013040	CADAFUBP00001283	Uncharacterized protein	-1.81887
AFUB_096760	CADAFUBP00009404	MFS transporter, putative	1.11128
AFUB_010700	CADAFUBP00001050	Uncharacterized protein	1.93136
AFUB_090700	CADAFUBP00008818	Integral membrane protein (Pth11), putative	-2.93558
AFUB_010650	CADAFUBP00001045	GPI anchored protein, putative	1.3912
AFUB_018860	CADAFUBP00001841	Conserved serine proline-rich protein	1.53384
AFUB_038380	CADAFUBP00003760	Probable acetate kinase (EC 2.7.2.1) (Acetokinase)	-1.71913
AFUB_087120	CADAFUBP00008465	NACHT and Ankyrin domain protein	1.9247
AFUB_094700	CADAFUBP00009204	2-methylcitrate synthase, mitochondrial (Methylcitrate synthase) (EC 2.3.3.5) ((2S,3S)-2-methylcitrate synthase) (Citrate synthase 2) (EC 2.3.3.16)	-1.59896
AFUB_050850	CADAFUBP00004976	Uncharacterized protein	2.06407
AFUB_002700	CADAFUBP00000265	Uncharacterized protein	-2.74605
AFUB_071700	CADAFUBP00006987	Mannitol 2-dehydrogenase (M2DH) (MDH) (EC 1.1.1.67)	-1.97097
AFUB_063010	CADAFUBP00006126	Nuclear thiol peroxidase Dot5, putative	-1.42486
AFUB_044330	CADAFUBP00004349	Uncharacterized protein	-3.21812
AFUB_101830	CADAFUBP00009892	Uncharacterized protein	-1.65096
AFUB_085730	CADAFUBP00008350	Amino acid permease, putative	1.14387
AFUB_010780	CADAFUBP00001058	MFS transporter of unkown specificity	3.29706
AFUB_096450	CADAFUBP00009374	Putative uncharacterized protein	-1.10867
AFUB_020800	CADAFUBP00002029	Ctr copper transporter family protein	2.77436
AFUB_054230	CADAFUBP00005310	Integral membrane protein	1.08043
AFUB_086120	CADAFUBP00008390	Uncharacterized protein	3.93549
AFUB_066940	CADAFUBP00006513	Indoleamine 2,3-dioxygenase pyrrole 2,3-dioxygenase	-2.95073
AFUB_055430	NA	Uncharacterized protein	-3.99819
AFUB_000990	CADAFUBP00000098	Ferric-chelate reductase, putative	2.83608
AFUB_033220	CADAFUBP00003256	Conidial pigment biosynthesis oxidase Arb2/brown2	-3.12055
AFUB_003760	CADAFUBP00000369	Uncharacterized protein	-1.5127
AFUB_066660	CADAFUBP00006488	Acetyltransferase, GNAT family family	1.17328
AFUB_041220	CADAFUBP00004038	Cell surface spherulin 4-like protein, putative (Fragment)	1.11331
AFUB_045770	CADAFUBP00004490	Demethylmenaquinone methyltransferase family protein	1.56287
AFUB_084430	CADAFUBP00008218	GABA permease GabA	1.34665
AFUB_070430	CADAFUBP00006860	Isocitrate lyase	-1.49391
AFUB_091820	CADAFUBP00008929	Cyanamide hydratase, putative	1.51387
AFUB_092010	CADAFUBP00008948	Uncharacterized protein	-2.45974
AFUB_037720	CADAFUBP00003694	Uncharacterized protein	-1.0084
AFUB_086910	CADAFUBP00008448	Metallo-beta-lactamase domain protein, putative	1.71941
AFUB_065530	CADAFUBP00006378	Uncharacterized protein	1.66174
AFUB_092170	CADAFUBP00008964	NADPH-dependent FMN reductase Lot6, putative	1.90045
AFUB_087610	CADAFUBP00008514	Calcium-transporting ATPase (EC 3.6.3.8)	1.62635
AFUB_057140	CADAFUBP00005596	Uncharacterized protein	-2.72592
AFUB_062230	CADAFUBP00006077	Beta-galactosidase, putative	-1.15334
AFUB_047000	CADAFUBP00004607	ABC multidrug transporter, putative	2.64938
AFUB_046800	NA	Uncharacterized protein	-1.18576
AFUB_075940	CADAFUBP00007398	MFS monocarboxylate transporter, putative	1.61982
AFUB_015100	CADAFUBP00001480	Uncharacterized protein	1.00926
AFUB_022170	CADAFUBP00002165	Ankyrin repeat protein	1.73007
AFUB_066270	CADAFUBP00006451	Anion exchange family protein	-1.2057
AFUB_063690	CADAFUBP00006195	Uncharacterized protein	2.19466
AFUB_031040	CADAFUBP00003042	Uncharacterized protein	-1.21386
AFUB_086270	CADAFUBP00008405	Polyketide synthase, putative	2.41563
AFUB_033520	CADAFUBP00003285	MFS transporter, putative	-1.24198
AFUB_049240	CADAFUBP00004816	Integral membrane protein, putative	1.43822
AFUB_039480	CADAFUBP00003867	Extracellular thaumatin domain protein, putative	-1.87135
AFUB_058160	CADAFUBP00005688	1,4-alpha-glucan branching enzyme	-1.21611
AFUB_044690	CADAFUBP00004384	PKS-like enzyme, putative	2.60182
AFUB_091930	CADAFUBP00008940	C6 transcription factor, putative	-1.47507
AFUB_030420	CADAFUBP00002980	Uncharacterized protein	-1.94675
AFUB_070810	CADAFUBP00006898	MFS transporter, putative	-1.81193
AFUB_041240	CADAFUBP00004040	Extracellular serine-rich protein, putative	1.46459
AFUB_010820	CADAFUBP00001062	Cytochrome P450, putative	-1.41613
AFUB_031360	CADAFUBP00003074	Uncharacterized protein	1.12747
AFUB_057850	CADAFUBP00005660	Heat shock protein Hsp20/Hsp26, putative	1.06271
AFUB_030240	CADAFUBP00002963	Oxalate decarboxylase, putative	1.0861
AFUB_038680	CADAFUBP00003787	Stress response protein (Ish1), putative	-1.20584
AFUB_075280	CADAFUBP00007333	Uncharacterized protein	1.13476
AFUB_087020	CADAFUBP00008457	GABA permease, putative	-1.82842
AFUB_064370	CADAFUBP00006262	cAMP-mediated signaling protein Sok1, putative	-1.21457
AFUB_086220	CADAFUBP00008400	Uncharacterized protein	1.83059
AFUB_089440	CADAFUBP00008694	C2H2 zinc finger protein	1.5361
AFUB_062520	CADAFUBP00006106	Uncharacterized protein	1.90051
AFUB_088060	CADAFUBP00008560	MFS peptide transporter Ptr2, putative	2.89032
AFUB_101890	CADAFUBP00009898	Uncharacterized protein	5.76633
AFUB_071250	CADAFUBP00006941	UDP-glucose 4-epimerase	2.21157
AFUB_047140	CADAFUBP00004621	Uncharacterized protein	4.49374
AFUB_097180	CADAFUBP00009445	Putative uncharacterized protein	1.59768
AFUB_044820	CADAFUBP00004397	ABC multidrug transporter SitT	-1.98444
AFUB_004630	CADAFUBP00000457	Uncharacterized protein	-1.06383
AFUB_101880	CADAFUBP00009897	ThiJ/PfpI family protein	2.91264
AFUB_086090	CADAFUBP00008387	Phytanoyl-CoA dioxygenase family protein	3.18527
AFUB_091940	CADAFUBP00008941	Maltase	-4.12058
AFUB_041130	CADAFUBP00004028	GABA permease GabA	2.05335
AFUB_069970	CADAFUBP00006817	Alpha/beta hydrolase, putative	1.07477
AFUB_066700	CADAFUBP00006492	Uncharacterized protein	-1.37463
AFUB_100310	CADAFUBP00009750	Oxidoreductase, putative	-1.24204
AFUB_073450	CADAFUBP00007152	Endoglucanase, putative	1.8806
AFUB_049320	CADAFUBP00004824	Uncharacterized protein	1.35444
AFUB_101860	CADAFUBP00009895	4-nitrophenylphosphatase, putative	2.09082
AFUB_102100	CADAFUBP00009918	Uncharacterized protein	2.10545
AFUB_076190	CADAFUBP00007423	N,O-diacetyl muramidase, putative	-1.12644
AFUB_100730	CADAFUBP00009780	Polyketide synthase, putative	-1.56971
AFUB_099930	CADAFUBP00009712	Uncharacterized protein	2.16374
AFUB_096800	CADAFUBP00009408	Extracellular serine-rich protein	1.67627
AFUB_017870	CADAFUBP00001743	Uncharacterized protein	-2.0197
AFUB_076310	CADAFUBP00007435	Alkaline serine protease AorO, putative	-3.9089
AFUB_097210	CADAFUBP00009448	Carboxypeptidase (EC 3.4.16.-)	1.64604
AFUB_049200	CADAFUBP00004812	H /K ATPase alpha subunit, putative	1.74164
AFUB_085070	CADAFUBP00008283	Uncharacterized protein	1.32449
AFUB_057940	CADAFUBP00005669	Actin-binding protein Fragmin, putative	2.19532
AFUB_047480	CADAFUBP00004654	RTA1 domain protein, putative	1.50373
AFUB_081340	CADAFUBP00007922	Uncharacterized protein	-3.75065
AFUB_032220	CADAFUBP00003158	C2H2 finger domain protein, putative	1.27557
AFUB_008720	CADAFUBP00000856	Uncharacterized protein	-1.85632
AFUB_065710	CADAFUBP00006396	Uncharacterized protein	-3.07856
AFUB_096290	CADAFUBP00009358	Putative uncharacterized protein	-2.09808
AFUB_071140	CADAFUBP00006930	Uncharacterized protein	-1.90286
AFUB_038470	CADAFUBP00003766	Calcium-transporting ATPase (EC 3.6.3.8)	1.78026
AFUB_028080	CADAFUBP00002747	Uncharacterized protein	-1.67051
AFUB_039900	CADAFUBP00003908	Carboxylesterase, putative	1.01742
AFUB_086370	CADAFUBP00008415	Uncharacterized protein	-1.88457
AFUB_081180	CADAFUBP00007905	Uncharacterized protein	2.47189
AFUB_048190	CADAFUBP00004721	Salicylate hydroxylase, putative	1.63746
AFUB_061470	CADAFUBP00006004	NlpC/P60-like cell-wall peptidase, putative	1.71473
AFUB_086040	CADAFUBP00008382	Alpha/beta hydrolase, putative	3.9375
AFUB_036970	CADAFUBP00003619	Carboxypeptidase (EC 3.4.16.-)	-2.64978
AFUB_006850	CADAFUBP00000673	Neutral/alkaline nonlysosomal ceramidase, putative	-1.19975
AFUB_011230	CADAFUBP00001103	Nucleoside hydrolase, putative	1.0649
AFUB_067260	CADAFUBP00006545	Glucoamylase/glucan 1,4-alpha-glucosidase, putative	-2.88098
AFUB_011970	CADAFUBP00001176	Uncharacterized protein	2.09778
AFUB_086020	CADAFUBP00008380	Methyltransferase SirN-like, putative	3.77174
AFUB_086210	CADAFUBP00008399	NlpC/P60-like cell-wall peptidase, putative	3.48915
AFUB_017290	CADAFUBP00001687	Uncharacterized protein	-1.7469
AFUB_078070	CADAFUBP00007610	Nonribosomal peptide synthase, putative	-1.06961
AFUB_083460	CADAFUBP00008123	N-acetylglucosamine-6-phosphate deacetylase (EC 3.5.1.25)	1.80301
AFUB_058880	CADAFUBP00005760	MHYT domain signalling protein, putative	1.0448
AFUB_068940	CADAFUBP00006714	Uncharacterized protein	1.13356
AFUB_016570	CADAFUBP00001625	Pyridine nucleotide-disulphide oxidoreductase, putative	-1.88418
AFUB_014700	CADAFUBP00001441	Alpha-amylase, putative	1.23303
AFUB_041930	CADAFUBP00004110	MFS transporter, putative	-1.07547
AFUB_075450	CADAFUBP00007349	Uncharacterized protein	2.78105
AFUB_001120	CADAFUBP00000110	Uncharacterized protein	-3.23533
AFUB_035440	CADAFUBP00003469	Uncharacterized protein	1.38952
AFUB_021440	CADAFUBP00002093	Uncharacterized protein	-1.13142
AFUB_097510	CADAFUBP00009481	Alpha-1,3-glucanase/mutanase, putative	-1.50384
AFUB_018500	CADAFUBP00001805	Aldo-keto reductase, putative	1.43329
AFUB_050160	CADAFUBP00004907	Extracellular proline-rich protein	3.41954
AFUB_047170	CADAFUBP00004624	ThiJ/PfpI family protein	-2.26377
AFUB_087400	CADAFUBP00008493	Uncharacterized protein	2.70903
AFUB_049710	CADAFUBP00004863	General amidase, putative	-3.78142
AFUB_024260	CADAFUBP00002369	Uncharacterized protein	-1.32658
AFUB_041690	CADAFUBP00004086	Uncharacterized protein	1.36776
AFUB_058080	CADAFUBP00005682	Amidase, putative	1.97205
AFUB_049340	CADAFUBP00004826	G-protein signalling regulator, putative	2.41169
AFUB_042390	CADAFUBP00004156	NIPSNAP family protein	-1.38918
AFUB_014340	CADAFUBP00001405	Uncharacterized protein	-1.79719
AFUB_087290	CADAFUBP00008482	Oxalate/formate antiporter, putative	1.04213
AFUB_080010	CADAFUBP00007792	Uncharacterized protein	2.5126
AFUB_086710	CADAFUBP00008429	Dimethylallyl tryptophan synthase, putative	2.8401
AFUB_096780	CADAFUBP00009406	Putative uncharacterized protein	2.15032
AFUB_035140	CADAFUBP00003438	C2H2 finger domain protein, putative	-1.07262
AFUB_045860	CADAFUBP00004499	Uncharacterized protein	1.74517
AFUB_047280	CADAFUBP00004634	Cell wall protein, putative	-1.40716
AFUB_096790	CADAFUBP00009407	Putative uncharacterized protein	1.74281
AFUB_065800	CADAFUBP00006405	Short chain dehydrogenase, putative	-1.46849
AFUB_075650	CADAFUBP00007369	Zinc metallopeptidase, putative	-3.13996
AFUB_055440	NA	Uncharacterized protein	-3.62128
AFUB_057610	CADAFUBP00005636	Extracellular serine-threonine rich protein	1.00232
AFUB_046340	CADAFUBP00004545	MFS multidrug transporter, putative	-1.21764
28s_rRNA	NA	28S ribosomal RNA	3.95871
AFUB_080440	CADAFUBP00007835	Alpha/beta hydrolase, putative	-1.87469
AFUB_047530	CADAFUBP00004659	Uncharacterized protein	1.5622
AFUB_099080	CADAFUBP00009628	Ferric-chelate reductase, putative	3.79008
AFUB_000760	CADAFUBP00000075	Acetyltransferase, putative	-3.05308
AFUB_002520	CADAFUBP00000247	Glycogen debranching enzyme Gdb1, putative	-1.04788
AFUB_056330	CADAFUBP00005515	Uncharacterized protein	-1.57537
AFUB_084540	CADAFUBP00008229	Glycosyl transferase, putative	1.11226
AFUB_101310	CADAFUBP00009838	Uncharacterized protein	2.09613
AFUB_092140	CADAFUBP00008961	Metal ion resistance protein/transporter (Zrc1), putative	1.29794
AFUB_089500	CADAFUBP00008700	Uncharacterized protein	-1.04364
AFUB_071230	CADAFUBP00006939	Spherulin 4-like cell surface protein, putative	4.18266
AFUB_066680	CADAFUBP00006490	ZIP Zinc transporter, putative	2.1943
AFUB_045240	CADAFUBP00004437	Phosphate transporter	1.95907
AFUB_084030	CADAFUBP00008180	MFS peptide transporter, putative	1.70886
AFUB_022700	CADAFUBP00002217	Differentiation regulator (Nrd1), putative	-1.31631
AFUB_071610	CADAFUBP00006978	Uncharacterized protein	-2.68496
AFUB_030390	CADAFUBP00002977	Endo-arabinase, putative	-4.7176
AFUB_061660	CADAFUBP00006022	WD domain, G-beta repeat protein	-1.64324
AFUB_065470	CADAFUBP00006372	RNA polymerase II mediator complex component Med8, putative	1.2599
AFUB_044280	CADAFUBP00004344	DOC family protein	-1.34025
AFUB_002420	CADAFUBP00000237	Extracellular SCP domain protein Pry1, putative	1.38398
AFUB_000340	CADAFUBP00000034	ADAM family of metalloprotease ADM-A	1.24588
AFUB_100850	CADAFUBP00009792	Uncharacterized protein	3.70924
AFUB_063740	CADAFUBP00006200	Uncharacterized protein	1.6892
AFUB_084410	CADAFUBP00008216	Proline permease, putative	1.1553
AFUB_096710	CADAFUBP00009399	Glutathione S-transferase, putative	-2.10439
AFUB_028160	CADAFUBP00002755	MFS multidrug transporter, putative	1.37343
AFUB_028420	CADAFUBP00002781	MFS monocarboxylate transporter, putative	1.40581
AFUB_096630	CADAFUBP00009391	Putative uncharacterized protein	-1.36006
AFUB_096120	CADAFUBP00009341	Cytochrome P450 monooxygenase, putative	1.30494
AFUB_035650	CADAFUBP00003489	2-dehydropantoate 2-reductase, putative	-1.38788
AFUB_017640	CADAFUBP00001721	Uncharacterized protein	1.61782
AFUB_002950	CADAFUBP00000290	Aspartyl-tRNA synthetase, cytoplasmic	-1.52467
AFUB_029930	CADAFUBP00002932	Phosphoribulokinase/uridine kinase family protein	-1.04431
AFUB_022320	CADAFUBP00002179	Isoflavone reductase family protein	2.27603
AFUB_087520	CADAFUBP00008505	Isoamyl alcohol oxidase, putative	1.24413
AFUB_047100	CADAFUBP00004617	Alpha/beta hydrolase, putative	1.21899
AFUB_048310	CADAFUBP00004733	Uncharacterized protein	-1.06605
AFUB_096950	CADAFUBP00009423	Glycosyl transferase family 8 family, putative	3.41881
AFUB_034250	CADAFUBP00003349	Endo-chitosanase (EC 3.2.1.132)	2.78732
AFUB_101250	CADAFUBP00009832	Zinc-binding oxidoreductase CipB	2.11829
AFUB_079650	CADAFUBP00007765	5'-nucleotidase, putative	1.27388
AFUB_089430	CADAFUBP00008693	Uncharacterized protein	-1.19819
AFUB_070980	CADAFUBP00006914	Uncharacterized protein	-1.40731
AFUB_014080	CADAFUBP00001380	Superoxide dismutase (EC 1.15.1.1)	1.8475
AFUB_044990	CADAFUBP00004413	Uncharacterized protein	-2.18998
AFUB_000780	CADAFUBP00000077	FAD-dependent monooxygenase (PaxM), putative	-2.7793
AFUB_091640	CADAFUBP00008911	Uncharacterized protein	1.19883
AFUB_073690	CADAFUBP00007176	Plasma membrane antiporter, putative	-2.539
AFUB_046570	CADAFUBP00004566	Porphyromonas-type peptidyl-arginine deiminase superfamily	1.18197
AFUB_094750	CADAFUBP00009209	Malate synthase (EC 2.3.3.9)	-1.10952
AFUB_081080	CADAFUBP00007896	Annexin	3.1715
AFUB_101740	CADAFUBP00009883	Uncharacterized protein	1.10804
AFUB_049190	CADAFUBP00004811	GNAT family acetyltransferase, putative	1.66779
AFUB_047940	CADAFUBP00004697	GPI anchored cell wall protein, putative	3.45327
AFUB_017920	CADAFUBP00001748	MFS transporter, putative	-3.60036
AFUB_072450	CADAFUBP00007053	Uncharacterized protein	1.18548
AFUB_030250	CADAFUBP00002964	Uncharacterized protein	1.3774
AFUB_038350	CADAFUBP00003757	Uncharacterized protein	-1.02323
AFUB_066350	CADAFUBP00006457	Uncharacterized protein	1.9633
AFUB_048250	CADAFUBP00004727	Short chain dehydrogenase (AtsC), putative	1.34156
AFUB_013540	CADAFUBP00001332	F-box domain protein	1.07903
AFUB_044550	CADAFUBP00004371	Uncharacterized protein	-3.07042
AFUB_100820	CADAFUBP00009789	Succinyl-CoA synthetase beta subunit, putative	1.06149
AFUB_025290	CADAFUBP00002472	Uncharacterized protein	-2.51448
AFUB_037380	CADAFUBP00003660	Uncharacterized protein	2.51777
AFUB_086080	CADAFUBP00008386	PKS-like enzyme, putative	4.2764
AFUB_057560	CADAFUBP00005631	Uncharacterized protein	-1.38352
AFUB_090420	CADAFUBP00008791	Glutamine-serine-proline rich protein, putative	1.58661
AFUB_070530	CADAFUBP00006870	Uncharacterized protein	4.96212
AFUB_083160	CADAFUBP00008094	Uncharacterized protein	1.40149
AFUB_100720	CADAFUBP00009779	F-box domain protein	-1.59604
AFUB_060670	CADAFUBP00005926	MFS quinate transporter, putative	-1.19656
AFUB_086420	CADAFUBP00008420	Oxidoreductase, 2OG-Fe(II) oxygenase family, putative (Fragment)	-1.05538
AFUB_084740	CADAFUBP00008249	Uncharacterized protein	2.54302
AFUB_036300	CADAFUBP00003552	C6 transcription factor GliZ-like, putative	2.17255
AFUB_047780	CADAFUBP00004682	Peptide hydrolase (EC 3.4.-.-)	1.35815
AFUB_040180	CADAFUBP00003935	Tripeptidyl peptidase SED3	-1.32646
AFUB_097200	CADAFUBP00009447	Integral membrane protein	1.48561
AFUB_058810	CADAFUBP00005753	PTH11-like integral membrane protein	-1.30883
AFUB_095800	CADAFUBP00009309	Putative uncharacterized protein	-1.31553
AFUB_011020	CADAFUBP00001082	Probable quinate permease (Quinate transporter)	-1.34838
AFUB_082620	CADAFUBP00008046	NAD binding Rossmann fold oxidoreductase, putative	2.13212
AFUB_027710	CADAFUBP00002709	Uncharacterized protein	-1.63287
AFUB_086810	CADAFUBP00008439	Tubulin beta chain	-1.11293
AFUB_062550	CADAFUBP00006109	Terpene synthase family protein	-4.5231
AFUB_002340	CADAFUBP00000229	Uncharacterized protein	-1.32607
AFUB_021600	CADAFUBP00002109	MFS sugar transporter, putative	-1.26294
AFUB_018960	CADAFUBP00001849	Chitin synthase A	1.03991
AFUB_006960	CADAFUBP00000684	High expression lethality protein Hel10, putative	1.1339
AFUB_045880	CADAFUBP00004501	Uncharacterized protein	1.78818
AFUB_016680	CADAFUBP00001636	Uncharacterized protein	1.36699
AFUB_097500	CADAFUBP00009480	Putative uncharacterized protein	-2.43121
AFUB_060910	CADAFUBP00005950	Thioesterase family protein	1.17138
AFUB_017950	CADAFUBP00001751	Uncharacterized protein	2.91252
AFUB_050030	CADAFUBP00004894	Uncharacterized protein	-1.12155
AFUB_091650	CADAFUBP00008912	Siderochrome-iron transporter (Sit1), putative	-1.16436
AFUB_084850	CADAFUBP00008261	Acyl-CoA oxidase, putative	1.28396
AFUB_055140	CADAFUBP00005399	Rab small monomeric GTPase Rab7, putative	-1.10822
AFUB_101320	CADAFUBP00009839	Uncharacterized protein	1.90404
AFUB_067660	CADAFUBP00006585	Uncharacterized protein	-1.22796
AFUB_049350	CADAFUBP00004827	MBL2-like secreted peptide, putative	2.33887
AFUB_018780	CADAFUBP00001833	GPI anchored protein, putative	1.52343
AFUB_095480	CADAFUBP00009278	Metalloreductase, putative	1.57053
AFUB_090710	CADAFUBP00008819	O-methyltransferase	-1.78869
AFUB_100740	CADAFUBP00009781	Metallo-beta-lactamase domain protein	-2.71476
AFUB_049210	CADAFUBP00004813	Uncharacterized protein	2.09222
AFUB_033510	CADAFUBP00003284	Uncharacterized protein	-1.32036
AFUB_081830	CADAFUBP00007967	DUF567 domain protein	1.24063
AFUB_094020	CADAFUBP00009139	Sugar transporter	-2.27445
AFUB_000690	CADAFUBP00000068	Uncharacterized protein	1.63835
AFUB_017420	CADAFUBP00001700	Uncharacterized protein	1.4324
AFUB_000700	CADAFUBP00000069	FAD binding domain protein	1.52754
AFUB_079320	CADAFUBP00007733	Zn-dependent hydrolases of the beta-lactamase fold, putative	1.52919
AFUB_036090	CADAFUBP00003531	Extracellular serine-threonine rich protein	1.32677
AFUB_021580	CADAFUBP00002107	Uncharacterized protein	-1.45776
AFUB_080750	CADAFUBP00007864	Uncharacterized protein	1.29184
AFUB_100240	CADAFUBP00009743	Uncharacterized protein	-1.03594
AFUB_003350	CADAFUBP00000328	Salicylate hydroxylase, putative	1.5459
AFUB_066250	CADAFUBP00006449	ABC multidrug transporter, putative	-1.26565
8s_rRNA	NA	8S ribosomal RNA	-2.11293
AFUB_024720	CADAFUBP00002415	Uncharacterized protein	1.59113
AFUB_015530	CADAFUBP00001522	Extracellular cell wall glucanase Crf1/allergen Asp F9	2.29771
AFUB_077540	CADAFUBP00007558	DUF636 domain protein	3.04765
AFUB_070460	CADAFUBP00006863	Potassium uptake transporter, putative	1.53781
AFUB_095000	CADAFUBP00009232	Isochorismatase family hydrolase, putative	6.88046
AFUB_084780	CADAFUBP00008253	Uncharacterized protein	1.3604
AFUB_011360	CADAFUBP00001115	Conserved histidine-rich protein	1.00091
AFUB_101720	CADAFUBP00009881	Uncharacterized protein	1.39266
AFUB_046590	CADAFUBP00004568	Amino acid permease	1.17152
AFUB_049700	CADAFUBP00004862	RTA1 domain protein, putative	4.94477
AFUB_034590	CADAFUBP00003383	C4-dicarboxylate transporter/malic acid transport protein	1.28973
AFUB_097110	CADAFUBP00009438	Choline transporter, putative	1.4702
AFUB_010530	CADAFUBP00001033	Uncharacterized protein	-2.48314
AFUB_086050	CADAFUBP00008383	Integral membrane protein	4.17796
AFUB_084020	CADAFUBP00008179	Glyceraldehyde-3-phosphate dehydrogenase, putative	-1.43217
AFUB_002300	CADAFUBP00000225	Plasma membrane protein Pth11-like, putative	2.69689
AFUB_075260	CADAFUBP00007331	NACHT and WD domain protein	1.44502
AFUB_088000	CADAFUBP00008554	Opsin, putative	1.2142
AFUB_033240	CADAFUBP00003258	Pigment biosynthesis protein Ayg1	-2.55897
AFUB_003620	CADAFUBP00000354	Uncharacterized protein	2.20015
AFUB_012650	CADAFUBP00001244	Cell division control protein 14	1.707
AFUB_028770	CADAFUBP00002816	Meiosis induction protein kinase (Ime2), putative	-1.1443
AFUB_029460	CADAFUBP00002886	Uncharacterized protein	2.80886
AFUB_061850	CADAFUBP00006041	Uncharacterized protein	-1.06519
AFUB_085670	CADAFUBP00008344	Uncharacterized protein	1.35791
AFUB_089320	CADAFUBP00008682	YT521-B-like splicing factor, putative	1.16109
AFUB_070520	CADAFUBP00006869	C2H2 finger domain protein, putative	1.74356
AFUB_083240	CADAFUBP00008101	Uncharacterized protein	-1.29275
AFUB_009440	CADAFUBP00000926	Reverse transcriptase, RNaseH, putative	-1.29783
AFUB_082040	CADAFUBP00007987	Integral membrane protein	-4.16646
AFUB_069960	CADAFUBP00006816	Zinc knuckle transcription factor (CnjB), putative	-1.71743
AFUB_021380	CADAFUBP00002087	NADH-dependent flavin oxidoreductase, putative	-1.65967
AFUB_051180	CADAFUBP00005009	Uncharacterized protein	2.5873
AFUB_007060	CADAFUBP00000694	Uncharacterized protein	3.8344
AFUB_004970	CADAFUBP00000491	Alcohol dehydrogenase, zinc-containing, putative	-1.12548
AFUB_033230	CADAFUBP00003257	Conidial pigment biosynthesis oxidase Abr1/brown 1	-4.54966
AFUB_038780	CADAFUBP00003797	Uncharacterized protein	1.18933
AFUB_044900	CADAFUBP00004404	Nonribosomal peptide synthase SidE	1.61284
AFUB_000910	CADAFUBP00000090	Uncharacterized protein	-2.75888
AFUB_034540	CADAFUBP00003378	Lysophospholipase 3 (EC 3.1.1.5) (Phospholipase B 3)	1.18535
AFUB_078150	CADAFUBP00007617	BZIP transcription factor (Atf7), putative	1.46707
AFUB_049800	CADAFUBP00004871	Integral membrane protein	2.77985
AFUB_072430	CADAFUBP00007051	Extracellular triacylglycerol lipase, putative	-1.01928
AFUB_040060	CADAFUBP00003923	Carboxylic ester hydrolase (EC 3.1.1.-)	-1.12149
AFUB_088070	CADAFUBP00008561	Uncharacterized protein	2.02121
AFUB_076360	CADAFUBP00007440	Uncharacterized protein	-1.88944
AFUB_087440	CADAFUBP00008496	Acetyltransferase, GNAT family, putative	-1.34442
AFUB_029520	CADAFUBP00002892	Annexin	1.49598
AFUB_041210	CADAFUBP00004037	UDP-glucose 4-epimerase, putative	1.82687
AFUB_094990	CADAFUBP00009231	Putative uncharacterized protein	4.79107
AFUB_073220	CADAFUBP00007129	Purine-cytosine permease, putative	-2.63239
AFUB_101750	CADAFUBP00009884	Mitochondrial chaperone ATPase (Bcs1), putative	1.73802
AFUB_067000	CADAFUBP00006519	Uncharacterized protein	2.06069
AFUB_046300	CADAFUBP00004541	Short-chain dehydrogenase/reductase, putative	3.12144
AFUB_063950	CADAFUBP00006221	HLH DNA binding domain protein, putative	-4.22303
AFUB_012600	CADAFUBP00001239	Uncharacterized protein	4.49069
AFUB_001220	CADAFUBP00000120	Tryptophan synthase	-1.46092
AFUB_087580	CADAFUBP00008511	Aldehyde dehydrogenase, putative	1.42979
AFUB_094510	CADAFUBP00009186	Putative uncharacterized protein	-1.51679
AFUB_047890	CADAFUBP00004693	Uncharacterized protein	2.74307
AFUB_041490	CADAFUBP00004065	ABC1 domain protein	1.4194
AFUB_085550	CADAFUBP00008332	Lipase/esterase, putative	2.52507
AFUB_062990	CADAFUBP00006124	Uncharacterized protein	-1.03881
AFUB_046090	CADAFUBP00004521	Uncharacterized protein	-1.0771
AFUB_061950	CADAFUBP00006050	ThiJ/PfpI family protein	-1.74049
28s_rRNA	NA	28S ribosomal RNA	4.16136
AFUB_091900	CADAFUBP00008937	Phosphate transporter	1.31938
AFUB_045800	CADAFUBP00004493	MSF multidrug transporter, putative	1.39164
AFUB_071280	CADAFUBP00006944	ABC multidrug transporter, putative	1.29157
AFUB_095050	CADAFUBP00009237	Putative uncharacterized protein	3.85921
AFUB_025940	CADAFUBP00002535	Adhesin, putative	2.20195
AFUB_062170	CADAFUBP00006071	MFS transporter, putative	-1.30702
AFUB_066460	CADAFUBP00006468	Uncharacterized protein	1.85877
AFUB_101950	CADAFUBP00009904	C6 finger domain protein, putative	5.7346
AFUB_080140	CADAFUBP00007805	Uncharacterized protein	1.43571
AFUB_072460	CADAFUBP00007054	Uncharacterized protein	1.18862
AFUB_051360	CADAFUBP00005027	MFS sugar transporter, putative	-1.24203
AFUB_017560	CADAFUBP00001713	Uncharacterized protein	4.03919
AFUB_012090	CADAFUBP00001188	MFS toxin efflux pump (AflT), putative	2.21707
AFUB_102210	CADAFUBP00009920	Uncharacterized protein	2.59085
AFUB_044020	CADAFUBP00004318	2,3-diketo-5-methylthio-1-phosphopentane phosphatase, putative	-1.01909
AFUB_080700	CADAFUBP00007859	Uncharacterized protein	3.39762
AFUB_029320	CADAFUBP00002872	Calcium/calmodulin-dependent protein kinase, putative	1.0878
AFUB_097240	CADAFUBP00009451	Isoflavone reductase family protein	3.53375
AFUB_000280	CADAFUBP00000028	Probable beta-glucosidase H (EC 3.2.1.21) (Beta-D-glucoside glucohydrolase H) (Cellobiase H) (Gentiobiase H)	2.20513
AFUB_081420	CADAFUBP00007930	Uncharacterized protein	2.60665
AFUB_070960	CADAFUBP00006912	C2H2 finger domain protein, putative	1.21537
AFUB_086410	CADAFUBP00008419	Uncharacterized protein	-2.53241
AFUB_085990	CADAFUBP00008377	Translation elongation factor eEF-1, gamma subunit, putative	4.06077
AFUB_044430	CADAFUBP00004359	Uncharacterized protein	1.48006
AFUB_000150	CADAFUBP00000015	4-aminobutyrate aminotransferase, putative (EC 2.6.1.19)	1.40029
AFUB_042030	CADAFUBP00004120	Annexin ANXC4	1.56465
AFUB_019570	CADAFUBP00001910	Uncharacterized protein	-1.04649
AFUB_086700	CADAFUBP00008428	Polyketide synthase, putative	2.44374
AFUB_079350	CADAFUBP00007736	AMP-binding enzyme, putative	1.17951
AFUB_024290	CADAFUBP00002372	Uncharacterized protein	-2.97744
AFUB_096360	CADAFUBP00009365	Haemolysin-III family protein	-2.05344
AFUB_099580	CADAFUBP00009678	Carboxylic ester hydrolase (EC 3.1.1.-)	1.06956
AFUB_094980	CADAFUBP00009230	Putative uncharacterized protein	4.8949
AFUB_034970	CADAFUBP00003421	Mismatched base pair and cruciform DNA recognition protein, putative	-1.46784
AFUB_068380	CADAFUBP00006658	Ditrans,polycis-polyprenyl diphosphate synthase ((2E,6E)-farnesyl diphosphate specific) (EC 2.5.1.87)	1.03924
AFUB_028410	CADAFUBP00002780	von Willebrand domain protein	1.28374
AFUB_094420	CADAFUBP00009178	Putative uncharacterized protein	-3.94077
AFUB_094840	CADAFUBP00009218	Putative uncharacterized protein	3.68509
AFUB_049380	CADAFUBP00004830	Uncharacterized protein	2.71849
AFUB_033340	CADAFUBP00003268	DUF907 domain protein	1.65037
AFUB_050830	CADAFUBP00004974	Peroxidase, putative	-1.42123
AFUB_101670	CADAFUBP00009876	von Willebrand domain protein	2.70598
AFUB_021610	CADAFUBP00002110	Oxidoreductase, short-chain dehydrogenase/reductase family	-1.30782
AFUB_009199	CADAFUBP00000901	Uncharacterized protein	1.6938
AFUB_021260	CADAFUBP00002075	Uncharacterized protein	1.0394
AFUB_094800	CADAFUBP00009214	Phenol 2-monooxygenase, putative	3.21529
AFUB_066810	CADAFUBP00006501	Uncharacterized protein	1.12822
AFUB_074900	CADAFUBP00007297	Uncharacterized protein	-1.04291
AFUB_062510	CADAFUBP00006105	Uncharacterized protein	1.76901
AFUB_030110	CADAFUBP00002950	Endoglucanase, putative	2.25926
AFUB_069620	CADAFUBP00006782	Uncharacterized protein	-1.11823
AFUB_087370	CADAFUBP00008490	Purple acid phosphatase (EC 3.1.3.2)	1.47134
AFUB_097100	CADAFUBP00009437	Putative uncharacterized protein	1.74756
AFUB_015200	CADAFUBP00001490	Laccase TilA, putative	-3.10968
AFUB_032980	CADAFUBP00003233	Uncharacterized protein	4.73207
AFUB_010720	CADAFUBP00001052	C6 finger domain protein, putative	2.24163
AFUB_047950	CADAFUBP00004698	Integral membrane protein	1.14081
AFUB_000300	CADAFUBP00000030	Uncharacterized protein	-2.14771
AFUB_041580	CADAFUBP00004074	Potassium channel, putative	1.15944
AFUB_013730	CADAFUBP00001346	DUF614 domain protein	-2.56599
AFUB_020970	CADAFUBP00002046	Acetamidase/formamidase family protein	1.17985
AFUB_094900	CADAFUBP00009223	Putative uncharacterized protein	1.99612
AFUB_033560	CADAFUBP00003289	C6 finger domain protein, putative	3.44441
AFUB_045780	CADAFUBP00004491	PUT3-like fungal specific transcription factor, putative	1.654
AFUB_077440	CADAFUBP00007548	Aldehyde dehydrogenase AldA, putative	-1.41747
AFUB_050860	CADAFUBP00004977	Major allergen Asp F1	2.24212
AFUB_075760	CADAFUBP00007380	MFS gliotoxin efflux transporter GliA	3.37225
AFUB_099430	CADAFUBP00009663	Phosphate:H+ symporter	1.03302
AFUB_016410	CADAFUBP00001609	UDP-glucose dehydrogenase	-1.02535
AFUB_033070	CADAFUBP00003242	C-3 sterol dehydrogenase/C-4 decarboxylase family protein	2.61576
AFUB_028210	CADAFUBP00002760	MFS multidrug transporter, putative	-3.00591
AFUB_093370	CADAFUBP00009074	Formate dehydrogenase (FDH) (EC 1.2.1.2) (NAD-dependent formate dehydrogenase)	-1.02075
AFUB_013430	CADAFUBP00001321	SUN domain protein (Adg3), putative	-1.70805
AFUB_064180	CADAFUBP00006243	C2H2 finger domain protein, putative	1.27566
AFUB_000750	CADAFUBP00000074	Toxin biosynthesis protein Tri7-like, putative	-2.09323
AFUB_022840	CADAFUBP00002231	Dienelactone hydrolase	1.48694
AFUB_017990	CADAFUBP00001755	Pfs, NB-ARC and TPR domain protein	-1.45926
AFUB_087360	CADAFUBP00008489	Uncharacterized protein	1.00412
AFUB_080970	CADAFUBP00007885	Uncharacterized protein	1.48012
AFUB_091980	CADAFUBP00008945	NADH-dependent flavin oxidoreductase, putative	1.35009
AFUB_030290	CADAFUBP00002967	Protein kinase domain-containing protein	1.618
AFUB_053570	CADAFUBP00005246	Uncharacterized protein	-2.95451
AFUB_042000	CADAFUBP00004117	WSC domain protein, putative	-1.07755
AFUB_092350	CADAFUBP00008982	Uncharacterized protein	-1.40295
AFUB_074120	CADAFUBP00007219	Cytochrome P450 monooxygenase, putative	1.74714
18s_rRNA	NA	18S ribosomal RNA	3.42526
AFUB_009810	CADAFUBP00000963	ABC multidrug transporter, putative	1.3043
AFUB_095210	CADAFUBP00009253	Cytochrome P450 alkane hydroxylase, putative	1.47454
AFUB_001500	CADAFUBP00000145	Exo-beta-1,3-glucanase, putative	-2.19459
AFUB_061650	CADAFUBP00006021	FAD dependent oxidoreductase superfamily	-1.29428
AFUB_031630	CADAFUBP00003100	Extracellular aspartic endopeptidase, putative	2.38666
AFUB_033090	CADAFUBP00003244	Pfs and NB-ARC domain protein	-2.89321
AFUB_024710	CADAFUBP00002414	Amino acid permease (Dip5), putative	1.29594
AFUB_067490	CADAFUBP00006568	YagE family protein	-1.49128
AFUB_035570	CADAFUBP00003482	Cupin domain protein	-1.59981
AFUB_067270	CADAFUBP00006546	Alpha-glucosidase AgdA, putative	-3.17679
AFUB_085520	CADAFUBP00008329	Uncharacterized protein	1.99598
AFUB_044670	CADAFUBP00004382	Fungal specific transcription factor, putative	2.63884
AFUB_084050	CADAFUBP00008182	Carboxylic ester hydrolase (EC 3.1.1.-)	1.70037
AFUB_026630	CADAFUBP00002603	C6 finger domain protein, putative	-1.00534
AFUB_070300	CADAFUBP00006847	Uncharacterized protein	-1.82251
AFUB_081350	CADAFUBP00007923	Uncharacterized protein	-3.22056
AFUB_074070	CADAFUBP00007214	Glycosyl hydrolase, putative	-1.73755
AFUB_011880	CADAFUBP00001167	Salicylate hydroxylase, putative	1.81342
AFUB_057130	CADAFUBP00005595	Conidial hydrophobin Hyp1/RodA	-2.43715
AFUB_041460	CADAFUBP00004062	Plasma membrane ATPase (EC 3.6.3.6)	-1.00226
AFUB_024590	CADAFUBP00002402	Acetyl-CoA carboxylase	-1.2847
AFUB_053820	CADAFUBP00005269	MFS transporter, putative	-1.92804
AFUB_086950	CADAFUBP00008451	Uncharacterized protein	3.55605
AFUB_078190	CADAFUBP00007621	Uncharacterized protein	1.47873
AFUB_037900	CADAFUBP00003712	Class V chitinase, putative	1.33705
AFUB_000210	CADAFUBP00000021	Hexose transporter, putative	4.97656
AFUB_034580	CADAFUBP00003382	LipA and NB-ARC domain protein	4.15021
AFUB_072400	CADAFUBP00007048	Uncharacterized protein	-1.00144
AFUB_092240	CADAFUBP00008971	NACHT and TPR domain protein	1.42513
AFUB_029740	CADAFUBP00002913	C6 finger domain protein, putative	-1.3778
AFUB_035090	CADAFUBP00003433	Metacaspase-1B (EC 3.4.22.-)	1.35161
AFUB_050280	CADAFUBP00004919	MATH and UCH domain protein, putative	-1.06774
AFUB_061960	CADAFUBP00006051	DNA repair family protein	1.22016
AFUB_079770	CADAFUBP00007777	Alpha/beta hydrolase, putative	-2.47949
AFUB_060810	CADAFUBP00005940	Uncharacterized protein	-1.20503
AFUB_101770	CADAFUBP00009886	Uncharacterized protein	3.93853
AFUB_096470	CADAFUBP00009376	Putative uncharacterized protein	-1.67527
AFUB_091950	CADAFUBP00008942	MFS alpha-glucoside transporter, putative	-1.97658
AFUB_054860	CADAFUBP00005371	DUF500 domain protein	-1.70876
AFUB_026880	CADAFUBP00002628	Uncharacterized protein	-1.0748
AFUB_086130	CADAFUBP00008391	Steroid monooxygenase, putative	3.94652
AFUB_000160	CADAFUBP00000016	Alfa-L-rhamnosidase, putative	2.56282
AFUB_046780	CADAFUBP00004587	Uncharacterized protein	-1.10651
AFUB_030970	CADAFUBP00003035	Citrate synthase	-1.91295
AFUB_072610	CADAFUBP00007069	MFS transporter, putative	-1.15715
AFUB_062130	CADAFUBP00006068	Cysteine dioxygenase, putative	2.54516
AFUB_030320	CADAFUBP00002970	Uncharacterized protein	-1.08033
AFUB_070670	CADAFUBP00006884	Uncharacterized protein	3.77483
AFUB_040000	CADAFUBP00003917	C6 transcription factor, putative	1.25991
AFUB_045170	CADAFUBP00004430	Cell wall protein phiA (Major allergen phiA) (Phialide development protein A) (allergen Asp f 34)	3.26815
AFUB_083490	CADAFUBP00008126	Glucosamine-6-phosphate isomerase (EC 3.5.99.6) (Glucosamine-6-phosphate deaminase)	2.30646
AFUB_002280	CADAFUBP00000223	Dienelactone hydrolase family protein	2.37496
AFUB_101070	CADAFUBP00009814	Uncharacterized protein	-2.01019
AFUB_096130	CADAFUBP00009342	Putative uncharacterized protein	1.15715
AFUB_033310	CADAFUBP00003265	Cellobiose dehydrogenase	1.88463
AFUB_060140	CADAFUBP00005877	Oxidoreductase, 2OG-Fe(II) oxygenase family	-1.11938
AFUB_049420	CADAFUBP00004834	MFS multidrug transporter, putative	1.12979
AFUB_082030	CADAFUBP00007986	Aldehyde dehydrogenase family protein	-1.75911
AFUB_079040	CADAFUBP00007705	Uncharacterized protein	-2.07205
AFUB_101680	CADAFUBP00009877	Uncharacterized protein	2.60928
AFUB_085630	CADAFUBP00008340	Uncharacterized protein	1.75246
AFUB_031050	CADAFUBP00003043	FluG family protein	-1.05845
AFUB_038300	CADAFUBP00003752	Glutathione S-transferase GstA	-1.22561
AFUB_018840	CADAFUBP00001839	GMC oxidoreductase	2.56953
AFUB_033720	CADAFUBP00003305	Catalase (EC 1.11.1.6)	-1.24298
AFUB_087040	CADAFUBP00008459	Uncharacterized protein	1.73749
AFUB_086400	CADAFUBP00008418	Uncharacterized protein	-2.66762
AFUB_078050	CADAFUBP00007608	MAK1-like monooxygenase, putative	-4.73231
AFUB_000980	CADAFUBP00000097	Alpha-1,2-mannosidase, putative subfamily	-1.91048
AFUB_017460	CADAFUBP00001704	Amidase family protein	1.18961
AFUB_088580	CADAFUBP00008612	Indoleamine 2,3-dioxygenase family protein	1.24291
AFUB_086180	CADAFUBP00008396	O-methyltransferase, putative	3.78791
AFUB_081740	CADAFUBP00007958	Cellobiose dehydrogenase, putative	1.9783
AFUB_035450	CADAFUBP00003470	HSP70 family protein	2.46156
AFUB_080410	CADAFUBP00007832	Isoflavone reductase family protein (CipA), putative	3.25678
AFUB_028280	CADAFUBP00002767	Allergen Asp F13	2.95046
AFUB_091300	CADAFUBP00008877	Uncharacterized protein	-1.24333
AFUB_000670	CADAFUBP00000067	Uncharacterized protein	2.78998
AFUB_010810	CADAFUBP00001061	Integral membrane protein, putative	-2.69027
AFUB_044810	CADAFUBP00004396	MFS siderophore transporter MirB-like, putative	-1.6616
AFUB_092790	NA	Uncharacterized protein	1.27396
AFUB_037280	CADAFUBP00003650	Oxidoreductase, zinc-binding	-1.2524
AFUB_095060	CADAFUBP00009238	Putative uncharacterized protein	5.66465
AFUB_003240	CADAFUBP00000317	C2H2 transcription factor, putative	1.41622
AFUB_036980	CADAFUBP00003620	Small oligopeptide transporter, OPT family	-2.90048
AFUB_065510	CADAFUBP00006376	Uncharacterized protein	1.4028
AFUB_097190	CADAFUBP00009446	Putative uncharacterized protein	1.29585
AFUB_002020	CADAFUBP00000197	Uncharacterized protein	2.33977
AFUB_099880	CADAFUBP00009707	Cell wall serine-threonine-rich galactomannoprotein Mp1	-3.33103
AFUB_036430	CADAFUBP00003565	Copper resistance-associated P-type ATPase, putative	2.70599
AFUB_078040	CADAFUBP00007607	Nonribosomal peptide synthase, putative	-3.83713
AFUB_064980	CADAFUBP00006323	2-hydroxychromene-2-carboxylate isomerase, putative	1.08369
AFUB_027040	CADAFUBP00002643	Uncharacterized protein	-2.28525
AFUB_025440	CADAFUBP00002486	Serine/threonine protein kinase	1.16562
AFUB_080080	CADAFUBP00007799	SesB-related regulatory protein, putative	1.23494
AFUB_009520	CADAFUBP00000934	TIM-barrel enzyme family protein	-1.21676
AFUB_100430	CADAFUBP00009762	GPI anchored glycosyl hydrolase, putative	2.26598
AFUB_047110	CADAFUBP00004618	Uncharacterized protein	2.42278
AFUB_058010	CADAFUBP00005675	Nitrate reductase, putative	-1.03296
AFUB_016640	CADAFUBP00001632	Conidial hydrophobin RodB	-5.30708
AFUB_100980	CADAFUBP00009805	Short chain dehydrogenase, putative	1.35007
AFUB_029650	CADAFUBP00002904	ABC transporter, putative	2.67249
AFUB_069520	CADAFUBP00006772	Uncharacterized protein	-1.47942
AFUB_004920	CADAFUBP00000486	Uncharacterized protein	-1.62475
AFUB_045010	CADAFUBP00004415	MFS monocarboxylate transporter, putative	1.81395
AFUB_094300	CADAFUBP00009167	Phosphotransferase (EC 2.7.1.-)	-1.27857
AFUB_097990	CADAFUBP00009529	Pfs domain protein	1.3756
AFUB_040900	CADAFUBP00004005	Uncharacterized protein	-1.04517
AFUB_095460	CADAFUBP00009276	Serine/threonine protein kinase, putative	1.0759
AFUB_062260	CADAFUBP00006080	Pfs, NACHT and Akyrin domain protein	-2.05152
AFUB_030190	CADAFUBP00002958	Uncharacterized protein	1.64043
AFUB_079900	CADAFUBP00007790	F-box domain domain protein	2.18004
AFUB_046140	CADAFUBP00004526	Uncharacterized protein	1.02916
AFUB_093120	CADAFUBP00009049	C2H2 transcription factor (Azf1), putative	-1.37568
AFUB_000480	CADAFUBP00000048	Uncharacterized protein	-1.08012
AFUB_012130	CADAFUBP00001192	Uncharacterized protein	1.06377
AFUB_099440	CADAFUBP00009664	Acetyltransferase, GNAT family family	1.28264
AFUB_044030	CADAFUBP00004319	Cytochrome P450 monooxygenase, putative	-1.81747
AFUB_073830	CADAFUBP00007190	Threonine rich protein	-5.8678
AFUB_061760	CADAFUBP00006032	Uncharacterized protein	1.43522
AFUB_017770	CADAFUBP00001733	Glucoamylase (EC 3.2.1.3) (1,4-alpha-D-glucan glucohydrolase) (Glucan 1,4-alpha-glucosidase)	-1.94628
AFUB_089720	CADAFUBP00008722	Amine oxidase (EC 1.4.3.-)	1.10732
AFUB_049150	CADAFUBP00004807	CRAL/TRIO domain protein	-1.01491
AFUB_081750	CADAFUBP00007959	Uncharacterized protein	1.50653
AFUB_069410	CADAFUBP00006761	Conserved lysine-rich protein, putative	-1.46913
AFUB_040790	CADAFUBP00003994	4-nitrophenylphosphatase	1.22371
AFUB_036460	CADAFUBP00003568	Uncharacterized protein	1.11083
AFUB_079630	CADAFUBP00007763	Uncharacterized protein	5.17124
AFUB_045200	CADAFUBP00004433	Uncharacterized protein	1.60951
AFUB_091720	CADAFUBP00008919	Probable beta-glucosidase L (EC 3.2.1.21) (Beta-D-glucoside glucohydrolase L) (Cellobiase L) (Gentiobiase L)	-2.89867
AFUB_007140	CADAFUBP00000702	Leucine Rich Repeat domain protein	1.06294
AFUB_066560	CADAFUBP00006478	Sodium P-type ATPase, putative	1.53055
AFUB_045500	CADAFUBP00004462	MFS multidrug transporter, putative	1.72886
AFUB_082080	CADAFUBP00007992	BZIP transcription factor, putative	-1.45332
AFUB_101990	CADAFUBP00009908	C6 transcription factor, putative	1.02419
AFUB_074080	CADAFUBP00007215	Nucleotide-sugar transporter, putative	-1.10349
AFUB_068340	CADAFUBP00006654	Fructose-1,6-bisphosphatase	-1.61561
AFUB_033110	CADAFUBP00003246	2-amino-3-carboxymuconate-6-semialdehyde decarboxylase, putative	2.37011
AFUB_028470	CADAFUBP00002786	1,3-beta-glucanosyltransferase gel3 (EC 2.4.1.-) (Glucan elongating glucanosyltransferase 3)	-1.0721
AFUB_028380	CADAFUBP00002777	Methyltransferase, putative	1.94297
AFUB_035030	CADAFUBP00003427	Uncharacterized protein	-1.51277
AFUB_019110	CADAFUBP00001864	Fructosyl amine:oxygen oxidoreductase	-1.50605
AFUB_067190	CADAFUBP00006538	Uncharacterized protein	-2.18122
AFUB_087560	CADAFUBP00008509	GPI anchored serine-threonine rich protein	1.20241
AFUB_041550	CADAFUBP00004071	Uncharacterized protein	1.31908
AFUB_016820	CADAFUBP00001650	C6 transcription factor, putative	1.43734
AFUB_049220	CADAFUBP00004814	Uncharacterized protein	2.87452
AFUB_092120	CADAFUBP00008959	Threonine aldolase, putative	1.40547
AFUB_094400	CADAFUBP00009176	Catalase (EC 1.11.1.6)	-1.57649
AFUB_102960	CADAFUBP00009929	EF-hand superfamily Ca2+-modulated protein	1.9117
AFUB_028900	CADAFUBP00002829	Uncharacterized protein	3.79084
AFUB_064120	CADAFUBP00006237	Uncharacterized protein	-1.51426
AFUB_035050	CADAFUBP00003429	MFS glucose transporter, putative	1.03546
AFUB_100990	CADAFUBP00009806	Uncharacterized protein	2.07217
AFUB_096970	CADAFUBP00009425	Putative uncharacterized protein	2.17902
AFUB_092340	CADAFUBP00008981	CRAL/TRIO domain protein	-1.71519
AFUB_044800	CADAFUBP00004395	Uncharacterized protein	-1.09271
AFUB_091330	CADAFUBP00008880	Uncharacterized protein	-1.39759
AFUB_033930	CADAFUBP00003317	C6 transcription factor, putative	-1.8225
AFUB_101710	CADAFUBP00009880	Uncharacterized protein	1.56779
AFUB_011710	CADAFUBP00001150	MFS peptide transporter, putative	1.46
AFUB_049010	CADAFUBP00004793	FacC-like extracellular signaling protein, putative	2.09474
AFUB_014760	CADAFUBP00001447	Uncharacterized protein	1.08508
AFUB_088360	CADAFUBP00008590	Uncharacterized protein	1.49701
AFUB_043960	CADAFUBP00004312	MFS transporter, putative	-1.0091
AFUB_071310	CADAFUBP00006947	Uncharacterized protein	1.36882
AFUB_094850	CADAFUBP00009219	Fructosyl amino acid oxidase, putative	3.55651
AFUB_092810	CADAFUBP00009027	Uncharacterized protein	1.50604
AFUB_085640	CADAFUBP00008341	MFS multidrug transporter, putative	1.55179
AFUB_044890	CADAFUBP00004403	Cell surface protein, putative	1.4603
AFUB_013160	CADAFUBP00001295	Uncharacterized protein	1.90836
AFUB_073140	CADAFUBP00007121	Uncharacterized protein	-1.37959
AFUB_006160	CADAFUBP00000604	Probable beta-glucosidase A (EC 3.2.1.21) (Beta-D-glucoside glucohydrolase A) (Cellobiase A) (Gentiobiase A)	-2.87427
AFUB_064440	CADAFUBP00006269	Uncharacterized protein	-1.03654
AFUB_093610	CADAFUBP00009098	Putative uncharacterized protein	3.86824
AFUB_047510	CADAFUBP00004657	Extracellular conserved serine-rich protein	1.40053
AFUB_044840	CADAFUBP00004399	Enoyl-CoA hydratase/isomerase family protein	-2.0882
AFUB_059170	CADAFUBP00005790	Actin cytoskeleton organization protein (Cro1), putative	-1.14891
AFUB_071260	CADAFUBP00006942	Uncharacterized protein	1.17288
AFUB_018830	CADAFUBP00001838	NACHT domain protein	1.5488
AFUB_090550	CADAFUBP00008803	DUTP diphosphatase Dut, putative	1.29402
AFUB_015440	CADAFUBP00001514	C6 transcription factor RosA-like, putative	1.5889
AFUB_080630	CADAFUBP00007852	Uncharacterized protein	3.02115
AFUB_062000	CADAFUBP00006055	C6 transcription factor, putative	3.21589
AFUB_081190	CADAFUBP00007906	Amino acid permease, putative	2.02968
AFUB_036960	CADAFUBP00003618	ABC transporter, putative	-2.50326
AFUB_086160	CADAFUBP00008394	Methionine aminopeptidase 2-3 (MAP 2-3) (MetAP 2-3) (EC 3.4.11.18) (Peptidase M)	1.43818
AFUB_071330	CADAFUBP00006949	Uncharacterized protein	1.00966
AFUB_075570	CADAFUBP00007361	Lipase/esterase family protein	-1.19277
AFUB_096700	CADAFUBP00009398	Probable arabinan endo-1,5-alpha-L-arabinosidase C (EC 3.2.1.99) (Endo-1,5-alpha-L-arabinanase C) (ABN C)	-4.16096
AFUB_084570	CADAFUBP00008232	Glycosyl transferase, putative	1.40216
AFUB_003500	CADAFUBP00000343	Integral membrane protein	-1.18661
AFUB_020300	CADAFUBP00001983	Alpha-amylase AmyA	-1.79945
AFUB_000800	CADAFUBP00000079	Cytochrome P450	-5.15679
AFUB_029400	CADAFUBP00002880	C2H2 finger domain protein FlbC	-1.39934
AFUB_081840	CADAFUBP00007968	MFS sugar transporter Stl1, putative	-1.02734
AFUB_097338	CADAFUBP00009462	Putative uncharacterized protein	2.42773
AFUB_080490	CADAFUBP00007839	Uncharacterized protein	2.21952
AFUB_051300	CADAFUBP00005021	Uncharacterized protein	-2.12401
AFUB_045790	CADAFUBP00004492	Hybrid PKS/NRPS enzyme EqiS-like, putative	1.47637

## Sheet: Transcriptome DEGs 8h
AspGD-ID	CADRE-ID	Product	log2 Fold Change
AFUB_032320	CADAFUBP00003168	SacI domain protein	-1.42001
AFUB_044500	CADAFUBP00004366	Siderochrome-iron transporter MirB	-2.35583
AFUB_021540	CADAFUBP00002103	Uncharacterized protein	1.43019
AFUB_068340	CADAFUBP00006654	Fructose-1,6-bisphosphatase	-2.88594
AFUB_100720	CADAFUBP00009779	F-box domain protein	-1.28121
AFUB_031080	CADAFUBP00003046	Uncharacterized protein	1.82023
AFUB_073140	CADAFUBP00007121	Uncharacterized protein	-1.40454
AFUB_010720	CADAFUBP00001052	C6 finger domain protein, putative	2.10379
AFUB_040900	CADAFUBP00004005	Uncharacterized protein	-1.37816
AFUB_044900	CADAFUBP00004404	Nonribosomal peptide synthase SidE	1.22892
AFUB_067200	CADAFUBP00006539	GABA permease, putative	-3.2849
AFUB_057840	CADAFUBP00005659	Uncharacterized protein	1.60067
AFUB_070670	CADAFUBP00006884	Uncharacterized protein	4.80422
AFUB_043300	CADAFUBP00004248	Anucleate primary sterigmata (ApsB), putative	-1.1196
AFUB_095190	CADAFUBP00009251	Putative uncharacterized protein	1.12567
AFUB_063420	CADAFUBP00006167	Uncharacterized protein	1.22005
AFUB_071490	CADAFUBP00006965	RING finger protein	-1.64725
AFUB_073830	CADAFUBP00007190	Threonine rich protein	-7.87712
AFUB_023980	CADAFUBP00002341	Translational activator, putative	-1.06597
AFUB_039920	CADAFUBP00003909	Bifunctional cytochrome P450/NADPH--P450 reductase [Includes: Cytochrome P450 (EC 1.14.14.1); NADPH--cytochrome P450 reductase (EC 1.6.2.4)]	1.58195
AFUB_022170	CADAFUBP00002165	Ankyrin repeat protein	1.31965
AFUB_031590	CADAFUBP00003096	Uncharacterized protein	1.15711
AFUB_055240	CADAFUBP00005408	Nuclear migration protein (ApsA), putative	-1.06184
AFUB_027540	CADAFUBP00002692	Uncharacterized protein	1.13317
AFUB_025050	CADAFUBP00002448	DUF814 domain protein, putative	-1.11108
AFUB_045770	CADAFUBP00004490	Demethylmenaquinone methyltransferase family protein	2.42209
AFUB_081780	CADAFUBP00007962	Uncharacterized protein	3.5746
AFUB_025980	CADAFUBP00002539	Uncharacterized protein	1.20396
AFUB_028320	CADAFUBP00002771	Uncharacterized protein	4.64154
AFUB_090140	CADAFUBP00008763	Rho guanyl nucleotide exchange factor, putative	-1.06939
AFUB_053110	CADAFUBP00005200	Inosine triphosphate pyrophosphatase (ITPase) (Inosine triphosphatase) (EC 3.6.1.9) (Non-canonical purine NTP pyrophosphatase) (Non-standard purine NTP pyrophosphatase) (Nucleoside-triphosphate diphosphatase) (Nucleoside-triphosphate pyrophosphatase) (NTPase)	1.18963
AFUB_086950	CADAFUBP00008451	Uncharacterized protein	3.48237
AFUB_018860	CADAFUBP00001841	Conserved serine proline-rich protein	1.10373
AFUB_033470	CADAFUBP00003280	C6 transcription factor, putative	1.15114
AFUB_046300	CADAFUBP00004541	Short-chain dehydrogenase/reductase, putative	2.73134
AFUB_028170	CADAFUBP00002756	Uncharacterized protein	-1.44723
AFUB_044660	CADAFUBP00004381	Pyridine nucleotide-disulfide oxidoreductase, putative	1.93589
AFUB_038520	CADAFUBP00003771	Uncharacterized protein	-1.10563
AFUB_025170	CADAFUBP00002460	Mitochondrial ATP synthase epsilon chain domain-containing protein	1.08413
AFUB_021370	CADAFUBP00002086	Argininosuccinate synthase	-1.03904
AFUB_024600	CADAFUBP00002403	Uncharacterized protein	-1.48107
AFUB_026350	CADAFUBP00002575	Amino acid permease	-1.74167
AFUB_041350	CADAFUBP00004051	Acetyltransferase, GNAT family family	-1.29278
AFUB_040630	CADAFUBP00003979	60S ribosomal protein L35Ae	1.06972
AFUB_026440	CADAFUBP00002584	Mannitol-1-phosphate 5-dehydrogenase (M1PDH) (MPD) (MPDH) (EC 1.1.1.17)	-1.1556
AFUB_101310	CADAFUBP00009838	Uncharacterized protein	1.60683
AFUB_088860	CADAFUBP00008640	Uncharacterized protein	1.19988
AFUB_001850	CADAFUBP00000180	Vacuole-associated enzyme activator complex component (Vac14), putative	-1.09663
AFUB_030420	CADAFUBP00002980	Uncharacterized protein	-2.04783
AFUB_094420	CADAFUBP00009178	Putative uncharacterized protein	-5.35031
AFUB_046570	CADAFUBP00004566	Porphyromonas-type peptidyl-arginine deiminase superfamily	1.0955
AFUB_081400	CADAFUBP00007928	Flavohemoprotein, putative	1.47439
AFUB_027530	CADAFUBP00002691	Probable DNA-binding protein creA (Carbon catabolite repressor A)	-1.25949
AFUB_061950	CADAFUBP00006050	ThiJ/PfpI family protein	-2.50823
AFUB_040790	CADAFUBP00003994	4-nitrophenylphosphatase	1.10824
AFUB_063730	CADAFUBP00006199	Uncharacterized protein	2.82472
AFUB_096780	CADAFUBP00009406	Putative uncharacterized protein	1.79592
AFUB_018080	CADAFUBP00001763	Glycerophosphoryl diester phosphodiesterase family protein	2.33484
AFUB_070890	CADAFUBP00006906	Uncharacterized protein	3.64756
AFUB_047760	CADAFUBP00004680	DUF1275 domain protein	2.38837
AFUB_098950	CADAFUBP00009615	Uncharacterized protein	-1.02001
AFUB_072520	CADAFUBP00007060	DnaJ chaperone (Caj1), putative (Fragment)	-1.1417
AFUB_067160	CADAFUBP00006535	Calmodulin	1.0556
AFUB_012900	CADAFUBP00001269	Uncharacterized protein	1.40416
AFUB_037670	CADAFUBP00003689	LipA and NB-ARC domain protein	1.2604
AFUB_062520	CADAFUBP00006106	Uncharacterized protein	2.63623
AFUB_084480	CADAFUBP00008223	1,3-beta-glucanosyltransferase (EC 2.4.1.-)	1.19795
AFUB_064170	CADAFUBP00006242	Dual specificity phosphatase, putative	1.22175
AFUB_048190	CADAFUBP00004721	Salicylate hydroxylase, putative	2.3876
AFUB_056430	CADAFUBP00005525	D-arabinitol dehydrogenase ArbD, putative	-4.86251
AFUB_079380	CADAFUBP00007739	Uncharacterized protein	1.31198
AFUB_028160	CADAFUBP00002755	MFS multidrug transporter, putative	1.51986
AFUB_030190	CADAFUBP00002958	Uncharacterized protein	1.53904
AFUB_047110	CADAFUBP00004618	Uncharacterized protein	1.87791
AFUB_096890	CADAFUBP00009417	Putative uncharacterized protein	1.13451
AFUB_080540	CADAFUBP00007844	Uncharacterized protein	-3.63258
AFUB_066980	CADAFUBP00006517	Uncharacterized protein	1.0389
AFUB_099260	CADAFUBP00009646	Glycine dehydrogenase	-1.08095
AFUB_053250	CADAFUBP00005214	Uncharacterized protein	1.23306
AFUB_093360	CADAFUBP00009073	Putative uncharacterized protein	1.16264
AFUB_100840	CADAFUBP00009791	Sensor histidine kinase/response regulator, putative	-1.05945
AFUB_048130	CADAFUBP00004715	Probable endo-1,4-beta-xylanase A (Xylanase A) (EC 3.2.1.8) (1,4-beta-D-xylan xylanohydrolase A)	2.84756
AFUB_086740	CADAFUBP00008432	Uncharacterized protein	-2.25789
AFUB_007090	CADAFUBP00000697	Metacaspase-1A (EC 3.4.22.-)	1.04313
AFUB_074110	CADAFUBP00007218	Uncharacterized protein	-1.02168
AFUB_086770	CADAFUBP00008435	C6 transcription factor, putative	-1.99225
AFUB_084740	CADAFUBP00008249	Uncharacterized protein	1.69954
AFUB_002080	CADAFUBP00000203	Branched-chain amino acid aminotransferase	1.07585
AFUB_062460	CADAFUBP00006100	Phosphoenolpyruvate synthase, putative	1.56377
AFUB_059170	CADAFUBP00005790	Actin cytoskeleton organization protein (Cro1), putative	-1.35085
AFUB_079400	CADAFUBP00007741	Uncharacterized protein	1.33146
AFUB_047520	CADAFUBP00004658	GNAT family acetyltransferase, putative	1.07285
AFUB_015200	CADAFUBP00001490	Laccase TilA, putative	-3.02935
AFUB_037980	CADAFUBP00003720	Zinc metalloproteinase, putative	-1.02883
AFUB_038630	CADAFUBP00003782	Protein serine/threonine kinase (Ran1), putative	1.16798
AFUB_079410	CADAFUBP00007742	Alpha-1,6-mannosyltransferase subunit (Hoc1), putative	1.09718
AFUB_019160	CADAFUBP00001869	C2H2 finger domain protein, putative	-1.5377
AFUB_025820	CADAFUBP00002523	DEAD/DEAH box RNA helicase (Ski2), putative	-1.03624
AFUB_094810	CADAFUBP00009215	Nonribosomal peptide synthase, putative	1.34105
AFUB_099440	CADAFUBP00009664	Acetyltransferase, GNAT family family	1.39145
AFUB_086110	CADAFUBP00008389	Methionine aminopeptidase (EC 3.4.11.18)	1.02783
AFUB_096290	CADAFUBP00009358	Putative uncharacterized protein	-2.53491
AFUB_018240	CADAFUBP00001779	C-4 methylsterol oxidase, putative	1.19191
AFUB_067660	CADAFUBP00006585	Uncharacterized protein	-1.45731
AFUB_014980	CADAFUBP00001468	Lipase/esterase, putative	1.11954
AFUB_017940	CADAFUBP00001750	Uncharacterized protein	1.80553
AFUB_101740	CADAFUBP00009883	Uncharacterized protein	1.40458
AFUB_069960	CADAFUBP00006816	Zinc knuckle transcription factor (CnjB), putative	-1.94529
AFUB_055140	CADAFUBP00005399	Rab small monomeric GTPase Rab7, putative	-1.11735
AFUB_027300	CADAFUBP00002669	Ergosterol biosynthesis protein Erg28, putative	1.08173
AFUB_040220	CADAFUBP00003939	Uncharacterized protein	-1.30582
AFUB_041550	CADAFUBP00004071	Uncharacterized protein	1.0613
AFUB_084130	CADAFUBP00008189	MFS transporter, putative	1.13881
AFUB_100810	CADAFUBP00009788	Uncharacterized protein	3.89025
AFUB_056870	CADAFUBP00005569	CipC-like antibiotic response protein, putative	1.51106
AFUB_049800	CADAFUBP00004871	Integral membrane protein	1.5219
AFUB_078990	CADAFUBP00007700	Mitochondria protein Fmp29, putative	-1.15688
AFUB_069040	CADAFUBP00006724	Gluconokinase (EC 2.7.1.12)	-1.76898
AFUB_017320	CADAFUBP00001690	Uncharacterized protein	-2.41485
AFUB_060330	CADAFUBP00005896	Nuclear pore complex subunit Nup192, putative	-1.0019
AFUB_064240	CADAFUBP00006249	Cytochrome c subunit, putative	1.00742
AFUB_084520	CADAFUBP00008227	Nucleotide-sugar transporter, putative	1.01759
AFUB_060960	CADAFUBP00005955	DUF614 domain protein	-2.6719
AFUB_015140	CADAFUBP00001484	Oxidoreductase, zinc-binding dehydrogenase family, putative	1.14378
AFUB_003350	CADAFUBP00000328	Salicylate hydroxylase, putative	1.1797
AFUB_079630	CADAFUBP00007763	Uncharacterized protein	7.22967
AFUB_084410	CADAFUBP00008216	Proline permease, putative	1.36311
AFUB_017630	CADAFUBP00001720	GNAT family acetyltransferase, putative	-1.23597
AFUB_096490	CADAFUBP00009378	Putative uncharacterized protein	1.38949
AFUB_039750	CADAFUBP00003894	Regulatory factor Sgt1, putative	-1.09895
AFUB_024290	CADAFUBP00002372	Uncharacterized protein	-2.0692
AFUB_040180	CADAFUBP00003935	Tripeptidyl peptidase SED3	-1.44168
AFUB_079770	CADAFUBP00007777	Alpha/beta hydrolase, putative	-2.18877
AFUB_027290	CADAFUBP00002668	Very-long-chain 3-oxoacyl-CoA reductase (EC 1.1.1.330) (3-ketoacyl-CoA reductase) (3-ketoreductase) (KAR) (Microsomal beta-keto-reductase)	1.01791
AFUB_030040	CADAFUBP00002943	Cutinase (EC 3.1.1.74)	2.59871
AFUB_086390	CADAFUBP00008417	MFS transporter, putative	-3.93248
AFUB_013710	CADAFUBP00001344	Probable beta-galactosidase A (EC 3.2.1.23) (Lactase A)	-1.33863
AFUB_014700	CADAFUBP00001441	Alpha-amylase, putative	1.10712
AFUB_047530	CADAFUBP00004659	Uncharacterized protein	1.40422
AFUB_008990	CADAFUBP00000880	Vacuolar transporter chaperon Vtc1, putative	1.05313
AFUB_078410	CADAFUBP00007643	1,3-beta-glucanosyltransferase (EC 2.4.1.-)	1.89126
AFUB_010820	CADAFUBP00001062	Cytochrome P450, putative	-1.01675
AFUB_022850	CADAFUBP00002232	Riboflavin kinase, putative	1.03875
AFUB_005380	CADAFUBP00000529	MFS multidrug transporter, putative	1.32408
AFUB_049200	CADAFUBP00004812	H /K ATPase alpha subunit, putative	1.70151
AFUB_084560	CADAFUBP00008231	Uncharacterized protein	1.00524
AFUB_027030	CADAFUBP00002642	Alpha-1,3-glucan synthase, putative	-3.11628
AFUB_096810	CADAFUBP00009409	Putative uncharacterized protein	1.01692
AFUB_024590	CADAFUBP00002402	Acetyl-CoA carboxylase	-1.3805
AFUB_084900	CADAFUBP00008266	Uncharacterized protein	2.1198
AFUB_044830	CADAFUBP00004398	Nonribosomal peptide synthase SidD	-1.72193
AFUB_047020	CADAFUBP00004609	Siderochrome-iron transporter, putative	-2.54407
AFUB_087440	CADAFUBP00008496	Acetyltransferase, GNAT family, putative	-1.09178
AFUB_096870	CADAFUBP00009415	Putative uncharacterized protein	1.42334
AFUB_036800	CADAFUBP00003602	Uncharacterized protein	-1.0881
AFUB_092230	CADAFUBP00008970	Uncharacterized protein	-1.14563
AFUB_066350	CADAFUBP00006457	Uncharacterized protein	1.62734
AFUB_062260	CADAFUBP00006080	Pfs, NACHT and Akyrin domain protein	-4.40148
AFUB_024710	CADAFUBP00002414	Amino acid permease (Dip5), putative	1.19839
AFUB_045200	CADAFUBP00004433	Uncharacterized protein	3.05586
AFUB_080520	CADAFUBP00007842	Integral membrane protein, putative	1.16399
AFUB_096880	CADAFUBP00009416	Putative uncharacterized protein	1.19543
AFUB_076960	CADAFUBP00007500	Uncharacterized protein	-1.61296
AFUB_006420	CADAFUBP00000630	O-acyltransferase	-1.90768
AFUB_049420	CADAFUBP00004834	MFS multidrug transporter, putative	1.16557
AFUB_001300	CADAFUBP00000127	Nitrilase	1.05542
AFUB_094800	CADAFUBP00009214	Phenol 2-monooxygenase, putative	1.91158
AFUB_017260	CADAFUBP00001684	Neutral amino acid permease	1.49398
AFUB_002950	CADAFUBP00000290	Aspartyl-tRNA synthetase, cytoplasmic	-2.43178
AFUB_060440	CADAFUBP00005907	Metallo-beta-lactamase family protein	1.23775
AFUB_011710	CADAFUBP00001150	MFS peptide transporter, putative	1.16619
AFUB_065500	CADAFUBP00006375	Uncharacterized protein	1.36977
AFUB_043000	CADAFUBP00004218	Fungal specific transcription factor, putative	-1.09527
AFUB_080440	CADAFUBP00007835	Alpha/beta hydrolase, putative	-1.84079
AFUB_032190	CADAFUBP00003155	Uncharacterized protein	-1.1662
AFUB_091300	CADAFUBP00008877	Uncharacterized protein	-1.49055
AFUB_005200	CADAFUBP00000514	Rhodopsin family protein	1.10684
AFUB_044470	CADAFUBP00004363	ABC multidrug transporter, putative	-2.35958
AFUB_057130	CADAFUBP00005595	Conidial hydrophobin Hyp1/RodA	-5.23863
AFUB_024260	CADAFUBP00002369	Uncharacterized protein	-1.58394
AFUB_070950	CADAFUBP00006911	Uncharacterized protein	1.18355
AFUB_100750	CADAFUBP00009782	Uncharacterized protein	-5.00865
28s_rRNA	NA	28S ribosomal RNA	5.30859
AFUB_071860	CADAFUBP00007003	RING finger protein	1.85777
AFUB_093720	CADAFUBP00009109	NIF domain protein	-1.00849
AFUB_092350	CADAFUBP00008982	Uncharacterized protein	-2.30275
AFUB_075310	CADAFUBP00007336	Uncharacterized protein	-1.46638
AFUB_041560	CADAFUBP00004072	Enoyl-CoA hydratase/isomerase family protein	1.04687
AFUB_003120	CADAFUBP00000305	Mitochondrial phosphate carrier protein (Ptp), putative	1.13287
AFUB_077440	CADAFUBP00007548	Aldehyde dehydrogenase AldA, putative	-2.28325
AFUB_035430	CADAFUBP00003468	Uncharacterized protein	1.01005
AFUB_071930	CADAFUBP00007010	Uncharacterized protein	-3.26587
AFUB_034700	CADAFUBP00003394	Lipase/esterase family protein, putative	1.21544
AFUB_045500	CADAFUBP00004462	MFS multidrug transporter, putative	2.78308
AFUB_009100	CADAFUBP00000891	GPI anchored protein, putative	1.11466
AFUB_062480	CADAFUBP00006102	Pyruvate decarboxylase, putative	1.26126
AFUB_061160	CADAFUBP00005975	Mitochondrial distribution and morphology protein 10 (Mitochondrial inheritance component mdm10)	1.07548
AFUB_081040	CADAFUBP00007892	Integral membrane protein	-2.2238
AFUB_049710	CADAFUBP00004863	General amidase, putative	-4.88601
AFUB_041890	CADAFUBP00004106	Uncharacterized protein	1.22308
AFUB_069520	CADAFUBP00006772	Uncharacterized protein	-1.95343
AFUB_076880	CADAFUBP00007492	Uncharacterized protein	1.03403
AFUB_087380	CADAFUBP00008491	Uncharacterized protein	4.84977
AFUB_070860	CADAFUBP00006903	GNAT family acetyltransferase, putative	1.19039
AFUB_002280	CADAFUBP00000223	Dienelactone hydrolase family protein	2.24053
AFUB_065750	CADAFUBP00006400	GPI-anchored cell surface glycoprotein, putative	-1.09836
AFUB_092340	CADAFUBP00008981	CRAL/TRIO domain protein	-1.83181
AFUB_070520	CADAFUBP00006869	C2H2 finger domain protein, putative	1.30435
AFUB_095590	CADAFUBP00009289	Lipase, putative	-1.01626
AFUB_018150	CADAFUBP00001770	GPI-anchor biosynthesis protein (Pig-F), putative	1.05224
AFUB_012090	CADAFUBP00001188	MFS toxin efflux pump (AflT), putative	1.77524
RNase_MRP	NA	Ribonuclease MRP	1.31511
AFUB_076360	CADAFUBP00007440	Uncharacterized protein	-2.39123
AFUB_095220	CADAFUBP00009254	ABC multidrug transporter, putative	1.66008
AFUB_081840	CADAFUBP00007968	MFS sugar transporter Stl1, putative	-2.08386
AFUB_043960	CADAFUBP00004312	MFS transporter, putative	-1.17364
AFUB_013160	CADAFUBP00001295	Uncharacterized protein	1.76724
AFUB_081340	CADAFUBP00007922	Uncharacterized protein	-5.62012
AFUB_019570	CADAFUBP00001910	Uncharacterized protein	-1.31061
AFUB_057620	CADAFUBP00005637	Sensor histidine kinase/response regulator, putative	1.16991
AFUB_084120	CADAFUBP00008188	Trihydroxytoluene oxygenase	1.19239
AFUB_083980	CADAFUBP00008175	Cytochrome P450 monooxygenase, putative	-3.29312
AFUB_027450	CADAFUBP00002683	HIT domain protein	1.10554
AFUB_079900	CADAFUBP00007790	F-box domain domain protein	1.91114
AFUB_081610	CADAFUBP00007945	Uncharacterized protein	1.27796
AFUB_079420	CADAFUBP00007743	Glutathione S-transferase, putative	1.23795
AFUB_067600	CADAFUBP00006579	Uncharacterized protein	-1.10398
AFUB_067190	CADAFUBP00006538	Uncharacterized protein	-3.28288
AFUB_096970	CADAFUBP00009425	Putative uncharacterized protein	2.13949
AFUB_037230	CADAFUBP00003645	Transcription regulator PAB1642, putative	1.01189
AFUB_096740	CADAFUBP00009402	Putative uncharacterized protein	1.6931
AFUB_000210	CADAFUBP00000021	Hexose transporter, putative	4.725
AFUB_073780	CADAFUBP00007185	Integral membrane protein, putative	-4.5804
AFUB_012410	CADAFUBP00001220	G protein complex alpha subunit GpaB	-1.21362
AFUB_075140	CADAFUBP00007319	Ubiquitin-like protein ATG12	-1.28725
AFUB_058280	CADAFUBP00005700	Pentatricopeptide repeat protein	-1.6685
AFUB_061470	CADAFUBP00006004	NlpC/P60-like cell-wall peptidase, putative	2.37807
AFUB_030730	CADAFUBP00003011	Sybindin-like family protein	1.03497
AFUB_029670	CADAFUBP00002906	Uncharacterized protein	-1.79919
AFUB_030020	CADAFUBP00002941	Uncharacterized protein	-1.97488
AFUB_065470	CADAFUBP00006372	RNA polymerase II mediator complex component Med8, putative	1.31411
AFUB_085670	CADAFUBP00008344	Uncharacterized protein	1.18614
AFUB_012420	CADAFUBP00001221	Mitogen-activated protein kinase (EC 2.7.11.24)	-1.20295
AFUB_009030	CADAFUBP00000884	Uncharacterized protein	-1.19508
AFUB_082490	CADAFUBP00008033	C2H2 finger domain protein, putative	1.05489
AFUB_000920	CADAFUBP00000091	Uncharacterized protein	1.43493
AFUB_045330	CADAFUBP00004446	C6 transcription factor, putative	-1.27461
AFUB_035100	CADAFUBP00003434	Uncharacterized protein	1.58407
AFUB_052310	CADAFUBP00005120	High-affinity iron ion transporter FtrA	1.17041
AFUB_018780	CADAFUBP00001833	GPI anchored protein, putative	1.18492
AFUB_079440	CADAFUBP00007745	Uncharacterized protein	-1.66337
AFUB_071280	CADAFUBP00006944	ABC multidrug transporter, putative	1.40447
AFUB_085280	CADAFUBP00008304	Uncharacterized protein	3.17397
AFUB_085630	CADAFUBP00008340	Uncharacterized protein	1.669
AFUB_029310	CADAFUBP00002871	Uncharacterized protein	1.05321
AFUB_055400	CADAFUBP00005423	Uncharacterized protein	-1.60608
AFUB_028290	CADAFUBP00002768	Integral membrane protein	1.36242
AFUB_096790	CADAFUBP00009407	Putative uncharacterized protein	1.26647
AFUB_010210	CADAFUBP00001002	Alpha-1,2-mannosidase family protein, putative	-1.20204
AFUB_101920	CADAFUBP00009901	Glutathione S-transferase family protein	3.28675
AFUB_011400	CADAFUBP00001119	Mucin, putative	-1.07112
AFUB_033900	CADAFUBP00003314	Uncharacterized protein	1.40802
AFUB_031390	CADAFUBP00003077	Short chain dehydrogenase/oxidoreductase, putative	1.15434
AFUB_000280	CADAFUBP00000028	Probable beta-glucosidase H (EC 3.2.1.21) (Beta-D-glucoside glucohydrolase H) (Cellobiase H) (Gentiobiase H)	1.63945
AFUB_100370	CADAFUBP00009756	Toxin biosynthesis peroxidase, putative	3.88004
AFUB_082080	CADAFUBP00007992	BZIP transcription factor, putative	-1.35999
AFUB_087460	CADAFUBP00008498	RNA exonuclease, putative	-3.04217
AFUB_083070	CADAFUBP00008085	MFS transporter, putative	-1.14888
AFUB_038680	CADAFUBP00003787	Stress response protein (Ish1), putative	-1.5957
AFUB_067070	CADAFUBP00006526	Mitochondrial distribution and morphology protein 34	-1.09008
AFUB_068350	CADAFUBP00006655	Uncharacterized protein	-1.21016
AFUB_047920	CADAFUBP00004695	ATP/GTP-binding protein, putative	-2.51968
AFUB_072570	CADAFUBP00007065	FK506 suppressor Sfk1, putative	-1.07124
AFUB_072430	CADAFUBP00007051	Extracellular triacylglycerol lipase, putative	-1.03368
AFUB_077230	CADAFUBP00007527	3-oxoacyl-(Acyl-carrier-protein) reductase	1.17409
AFUB_065540	CADAFUBP00006379	Patatin-like phospholipase domain-containing protein (EC 3.1.1.-)	-1.46019
AFUB_071410	CADAFUBP00006957	Uncharacterized protein	1.11695
AFUB_024680	CADAFUBP00002411	SET domain protein	1.04468
AFUB_034230	CADAFUBP00003347	DUF895 domain membrane protein	1.1561
AFUB_078970	CADAFUBP00007698	Uncharacterized protein	1.35155
AFUB_092170	CADAFUBP00008964	NADPH-dependent FMN reductase Lot6, putative	2.27746
AFUB_049320	CADAFUBP00004824	Uncharacterized protein	1.7638
AFUB_003170	CADAFUBP00000310	L-asparaginase	1.04106
AFUB_078200	CADAFUBP00007622	Uncharacterized protein	1.86783
AFUB_101850	CADAFUBP00009894	Uncharacterized protein	2.29942
AFUB_089310	CADAFUBP00008681	Uncharacterized protein	1.07887
AFUB_083430	CADAFUBP00008120	C6 transcription factor (Ctf1B), putative	-1.29673
AFUB_036340	CADAFUBP00003556	RTA1 domain protein, putative	1.65873
AFUB_069840	CADAFUBP00006804	Uncharacterized protein	1.92042
AFUB_000340	CADAFUBP00000034	ADAM family of metalloprotease ADM-A	1.01798
AFUB_091950	CADAFUBP00008942	MFS alpha-glucoside transporter, putative	-1.59748
AFUB_066700	CADAFUBP00006492	Uncharacterized protein	-1.08719
AFUB_066310	CADAFUBP00006455	Phosphate transporter	1.32184
AFUB_092330	CADAFUBP00008980	Phosphoglycerate mutase family protein, putative	1.6553
AFUB_034660	CADAFUBP00003390	Histidine acid phosphatase, putative	1.12976
AFUB_058010	CADAFUBP00005675	Nitrate reductase, putative	-2.50705
AFUB_020350	CADAFUBP00001988	BZIP transcription factor, putative	-1.05924
AFUB_056330	CADAFUBP00005515	Uncharacterized protein	-1.5307
AFUB_080490	CADAFUBP00007839	Uncharacterized protein	2.42101
AFUB_040490	CADAFUBP00003965	Altered inheritance of mitochondria protein 24, mitochondrial	-1.08275
AFUB_076310	CADAFUBP00007435	Alkaline serine protease AorO, putative	-4.03223
AFUB_013730	CADAFUBP00001346	DUF614 domain protein	-2.08584
AFUB_033250	CADAFUBP00003259	1,3,6,8-tetrahydroxynaphthalene reductase	-2.24959
AFUB_041770	CADAFUBP00004094	ABC multidrug transporter, putative	1.20669
AFUB_097990	CADAFUBP00009529	Pfs domain protein	1.10001
AFUB_083460	CADAFUBP00008123	N-acetylglucosamine-6-phosphate deacetylase (EC 3.5.1.25)	1.57578
AFUB_074070	CADAFUBP00007214	Glycosyl hydrolase, putative	-1.52931
AFUB_006060	CADAFUBP00000595	Uncharacterized protein	-1.666
AFUB_048010	CADAFUBP00004703	Uncharacterized protein	1.03289
AFUB_040470	NA	Uncharacterized protein	1.50889
AFUB_069000	CADAFUBP00006720	2-oxo acid dehydrogenases acyltransferase, putative	-1.43301
AFUB_011250	NA	Uncharacterized protein	-1.50579
AFUB_050120	CADAFUBP00004903	Oxidoreductase, short chain dehydrogenase/reductase family	-2.12693
AFUB_078070	CADAFUBP00007610	Nonribosomal peptide synthase, putative	-1.50921
AFUB_014730	CADAFUBP00001444	Uncharacterized protein	-1.59747
AFUB_035770	CADAFUBP00003499	Stomatin family protein	-1.52865
AFUB_100200	CADAFUBP00009739	RNA helicase/RNAse III, putative	-1.03334
AFUB_072925	CADAFUBP00007100	Uncharacterized protein	1.67422
AFUB_051200	CADAFUBP00005011	Pyoverdine/dityrosine biosynthesis protein, putative	5.30309
AFUB_087290	CADAFUBP00008482	Oxalate/formate antiporter, putative	1.6053
AFUB_003630	CADAFUBP00000356	MYB family conidiophore development protein FlbD, putative	-1.72376
AFUB_062470	CADAFUBP00006101	Lactate dehydrogenase	1.44861
AFUB_011470	CADAFUBP00001126	Arrestin domain protein	-1.07163
AFUB_045780	CADAFUBP00004491	PUT3-like fungal specific transcription factor, putative	2.22394
AFUB_004770	CADAFUBP00000471	Uncharacterized protein	-2.94347
AFUB_071670	CADAFUBP00006984	Uncharacterized protein	1.24487
AFUB_092010	CADAFUBP00008948	Uncharacterized protein	-1.79709
AFUB_074800	CADAFUBP00007287	Beta-mannosidase A (EC 3.2.1.25) (Mannanase A) (Mannase A)	-1.08178
AFUB_003610	CADAFUBP00000353	MFS transporter, putative	1.12094
AFUB_057820	CADAFUBP00005657	Alcohol dehydrogenase, zinc-containing, putative	3.6134
AFUB_061360	CADAFUBP00005994	Uncharacterized protein	-1.67027
AFUB_063230	CADAFUBP00006148	Uncharacterized protein	-1.67883
AFUB_058760	CADAFUBP00005748	Uncharacterized protein	1.3294
AFUB_066930	CADAFUBP00006512	Histone acetyltransferase subunit (Yaf9), putative	-1.08983
AFUB_070490	CADAFUBP00006866	Thiol methyltransferase, putative	1.49929
AFUB_025270	CADAFUBP00002470	Alpha-N-acetylglucosaminidase, putative	-2.40148
AFUB_100980	CADAFUBP00009805	Short chain dehydrogenase, putative	1.21248
AFUB_017920	CADAFUBP00001748	MFS transporter, putative	-3.75526
AFUB_000220	CADAFUBP00000022	Xylosidase/arabinosidase, putative	3.79871
AFUB_078180	CADAFUBP00007620	Uncharacterized protein	-2.00739
AFUB_093120	CADAFUBP00009049	C2H2 transcription factor (Azf1), putative	-1.42965
AFUB_036120	CADAFUBP00003534	Uncharacterized protein	-1.47771
AFUB_015190	CADAFUBP00001489	Uncharacterized protein	-3.97458
AFUB_068140	CADAFUBP00006634	C2 domain protein	-1.04829
AFUB_087040	CADAFUBP00008459	Uncharacterized protein	1.78509
AFUB_046050	CADAFUBP00004517	Alpha,alpha-trehalose glucohydrolase TreA/Ath1	-1.42551
AFUB_100390	CADAFUBP00009758	DUF829 domain protein (PaxU), putative	1.3335
AFUB_030970	CADAFUBP00003035	Citrate synthase	-4.97564
AFUB_088900	CADAFUBP00008642	Uncharacterized protein	1.16164
AFUB_084050	CADAFUBP00008182	Carboxylic ester hydrolase (EC 3.1.1.-)	2.67533
AFUB_101130	CADAFUBP00009820	Uncharacterized protein	1.48479
AFUB_062170	CADAFUBP00006071	MFS transporter, putative	-1.2345
AFUB_029770	CADAFUBP00002916	Probable arabinan endo-1,5-alpha-L-arabinosidase B (EC 3.2.1.99) (Endo-1,5-alpha-L-arabinanase B) (ABN B)	-1.4188
AFUB_051460	CADAFUBP00005037	Choline transport protein Ctr, putative	-1.40555
AFUB_061870	CADAFUBP00006043	Uncharacterized protein	-1.52795
AFUB_000700	CADAFUBP00000069	FAD binding domain protein	1.12151
AFUB_096800	CADAFUBP00009408	Extracellular serine-rich protein	1.32956
AFUB_002690	CADAFUBP00000264	Uncharacterized protein	2.74146
AFUB_101110	CADAFUBP00009818	NAD binding Rossmann fold oxidoreductase, putative	2.02554
AFUB_049700	CADAFUBP00004862	RTA1 domain protein, putative	3.40492
AFUB_068590	CADAFUBP00006679	Vacuolar protein sorting-associated protein vps13	-1.30965
AFUB_014990	CADAFUBP00001469	Alpha-1,3-glucan synthase, putative	1.32279
AFUB_016730	CADAFUBP00001641	BZIP transcription factor (BACH2), putative	-2.09496
AFUB_072630	CADAFUBP00007071	Uncharacterized protein	1.12283
AFUB_082079	CADAFUBP00007991	Uncharacterized protein	-1.83073
AFUB_016570	CADAFUBP00001625	Pyridine nucleotide-disulphide oxidoreductase, putative	-1.76771
AFUB_069620	CADAFUBP00006782	Uncharacterized protein	-1.09798
AFUB_081480	CADAFUBP00007935	Glutamate decarboxylase (EC 4.1.1.15)	1.48254
AFUB_097660	CADAFUBP00009496	Uncharacterized protein	1.01505
AFUB_081850	CADAFUBP00007969	Uncharacterized protein	-1.32167
AFUB_068730	CADAFUBP00006693	Phosphatidyl synthase	-1.14397
AFUB_008720	CADAFUBP00000856	Uncharacterized protein	-2.57715
AFUB_013880	CADAFUBP00001360	ABC transporter, putative	1.15142
AFUB_055560	CADAFUBP00005439	Extracellular cellulase CelA/allergen Asp F7-like, putative	1.36885
AFUB_073340	CADAFUBP00007141	Uncharacterized protein	-1.01599
AFUB_057850	CADAFUBP00005660	Heat shock protein Hsp20/Hsp26, putative	1.7253
AFUB_098290	CADAFUBP00009550	Protein tyrosine phosphatase (Pyp1), putative	-1.2218
AFUB_030390	CADAFUBP00002977	Endo-arabinase, putative	-4.56115
AFUB_012830	CADAFUBP00001262	DUF6 domain protein, putative	1.08495
AFUB_041130	CADAFUBP00004028	GABA permease GabA	1.95381
AFUB_090530	CADAFUBP00008801	Metalloreductase, putative	1.64157
AFUB_008690	CADAFUBP00000853	Transmembrane glycoprotein, putative	-1.06033
AFUB_016930	CADAFUBP00001660	HET domain protein	1.29971
AFUB_099520	CADAFUBP00009672	Uncharacterized protein	1.4582
AFUB_010650	CADAFUBP00001045	GPI anchored protein, putative	1.2929
AFUB_000610	CADAFUBP00000061	RTA1 domain protein, putative	1.02375
AFUB_004020	CADAFUBP00000395	Uncharacterized protein	1.15687
AFUB_086370	CADAFUBP00008415	Uncharacterized protein	-2.90886
AFUB_068250	CADAFUBP00006645	Xanthine dehydrogenase HxA, putative	-1.01792
AFUB_004010	CADAFUBP00000394	Probable glucan 1,3-beta-glucosidase A (EC 3.2.1.58) (Exo-1,3-beta-glucanase 1) (Exo-1,3-beta-glucanase A)	1.22031
AFUB_045890	CADAFUBP00004502	Uncharacterized protein	1.02447
AFUB_038280	CADAFUBP00003750	DUF821 domain protein	-2.88389
AFUB_044010	CADAFUBP00004317	Endoglucanase, putative	-2.13258
AFUB_023080	CADAFUBP00002251	NAD-specific glutamate dehydrogenase (EC 1.4.1.2)	-2.84256
AFUB_101390	CADAFUBP00009846	Uncharacterized protein	-4.33482
AFUB_084020	CADAFUBP00008179	Glyceraldehyde-3-phosphate dehydrogenase, putative	-1.4502
AFUB_080220	CADAFUBP00007813	DJ-1/PfpI family protein	-1.70947
AFUB_048500	CADAFUBP00004752	Uncharacterized protein	2.02053
AFUB_049180	CADAFUBP00004810	GABA permease, putative	2.29637
AFUB_086910	CADAFUBP00008448	Metallo-beta-lactamase domain protein, putative	1.4606
AFUB_044490	CADAFUBP00004365	Acetyltransferase, GNAT family, putative	-2.96664
AFUB_022340	CADAFUBP00002181	C6 transcription factor, putative	-1.37942
AFUB_004480	CADAFUBP00000441	Succinyl-CoA:3-ketoacid-coenzyme A transferase (EC 2.8.3.5)	-1.3743
AFUB_033930	CADAFUBP00003317	C6 transcription factor, putative	-3.54847
AFUB_051170	CADAFUBP00005008	O-methyltransferase, putative	5.83984
AFUB_074300	CADAFUBP00007237	MFS transporter, putative	-1.2756
AFUB_071910	CADAFUBP00007008	MFS quinate transporter, putative	-3.83644
AFUB_040060	CADAFUBP00003923	Carboxylic ester hydrolase (EC 3.1.1.-)	-1.15991
AFUB_034970	CADAFUBP00003421	Mismatched base pair and cruciform DNA recognition protein, putative	-1.75714
AFUB_033160	CADAFUBP00003251	Amino acid transporter, putative	2.32481
AFUB_003160	CADAFUBP00000309	Uncharacterized protein	-2.68207
AFUB_012650	CADAFUBP00001244	Cell division control protein 14	1.05009
AFUB_091920	CADAFUBP00008939	Uncharacterized protein	1.18376
AFUB_074900	CADAFUBP00007297	Uncharacterized protein	-1.74138
AFUB_053780	CADAFUBP00005265	Alcohol dehydrogenase, putative	1.59031
AFUB_027130	CADAFUBP00002652	Autophagy-related protein	-1.71496
AFUB_087570	CADAFUBP00008510	Protein alcS	-4.51052
AFUB_046750	CADAFUBP00004584	C6 finger domain protein, putative	1.16142
AFUB_045010	CADAFUBP00004415	MFS monocarboxylate transporter, putative	1.49324
AFUB_094300	CADAFUBP00009167	Phosphotransferase (EC 2.7.1.-)	-1.09087
AFUB_044050	CADAFUBP00004321	Uncharacterized protein	-1.01257
AFUB_088310	CADAFUBP00008585	Phosphatidylserine decarboxylase family protein	-2.13018
AFUB_036410	CADAFUBP00003563	Uncharacterized protein	-1.65546
AFUB_035520	CADAFUBP00003477	Siderochrome-iron transporter, putative	3.31229
AFUB_034980	CADAFUBP00003422	Indoleamine 2,3-dioxygenase subfamily	-1.15875
AFUB_032690	CADAFUBP00003204	PT repeat family protein	-1.02551
AFUB_100760	CADAFUBP00009783	Oxidoreductase, 2OG-Fe(II) oxygenase family, putative	-5.05806
AFUB_071850	CADAFUBP00007002	MFS sugar transporter, putative	-1.0094
AFUB_030650	CADAFUBP00003003	Mechanosensitive ion channel family	-1.04163
snR36	NA	Small nucleolar RNA 36	1.58535
AFUB_099530	CADAFUBP00009673	Uncharacterized protein	1.25929
AFUB_094410	CADAFUBP00009177	Putative uncharacterized protein	-5.403
AFUB_100740	CADAFUBP00009781	Metallo-beta-lactamase domain protein	-2.75436
AFUB_021380	CADAFUBP00002087	NADH-dependent flavin oxidoreductase, putative	-1.28821
AFUB_085270	CADAFUBP00008303	MFS sugar transporter, putative	2.66472
AFUB_094860	CADAFUBP00009220	C6 finger domain protein, putative	1.06759
AFUB_022090	CADAFUBP00002156	Alternative oxidase (EC 1.-.-.-)	-1.66892
AFUB_014420	CADAFUBP00001413	N-acylethanolamine amidohydrolase, putative	-1.46741
AFUB_045800	CADAFUBP00004493	MSF multidrug transporter, putative	1.77721
AFUB_046780	CADAFUBP00004587	Uncharacterized protein	-1.00366
AFUB_033280	CADAFUBP00003262	Uncharacterized protein	1.95503
AFUB_079260	CADAFUBP00007727	Endonuclease/exonuclease/phosphatase family protein	1.17637
AFUB_061660	CADAFUBP00006022	WD domain, G-beta repeat protein	-1.88081
AFUB_097750	CADAFUBP00009505	Putative uncharacterized protein	-2.09037
AFUB_085820	CADAFUBP00008359	C2H2 transcription factor, putative	-1.65158
AFUB_071560	CADAFUBP00006972	Cytochrome P450 oxidoreductase/alkane hydroxylase, putative	1.13087
AFUB_019590	CADAFUBP00001912	Uncharacterized protein	-1.07523
AFUB_097080	CADAFUBP00009435	Cation diffusion facilitator, putative	-1.01146
AFUB_062990	CADAFUBP00006124	Uncharacterized protein	-1.12581
AFUB_027240	CADAFUBP00002663	Amino-acid acetyltransferase, mitochondrial (EC 2.3.1.1) (Arginine-requiring protein 2) (Glutamate N-acetyltransferase) (N-acetylglutamate synthase) (AGS) (NAGS)	-1.20724
AFUB_094750	CADAFUBP00009209	Malate synthase (EC 2.3.3.9)	-1.75321
AFUB_071080	CADAFUBP00006924	Uncharacterized protein	1.04429
AFUB_000150	CADAFUBP00000015	4-aminobutyrate aminotransferase, putative (EC 2.6.1.19)	1.79782
AFUB_009520	CADAFUBP00000934	TIM-barrel enzyme family protein	-1.07857
AFUB_049740	CADAFUBP00004866	Uncharacterized protein	2.10561
AFUB_041690	CADAFUBP00004086	Uncharacterized protein	1.37964
AFUB_062060	CADAFUBP00006061	Oxidoreductase, short-chain dehydrogenase/reductase family, putative	1.01943
AFUB_087020	CADAFUBP00008457	GABA permease, putative	-1.87283
AFUB_097510	CADAFUBP00009481	Alpha-1,3-glucanase/mutanase, putative	-1.17237
AFUB_046520	CADAFUBP00004561	Uncharacterized protein	1.64857
AFUB_101900	CADAFUBP00009899	Spore wall assembly protein Dit1, putative	3.45452
AFUB_041460	CADAFUBP00004062	Plasma membrane ATPase (EC 3.6.3.6)	-1.15174
AFUB_022960	CADAFUBP00002242	Uncharacterized protein	1.42286
AFUB_051940	CADAFUBP00005083	1-aminocyclopropane-1-carboxylate deaminase, putative	-1.07823
AFUB_021580	CADAFUBP00002107	Uncharacterized protein	-1.04624
AFUB_051030	CADAFUBP00004994	Uncharacterized protein	-1.30681
AFUB_049340	CADAFUBP00004826	G-protein signalling regulator, putative	1.97731
AFUB_044940	CADAFUBP00004408	RTA1 domain protein	-1.80559
AFUB_087620	CADAFUBP00008515	Cytidine deaminase, putative	1.94584
AFUB_022480	CADAFUBP00002195	NADH-ubiquinone oxidoreductase 64 kDa subunit, putative	-1.2184
AFUB_081510	CADAFUBP00007937	FMN dependent dehydrogenase, putative (EC 1.13.12.-)	1.22352
AFUB_032680	CADAFUBP00003203	Uncharacterized protein	1.06298
AFUB_024730	CADAFUBP00002416	Uncharacterized protein	-2.06155
AFUB_032500	CADAFUBP00003186	Endonuclease/exonuclease/phosphatase family protein	1.07344
AFUB_062320	CADAFUBP00006086	RING finger protein	1.25493
AFUB_019110	CADAFUBP00001864	Fructosyl amine:oxygen oxidoreductase	-1.13909
AFUB_013040	CADAFUBP00001283	Uncharacterized protein	-1.71744
AFUB_085260	CADAFUBP00008302	Uncharacterized protein	-1.49355
AFUB_032940	CADAFUBP00003229	Uncharacterized protein	2.95368
AFUB_036030	CADAFUBP00003525	Uncharacterized protein	1.0899
AFUB_050030	CADAFUBP00004894	Uncharacterized protein	-1.75433
AFUB_027700	CADAFUBP00002708	Uncharacterized protein	-1.42107
AFUB_087310	CADAFUBP00008484	High affinity methionine permease	-1.34447
AFUB_089430	CADAFUBP00008693	Uncharacterized protein	-2.11443
AFUB_089540	CADAFUBP00008704	Uncharacterized protein	1.11396
AFUB_080080	CADAFUBP00007799	SesB-related regulatory protein, putative	1.42739
AFUB_039180	CADAFUBP00003837	Uncharacterized protein	-1.62788
AFUB_059160	CADAFUBP00005789	Cyclin dependent kinase (Pho85), putative	-1.11043
AFUB_070440	CADAFUBP00006861	Oxidoreductase, short-chain dehydrogenase/reductase family	-2.18087
AFUB_081350	CADAFUBP00007923	Uncharacterized protein	-5.43334
AFUB_084850	CADAFUBP00008261	Acyl-CoA oxidase, putative	1.0712
AFUB_094510	CADAFUBP00009186	Putative uncharacterized protein	-2.00482
AFUB_032100	CADAFUBP00003147	Uncharacterized protein	-1.37108
AFUB_019170	CADAFUBP00001870	Methylated-DNA-protein-cysteine methyltransferase	1.03758
AFUB_048240	CADAFUBP00004726	Hexose transporter protein	1.28567
AFUB_084710	CADAFUBP00008246	Uncharacterized protein	1.17313
AFUB_080140	CADAFUBP00007805	Uncharacterized protein	1.00458
AFUB_026280	CADAFUBP00002568	Uncharacterized protein	-1.07173
AFUB_071690	CADAFUBP00006986	AMP-binding enzyme, putative	-4.01303
AFUB_071140	CADAFUBP00006930	Uncharacterized protein	-1.96718
AFUB_002130	CADAFUBP00000208	Mannan endo-1,6-alpha-mannosidase (EC 3.2.1.101)	1.22929
AFUB_049860	CADAFUBP00004877	MFS multidrug transporter, putative	1.41025
AFUB_074910	CADAFUBP00007298	Uncharacterized protein	-1.58185
AFUB_044820	CADAFUBP00004397	ABC multidrug transporter SitT	-1.21158
AFUB_001260	CADAFUBP00000123	Glutamate decarboxylase (EC 4.1.1.15)	1.10506
AFUB_076400	CADAFUBP00007444	Uncharacterized protein	1.58179
AFUB_016620	CADAFUBP00001630	Probable rhamnogalacturonate lyase B (EC 4.2.2.-)	-1.03588
AFUB_070460	CADAFUBP00006863	Potassium uptake transporter, putative	1.86821
AFUB_021420	CADAFUBP00002091	LaeA-like methyltransferase, putative	1.05447
AFUB_046150	CADAFUBP00004527	Uncharacterized protein	1.20023
AFUB_045610	CADAFUBP00004474	Nonribosomal peptide synthetase, putative	-1.10995
AFUB_075490	CADAFUBP00007353	Uncharacterized protein	2.74106
AFUB_027860	CADAFUBP00002725	Uncharacterized protein	-1.04019
AFUB_031510	CADAFUBP00003088	Phytanoyl-CoA dioxygenase family protein	1.19365
AFUB_037890	CADAFUBP00003711	Uncharacterized protein	1.15774
AFUB_083540	CADAFUBP00008131	Uncharacterized protein	1.03696
AFUB_000990	CADAFUBP00000098	Ferric-chelate reductase, putative	1.71749
AFUB_066940	CADAFUBP00006513	Indoleamine 2,3-dioxygenase pyrrole 2,3-dioxygenase	-3.21931
AFUB_015030	CADAFUBP00001473	MFS multidrug transporter, putative	-1.01478
AFUB_029740	CADAFUBP00002913	C6 finger domain protein, putative	-1.28157
AFUB_009320	CADAFUBP00000914	Uncharacterized protein	-1.43674
AFUB_085450	CADAFUBP00008322	C6 transcription factor, putative	1.17067
AFUB_071090	CADAFUBP00006925	Uncharacterized protein	1.25763
AFUB_010460	CADAFUBP00001027	Uncharacterized protein	1.70378
AFUB_100990	CADAFUBP00009806	Uncharacterized protein	1.94815
AFUB_039640	CADAFUBP00003883	Cytochrome P450, putative	1.2188
AFUB_096710	CADAFUBP00009399	Glutathione S-transferase, putative	-2.77149
AFUB_048740	CADAFUBP00004766	C6 transcription factor, putative	-1.59747
AFUB_096700	CADAFUBP00009398	Probable arabinan endo-1,5-alpha-L-arabinosidase C (EC 3.2.1.99) (Endo-1,5-alpha-L-arabinanase C) (ABN C)	-6.34897
AFUB_099580	CADAFUBP00009678	Carboxylic ester hydrolase (EC 3.1.1.-)	1.7222
AFUB_079300	CADAFUBP00007731	NACHT domain protein	1.99397
AFUB_036280	CADAFUBP00003550	O-methyltransferase GliM2	2.61534
AFUB_095200	CADAFUBP00009252	Putative uncharacterized protein	1.471
AFUB_061480	CADAFUBP00006005	Protein phosphatase, putative	1.21222
AFUB_007870	CADAFUBP00000776	Uncharacterized protein	-1.64443
AFUB_088460	CADAFUBP00008600	C6 transcription factor, putative	-2.32724
AFUB_045290	CADAFUBP00004442	Uncharacterized protein	-1.59973
AFUB_013670	CADAFUBP00001340	Uncharacterized protein	-1.33976
AFUB_084290	CADAFUBP00008204	Uncharacterized protein	1.37862
AFUB_016150	CADAFUBP00001583	Acetyltransferase, GNAT family family	-1.3672
AFUB_061280	CADAFUBP00005987	Uncharacterized protein	1.39616
AFUB_012510	CADAFUBP00001230	Uncharacterized protein	1.07632
AFUB_079040	CADAFUBP00007705	Uncharacterized protein	-1.32067
AFUB_101260	CADAFUBP00009833	C6 transcription factor, putative	2.6355
AFUB_033190	CADAFUBP00003253	Cyanide hydratase/nitrilase, putative	1.11335
U4	NA	NA	1.97058
AFUB_051160	CADAFUBP00005007	Uncharacterized protein	4.28177
AFUB_101100	CADAFUBP00009817	MFS transporter, putative	1.59065
AFUB_091580	CADAFUBP00008905	Uncharacterized protein	1.11264
AFUB_081420	CADAFUBP00007930	Uncharacterized protein	4.11695
AFUB_055780	CADAFUBP00005461	Uncharacterized protein	-1.04712
AFUB_062540	CADAFUBP00006108	Cytochrome P450 oxygenase, putative	-3.57366
AFUB_046070	CADAFUBP00004519	Uncharacterized protein	2.70155
AFUB_060200	CADAFUBP00005883	Uncharacterized protein	-2.64589
AFUB_065370	CADAFUBP00006362	YeeE/YedE family integral membrane protein	1.16551
AFUB_097300	CADAFUBP00009457	Fungal specific transcription factor, putative	1.23667
AFUB_046710	CADAFUBP00004580	Sterigmatocystin biosynthesis cytochrome P450 monooxygenase	1.79523
AFUB_023800	CADAFUBP00002323	Uncharacterized protein	1.95954
AFUB_070840	CADAFUBP00006901	CRAL/TRIO domain protein	-1.1457
AFUB_073210	CADAFUBP00007128	Uncharacterized protein	-1.00767
AFUB_102350	CADAFUBP00009925	Uncharacterized protein	1.23014
AFUB_069370	CADAFUBP00006757	HMG box protein	-2.16468
AFUB_046240	CADAFUBP00004535	Ion channel, putative	1.26919
AFUB_101990	CADAFUBP00009908	C6 transcription factor, putative	1.06621
AFUB_057580	CADAFUBP00005633	67 kDa myosin-cross-reactive antigen family protein	1.09599
AFUB_015650	CADAFUBP00001534	Glucose-inducible SAM-dependent methyltransferase Rrg1, putative	1.05225
AFUB_068940	CADAFUBP00006714	Uncharacterized protein	1.26962
AFUB_063670	CADAFUBP00006193	Uncharacterized protein	-4.29935
AFUB_046700	CADAFUBP00004579	MFS alpha-glucoside transporter, putative	-2.30473
AFUB_062430	CADAFUBP00006097	Uncharacterized protein	-1.1046
AFUB_101170	CADAFUBP00009824	Mannan endo-1,6-alpha-mannosidase (EC 3.2.1.101)	1.00513
AFUB_049330	CADAFUBP00004825	Uncharacterized protein	1.4722
AFUB_016740	CADAFUBP00001642	Heat shock protein Awh11/Hsp9, putative	1.13036
AFUB_072930	CADAFUBP00007101	C6 transcription factor RosA	-1.01847
AFUB_100830	CADAFUBP00009790	Uncharacterized protein	-1.41363
AFUB_081180	CADAFUBP00007905	Uncharacterized protein	1.95577
AFUB_054290	CADAFUBP00005316	Protein kinase, putative	-1.96374
AFUB_011160	CADAFUBP00001096	Uncharacterized protein	-1.13696
AFUB_090540	CADAFUBP00008802	3-ketoacyl-acyl carrier protein reductase	1.32661
AFUB_076300	CADAFUBP00007434	Sensor histidine kinase/response regulator Fos-1	-1.07669
AFUB_020800	CADAFUBP00002029	Ctr copper transporter family protein	2.06547
AFUB_003760	CADAFUBP00000369	Uncharacterized protein	-1.10375
AFUB_077730	CADAFUBP00007577	Nucleoside-diphosphate-sugar epimerase family protein	-2.34754
AFUB_084510	CADAFUBP00008226	Beta-glucosidase (EC 3.2.1.21)	1.3329
AFUB_051230	CADAFUBP00005014	MFS multidrug transporter, putative	-3.68592
AFUB_049430	CADAFUBP00004835	Uncharacterized protein	1.59178
AFUB_042620	CADAFUBP00004179	GDP/GTP exchange factor Sec2p, putative	-1.08432
AFUB_035030	CADAFUBP00003427	Uncharacterized protein	-1.68555
AFUB_048400	CADAFUBP00004742	Uncharacterized protein	1.90461
AFUB_067960	CADAFUBP00006615	Uncharacterized protein	1.31223
AFUB_078220	CADAFUBP00007624	Uncharacterized protein	1.62825
AFUB_031180	CADAFUBP00003056	Uncharacterized protein	1.05347
AFUB_005090	CADAFUBP00000503	Cyclin	-1.16156
AFUB_043970	CADAFUBP00004313	Uncharacterized protein	-1.91342
AFUB_060140	CADAFUBP00005877	Oxidoreductase, 2OG-Fe(II) oxygenase family	-1.23484
AFUB_034590	CADAFUBP00003383	C4-dicarboxylate transporter/malic acid transport protein	1.42076
AFUB_085220	CADAFUBP00008298	Glycosyl hydrolase, putative	1.1779
AFUB_094400	CADAFUBP00009176	Catalase (EC 1.11.1.6)	-1.53455
AFUB_002700	CADAFUBP00000265	Uncharacterized protein	-3.44178
AFUB_049270	CADAFUBP00004819	Uncharacterized protein	-1.73187
AFUB_022320	CADAFUBP00002179	Isoflavone reductase family protein	2.10391
AFUB_001040	CADAFUBP00000103	Uncharacterized protein	1.10096
AFUB_086420	CADAFUBP00008420	Oxidoreductase, 2OG-Fe(II) oxygenase family, putative (Fragment)	-2.8724
AFUB_065990	CADAFUBP00006424	Aldo-keto reductase family protein, putative	1.32515
AFUB_062490	CADAFUBP00006103	Replication factor C subunit	1.48724
AFUB_101120	CADAFUBP00009819	MFS multidrug transporter, putative	1.06088
AFUB_062220	CADAFUBP00006076	MFS monosaccharide transporter, putative	-1.88832
AFUB_044550	CADAFUBP00004371	Uncharacterized protein	-4.216
AFUB_098000	CADAFUBP00009530	NACHT and WD40 domain protein	1.05058
AFUB_063660	CADAFUBP00006192	Uncharacterized protein	-1.32065
AFUB_025990	CADAFUBP00002540	Uncharacterized protein	2.35258
AFUB_097100	CADAFUBP00009437	Putative uncharacterized protein	2.24023
AFUB_061760	CADAFUBP00006032	Uncharacterized protein	1.59585
AFUB_066380	CADAFUBP00006460	Uncharacterized protein	1.91192
AFUB_081960	CADAFUBP00007979	Uncharacterized protein	1.15033
AFUB_080240	CADAFUBP00007815	Ankyrin repeat protein	-1.61923
AFUB_078840	CADAFUBP00007685	Uncharacterized protein	1.24844
AFUB_036810	CADAFUBP00003603	Stress response RCI peptide, putative	-1.14948
AFUB_032110	CADAFUBP00003148	Uncharacterized protein	-1.34635
AFUB_063740	CADAFUBP00006200	Uncharacterized protein	1.85366
AFUB_100250	CADAFUBP00009744	2-ketogluconate transporter, putative	-1.07882
AFUB_030870	CADAFUBP00003025	Uncharacterized protein	-3.03752
AFUB_071230	CADAFUBP00006939	Spherulin 4-like cell surface protein, putative	6.17975
AFUB_078050	CADAFUBP00007608	MAK1-like monooxygenase, putative	-8.00146
AFUB_044670	CADAFUBP00004382	Fungal specific transcription factor, putative	2.51748
AFUB_079180	CADAFUBP00007719	Mutanase	-5.36629
AFUB_084030	CADAFUBP00008180	MFS peptide transporter, putative	1.74844
AFUB_060190	CADAFUBP00005882	Integral membrane protein TmpA	-1.87571
AFUB_054860	CADAFUBP00005371	DUF500 domain protein	-1.808
AFUB_094830	CADAFUBP00009217	Putative uncharacterized protein	1.95521
AFUB_091330	CADAFUBP00008880	Uncharacterized protein	-2.17615
AFUB_034580	CADAFUBP00003382	LipA and NB-ARC domain protein	4.68835
AFUB_035090	CADAFUBP00003433	Metacaspase-1B (EC 3.4.22.-)	1.24462
AFUB_044020	CADAFUBP00004318	2,3-diketo-5-methylthio-1-phosphopentane phosphatase, putative	-1.9786
AFUB_017810	CADAFUBP00001737	FAD binding domain protein	1.46756
AFUB_031360	CADAFUBP00003074	Uncharacterized protein	1.67904
AFUB_004650	CADAFUBP00000459	Integral membrane protein, putative	1.41445
AFUB_080420	CADAFUBP00007833	Nucleoside-diphosphate-sugar epimerase, putative	2.82151
AFUB_086080	CADAFUBP00008386	PKS-like enzyme, putative	3.5236
AFUB_086160	CADAFUBP00008394	Methionine aminopeptidase 2-3 (MAP 2-3) (MetAP 2-3) (EC 3.4.11.18) (Peptidase M)	1.46028
AFUB_065710	CADAFUBP00006396	Uncharacterized protein	-2.40376
AFUB_077130	CADAFUBP00007517	C6 transcription factor, putative	-2.82701
AFUB_099450	CADAFUBP00009665	Uncharacterized protein	1.37922
AFUB_050160	CADAFUBP00004907	Extracellular proline-rich protein	3.78441
AFUB_002030	CADAFUBP00000198	Oxidoreductase CipA-like, putative	2.54586
AFUB_085360	CADAFUBP00008312	Uncharacterized protein	1.37956
AFUB_017950	CADAFUBP00001751	Uncharacterized protein	2.67166
AFUB_030300	CADAFUBP00002968	Uncharacterized protein	-7.98409
AFUB_066560	CADAFUBP00006478	Sodium P-type ATPase, putative	1.83564
AFUB_055710	CADAFUBP00005454	Cell wall protein, putative	-4.2589
AFUB_086180	CADAFUBP00008396	O-methyltransferase, putative	3.46466
AFUB_078040	CADAFUBP00007607	Nonribosomal peptide synthase, putative	-8.51437
AFUB_083260	CADAFUBP00008103	C2H2 finger domain protein, putative	-2.89828
AFUB_086100	CADAFUBP00008388	Uncharacterized protein	1.81313
AFUB_072620	CADAFUBP00007070	CFEM domain protein, putative	-1.59908
AFUB_015440	CADAFUBP00001514	C6 transcription factor RosA-like, putative	1.74814
AFUB_046900	CADAFUBP00004597	Integral membrane protein	1.5732
AFUB_051140	CADAFUBP00005005	Cytochrome P450, putative	-2.20905
AFUB_051520	CADAFUBP00005043	Uncharacterized protein	2.6462
AFUB_007130	CADAFUBP00000701	Uncharacterized protein	-1.89289
AFUB_049190	CADAFUBP00004811	GNAT family acetyltransferase, putative	2.6332
AFUB_062530	CADAFUBP00006107	Uncharacterized protein	-6.39671
AFUB_099080	CADAFUBP00009628	Ferric-chelate reductase, putative	2.85793
AFUB_031190	CADAFUBP00003057	DDHD domain protein	-1.35736
AFUB_028280	CADAFUBP00002767	Allergen Asp F13	3.29543
AFUB_076350	CADAFUBP00007439	Thioredoxin, putative	1.23889
AFUB_041490	CADAFUBP00004065	ABC1 domain protein	1.24322
AFUB_088000	CADAFUBP00008554	Opsin, putative	1.93756
AFUB_036110	CADAFUBP00003533	Uncharacterized protein	-1.78701
AFUB_092160	CADAFUBP00008963	Uncharacterized protein	1.64363
AFUB_066080	CADAFUBP00006432	Uncharacterized protein	1.58596
AFUB_057940	CADAFUBP00005669	Actin-binding protein Fragmin, putative	2.13405
AFUB_070900	CADAFUBP00006907	Uncharacterized protein	6.12931
AFUB_086130	CADAFUBP00008391	Steroid monooxygenase, putative	3.22285
AFUB_101770	CADAFUBP00009886	Uncharacterized protein	4.07096
AFUB_096940	CADAFUBP00009422	Putative uncharacterized protein	2.39332
AFUB_018660	CADAFUBP00001821	Non-classical export protein Nce2, putative	1.68317
AFUB_044030	CADAFUBP00004319	Cytochrome P450 monooxygenase, putative	-4.52506
AFUB_002020	CADAFUBP00000197	Uncharacterized protein	1.59839
AFUB_030250	CADAFUBP00002964	Uncharacterized protein	1.22556
AFUB_047340	CADAFUBP00004640	Tyrosinase, putative	-3.86791
AFUB_037380	CADAFUBP00003660	Uncharacterized protein	2.56398
AFUB_083970	CADAFUBP00008174	CobW domain protein	-3.14057
AFUB_033560	CADAFUBP00003289	C6 finger domain protein, putative	4.03989
AFUB_053570	CADAFUBP00005246	Uncharacterized protein	-3.3091
AFUB_031630	CADAFUBP00003100	Extracellular aspartic endopeptidase, putative	2.92704
AFUB_000780	CADAFUBP00000077	FAD-dependent monooxygenase (PaxM), putative	-3.06065
AFUB_101950	CADAFUBP00009904	C6 finger domain protein, putative	5.27338
AFUB_046170	CADAFUBP00004529	Uncharacterized protein	8.15849
AFUB_091940	CADAFUBP00008941	Maltase	-4.4805
AFUB_017870	CADAFUBP00001743	Uncharacterized protein	-2.6857
AFUB_018840	CADAFUBP00001839	GMC oxidoreductase	2.67779
AFUB_033150	CADAFUBP00003250	Integral membrane protein	1.51796
AFUB_010300	CADAFUBP00001011	Calcium-transporting ATPase (EC 3.6.3.8)	-1.44268
AFUB_000760	CADAFUBP00000075	Acetyltransferase, putative	-3.1179
AFUB_073900	CADAFUBP00007197	PH domain protein	-1.19157
AFUB_100310	CADAFUBP00009750	Oxidoreductase, putative	-1.66609
AFUB_067240	CADAFUBP00006543	Transcriptional activator of proteases prtT (Zn(2)-C6 zinc finger-containing protein prtT)	1.58872
AFUB_037970	CADAFUBP00003719	Uncharacterized protein	-3.10078
AFUB_095060	CADAFUBP00009238	Putative uncharacterized protein	6.05036
AFUB_046180	CADAFUBP00004530	Uncharacterized protein	8.1781
AFUB_067000	CADAFUBP00006519	Uncharacterized protein	1.68595
AFUB_049440	CADAFUBP00004836	Oxidoreductase, 2OG-Fe(II) oxygenase family, putative	2.44794
AFUB_066250	CADAFUBP00006449	ABC multidrug transporter, putative	-1.70071
AFUB_071220	CADAFUBP00006938	Glycosyl transferase, putative	4.85642
AFUB_070690	CADAFUBP00006886	Uncharacterized protein	2.43427
AFUB_095210	CADAFUBP00009253	Cytochrome P450 alkane hydroxylase, putative	2.03888
AFUB_020970	CADAFUBP00002046	Acetamidase/formamidase family protein	1.84664
AFUB_030960	CADAFUBP00003034	DUF636 domain protein	-4.31459
AFUB_039980	CADAFUBP00003915	Oxidoreductase, short chain dehydrogenase/reductase family protein, putative	1.37333
AFUB_066060	CADAFUBP00006430	GPI anchored cell wall protein, putative	3.09491
AFUB_034250	CADAFUBP00003349	Endo-chitosanase (EC 3.2.1.132)	3.14609
AFUB_085830	CADAFUBP00008360	Cytochrome P450, putative	-2.41744
AFUB_085780	CADAFUBP00008355	Uncharacterized protein	1.7013
AFUB_026630	CADAFUBP00002603	C6 finger domain protein, putative	-1.24257
AFUB_084140	CADAFUBP00008190	Uncharacterized protein	1.53383
AFUB_084550	CADAFUBP00008230	Glycan biosynthesis protein (PigL), putative	1.57797
AFUB_073680	CADAFUBP00007175	Phosphoenolpyruvate carboxykinase AcuF	-3.7405
AFUB_032980	CADAFUBP00003233	Uncharacterized protein	4.59166
AFUB_036090	CADAFUBP00003531	Extracellular serine-threonine rich protein	1.79095
AFUB_073420	CADAFUBP00007149	1-phosphatidylinositol-3-phosphate 5-kinase (Fab1), putative	-1.20171
AFUB_086410	CADAFUBP00008419	Uncharacterized protein	-4.02929
AFUB_083490	CADAFUBP00008126	Glucosamine-6-phosphate isomerase (EC 3.5.99.6) (Glucosamine-6-phosphate deaminase)	1.45761
AFUB_009199	CADAFUBP00000901	Uncharacterized protein	1.648
AFUB_003520	CADAFUBP00000345	60S ribosomal protein L29, putative	1.32268
AFUB_004950	CADAFUBP00000489	RING finger domain protein, putative	-2.77215
AFUB_080700	CADAFUBP00007859	Uncharacterized protein	5.52381
AFUB_043210	CADAFUBP00004239	ZZ type zinc finger domain protein	-1.16474
AFUB_095500	CADAFUBP00009280	GPI anchored protein, putative	1.76048
AFUB_084420	CADAFUBP00008217	Uncharacterized protein	3.17165
AFUB_012840	CADAFUBP00001263	MFS transporter, putative	1.98681
AFUB_097240	CADAFUBP00009451	Isoflavone reductase family protein	2.94804
AFUB_029100	CADAFUBP00002850	Alpha-amylase, putative	-2.24669
AFUB_017820	CADAFUBP00001738	Uncharacterized protein	1.46763
AFUB_034560	CADAFUBP00003380	Uncharacterized protein	1.47914
AFUB_082870	CADAFUBP00008070	C4-dicarboxylate transporter/malic acid transport protein, putative	-2.02491
AFUB_100360	CADAFUBP00009755	Carbon-nitrogen family hydrolase, putative	2.03276
AFUB_041220	CADAFUBP00004038	Cell surface spherulin 4-like protein, putative (Fragment)	1.61648
AFUB_028340	CADAFUBP00002773	HET domain protein	2.27439
AFUB_077530	CADAFUBP00007557	C6 transcription factor, putative	4.05727
AFUB_080630	CADAFUBP00007852	Uncharacterized protein	3.81261
AFUB_086150	CADAFUBP00008393	C6 finger transcription factor, putative (Fragment)	1.68662
AFUB_086120	CADAFUBP00008390	Uncharacterized protein	4.50158
AFUB_086020	CADAFUBP00008380	Methyltransferase SirN-like, putative	3.81416
AFUB_029490	CADAFUBP00002889	Histone H4	1.32343
AFUB_007060	CADAFUBP00000694	Uncharacterized protein	4.01758
AFUB_066680	CADAFUBP00006490	ZIP Zinc transporter, putative	2.56333
AFUB_089470	CADAFUBP00008697	Alpha,alpha-trehalose phosphate synthase subunit TPS3, putative	-1.17921
AFUB_047280	CADAFUBP00004634	Cell wall protein, putative	-4.3417
AFUB_101930	CADAFUBP00009902	Phospho-2-dehydro-3-deoxyheptonate aldolase (EC 2.5.1.54) (3-deoxy-D-arabino-heptulosonate 7-phosphate synthase) (DAHP synthase) (Phospho-2-keto-3-deoxyheptonate aldolase)	4.27293
AFUB_086170	CADAFUBP00008395	Uncharacterized protein	3.35258
AFUB_071240	CADAFUBP00006940	Uncharacterized protein	3.91683
AFUB_018500	CADAFUBP00001805	Aldo-keto reductase, putative	1.37175
AFUB_030160	CADAFUBP00002955	Endoglucanase, putative	1.82347
AFUB_087400	CADAFUBP00008493	Uncharacterized protein	2.05799
AFUB_030280	CADAFUBP00002966	F-box domain protein	3.37363
AFUB_097339	CADAFUBP00009463	Putative uncharacterized protein	6.94006
AFUB_054760	CADAFUBP00005361	Uncharacterized protein	-4.18848
AFUB_087260	CADAFUBP00008479	Uncharacterized protein	1.85429
AFUB_095480	CADAFUBP00009278	Metalloreductase, putative	1.48764
AFUB_069450	CADAFUBP00006765	Uncharacterized protein	1.63309
AFUB_087130	CADAFUBP00008466	Integral membrane protein	2.47771
AFUB_074420	CADAFUBP00007249	Cytochrome P450 alkane hydroxylase, putative	-1.4953
AFUB_037060	CADAFUBP00003628	Fatty acid oxygenase PpoC, putative	-3.32165
AFUB_022840	CADAFUBP00002231	Dienelactone hydrolase	1.99667
AFUB_015800	CADAFUBP00001549	BZIP transcription factor (LziP), putative	-1.18956
AFUB_086090	CADAFUBP00008387	Phytanoyl-CoA dioxygenase family protein	3.46124
AFUB_096950	CADAFUBP00009423	Glycosyl transferase family 8 family, putative	4.48497
AFUB_001580	CADAFUBP00000153	CECR1 family adenosine deaminase, putative	1.34545
AFUB_091070	CADAFUBP00008854	Uncharacterized protein	2.71216
AFUB_011680	CADAFUBP00001147	NADH oxidase	1.60673
AFUB_100730	CADAFUBP00009780	Polyketide synthase, putative	-1.97829
AFUB_050350	CADAFUBP00004926	DUF221 domain protein, putative	-1.81476
AFUB_088060	CADAFUBP00008560	MFS peptide transporter Ptr2, putative	2.38279
AFUB_062000	CADAFUBP00006055	C6 transcription factor, putative	3.05789
AFUB_084500	CADAFUBP00008225	Uncharacterized protein	3.9529
AFUB_062550	CADAFUBP00006109	Terpene synthase family protein	-6.1765
AFUB_094020	CADAFUBP00009139	Sugar transporter	-2.34178
AFUB_069030	CADAFUBP00006723	Terpene cyclase/mutase family member (EC 5.4.99.-)	-1.6041
AFUB_081370	CADAFUBP00007925	Uncharacterized protein	-6.30831
AFUB_085980	CADAFUBP00008376	Fatty acid desaturase, putative	1.4074
AFUB_100850	CADAFUBP00009792	Uncharacterized protein	2.87884
AFUB_090550	CADAFUBP00008803	DUTP diphosphatase Dut, putative	1.72936
AFUB_092790	NA	Uncharacterized protein	1.43853
AFUB_080160	CADAFUBP00007807	Methyltransferase, putative	1.20546
AFUB_055430	NA	Uncharacterized protein	-3.37708
AFUB_094980	CADAFUBP00009230	Putative uncharacterized protein	4.6895
AFUB_071260	CADAFUBP00006942	Uncharacterized protein	1.36562
AFUB_066570	CADAFUBP00006479	Uncharacterized protein	3.0376
AFUB_030270	CADAFUBP00002965	Cell wall glycosyl hydrolase YteR, putative	2.9074
AFUB_095050	CADAFUBP00009237	Putative uncharacterized protein	3.74879
AFUB_093610	CADAFUBP00009098	Putative uncharacterized protein	4.05712
AFUB_010530	CADAFUBP00001033	Uncharacterized protein	-2.41194
AFUB_027690	CADAFUBP00002707	Lysophospholipase (EC 3.1.1.5)	-1.70018
AFUB_033330	CADAFUBP00003267	Uncharacterized protein	3.08559
AFUB_071700	CADAFUBP00006987	Mannitol 2-dehydrogenase (M2DH) (MDH) (EC 1.1.1.67)	-2.04306
AFUB_101320	CADAFUBP00009839	Uncharacterized protein	1.4989
18s_rRNA	NA	18S ribosomal RNA	5.44809
AFUB_101750	CADAFUBP00009884	Mitochondrial chaperone ATPase (Bcs1), putative	1.44815
AFUB_086400	CADAFUBP00008418	Uncharacterized protein	-4.40172
AFUB_063690	CADAFUBP00006195	Uncharacterized protein	1.76099
AFUB_007880	CADAFUBP00000777	MYB DNA-binding domain protein	2.35664
AFUB_057770	CADAFUBP00005652	Probable pectin lyase E (PLE) (EC 4.2.2.10)	3.17225
AFUB_001520	CADAFUBP00000147	60S ribosomal protein L31e	1.29031
AFUB_010810	CADAFUBP00001061	Integral membrane protein, putative	-2.1816
AFUB_013150	CADAFUBP00001294	Phenol 2-monooxygenase, putative	2.39149
AFUB_095490	CADAFUBP00009279	Ctr copper transporter, putative	1.88823
AFUB_049010	CADAFUBP00004793	FacC-like extracellular signaling protein, putative	2.8892
AFUB_060350	CADAFUBP00005898	Dihydroxyacetone kinase (DakA), putative	-1.44559
AFUB_100240	CADAFUBP00009743	Uncharacterized protein	-1.46464
AFUB_090880	CADAFUBP00008836	Uncharacterized protein	1.2277
AFUB_081080	CADAFUBP00007896	Annexin	2.26431
AFUB_036710	CADAFUBP00003593	Uncharacterized protein	-1.36074
AFUB_086200	CADAFUBP00008398	Polyketide synthase, putative	2.69827
AFUB_084630	CADAFUBP00008238	Uncharacterized protein	-7.15053
AFUB_000790	CADAFUBP00000078	Integral membrane protein	-4.16023
AFUB_073220	CADAFUBP00007129	Purine-cytosine permease, putative	-3.94587
AFUB_029460	CADAFUBP00002886	Uncharacterized protein	1.89618
AFUB_024950	CADAFUBP00002438	DUF221 domain protein, putative	-2.82864
AFUB_101720	CADAFUBP00009881	Uncharacterized protein	1.67871
AFUB_082250	CADAFUBP00008009	RNA interference and gene silencing protein (Qde2), putative	-1.2921
AFUB_055440	NA	Uncharacterized protein	-3.39036
AFUB_012600	CADAFUBP00001239	Uncharacterized protein	3.28363
AFUB_095000	CADAFUBP00009232	Isochorismatase family hydrolase, putative	6.35116
AFUB_099190	CADAFUBP00009639	Uncharacterized protein	2.07054
AFUB_084690	CADAFUBP00008244	Uncharacterized protein	1.47609
AFUB_060180	CADAFUBP00005881	Adenylate-forming enzyme AfeA	-3.89937
AFUB_044680	CADAFUBP00004383	Uncharacterized protein	2.51057
AFUB_062130	CADAFUBP00006068	Cysteine dioxygenase, putative	3.14928
AFUB_044330	CADAFUBP00004349	Uncharacterized protein	-3.9055
AFUB_092760	CADAFUBP00009022	SRF-type transcription factor family protein	1.24616
U3	NA	NA	1.8044
AFUB_100710	CADAFUBP00009778	Uncharacterized protein	-3.83432
AFUB_090820	CADAFUBP00008830	tRNA N6-adenosine threonylcarbamoyltransferase, mitochondrial (EC 2.3.1.234) (N6-L-threonylcarbamoyladenine synthase) (t(6)A synthase) (t(6)A37 threonylcarbamoyladenosine biosynthesis protein) (tRNA threonylcarbamoyladenosine biosynthesis protein)	-1.17209
AFUB_095120	CADAFUBP00009244	Putative uncharacterized protein	1.26313
AFUB_066140	CADAFUBP00006438	High affinity methionine permease	1.76959
AFUB_014090	CADAFUBP00001381	Probable mannosyl-oligosaccharide alpha-1,2-mannosidase 1B (EC 3.2.1.113) (Class I alpha-mannosidase 1B) (Man(9)-alpha-mannosidase 1B)	-2.13156
AFUB_001570	CADAFUBP00000152	H+/nucleoside cotransporter	1.54303
AFUB_013000	CADAFUBP00001279	C6 transcription factor FacB	-1.39478
AFUB_060770	CADAFUBP00005936	DUF1275 domain protein	1.21053
AFUB_086000	CADAFUBP00008378	Alpha/beta hydrolase, putative	3.61314
AFUB_066690	CADAFUBP00006491	Major allergen Asp F2	2.95595
AFUB_050850	CADAFUBP00004976	Uncharacterized protein	1.24168
AFUB_051210	CADAFUBP00005012	ThiJ/PfpI family protein	4.62725
AFUB_020260	CADAFUBP00001979	Uncharacterized protein	-6.24951
AFUB_048020	CADAFUBP00004704	F-box domain protein	1.5012
AFUB_080410	CADAFUBP00007832	Isoflavone reductase family protein (CipA), putative	2.67527
AFUB_056350	CADAFUBP00005517	Uncharacterized protein	-1.30683
AFUB_006240	CADAFUBP00000612	Erythromycin esterase, putative	1.36411
AFUB_086030	CADAFUBP00008381	Hybrid NRPS/PKS enzyme, putative	2.67253
AFUB_062510	CADAFUBP00006105	Uncharacterized protein	2.85694
AFUB_033300	CADAFUBP00003264	Sulfatase domain protein	2.10371
AFUB_062230	CADAFUBP00006077	Beta-galactosidase, putative	-1.93502
AFUB_019600	CADAFUBP00001913	Uncharacterized protein	2.41302
AFUB_063290	CADAFUBP00006154	Uncharacterized protein	2.51995
AFUB_086210	CADAFUBP00008399	NlpC/P60-like cell-wall peptidase, putative	3.34509
AFUB_017830	CADAFUBP00001739	Oxidoreductase, 2OG-Fe(II) oxygenase family, putative	1.59404
AFUB_094630	CADAFUBP00009197	Putative uncharacterized protein	-1.8501
AFUB_004130	CADAFUBP00000406	UPF0136 domain protein	1.29726
AFUB_044280	CADAFUBP00004344	DOC family protein	-2.55842
AFUB_092780	NA	Uncharacterized protein	1.98691
AFUB_020560	CADAFUBP00002009	Calcium/calmodulin-dependent protein kinase, putative	-1.96047
AFUB_044710	CADAFUBP00004386	Integral membrane protein	2.15139
AFUB_030320	CADAFUBP00002970	Uncharacterized protein	-1.45752
AFUB_042030	CADAFUBP00004120	Annexin ANXC4	1.22574
AFUB_044990	CADAFUBP00004413	Uncharacterized protein	-2.7123
AFUB_045790	CADAFUBP00004492	Hybrid PKS/NRPS enzyme EqiS-like, putative	1.78172
AFUB_042390	CADAFUBP00004156	NIPSNAP family protein	-1.56384
AFUB_058080	CADAFUBP00005682	Amidase, putative	1.54952
AFUB_016640	CADAFUBP00001632	Conidial hydrophobin RodB	-7.00381
AFUB_047140	CADAFUBP00004621	Uncharacterized protein	3.99645
AFUB_067490	CADAFUBP00006568	YagE family protein	-1.22792
AFUB_036960	CADAFUBP00003618	ABC transporter, putative	-4.54286
AFUB_086050	CADAFUBP00008383	Integral membrane protein	4.02037
AFUB_028900	CADAFUBP00002829	Uncharacterized protein	5.56006
AFUB_038550	CADAFUBP00003774	Uncharacterized protein	-1.66944
AFUB_067260	CADAFUBP00006545	Glucoamylase/glucan 1,4-alpha-glucosidase, putative	-3.34096
AFUB_071250	CADAFUBP00006941	UDP-glucose 4-epimerase	3.77524
AFUB_099550	CADAFUBP00009675	GPI anchored protein, putative	1.57661
AFUB_015530	CADAFUBP00001522	Extracellular cell wall glucanase Crf1/allergen Asp F9	1.96268
AFUB_047800	CADAFUBP00004684	Uncharacterized protein	-3.77406
AFUB_089000	CADAFUBP00008652	Extracellular serine-rich protein, putative	-2.06872
AFUB_101830	CADAFUBP00009892	Uncharacterized protein	-2.8447
AFUB_051300	CADAFUBP00005021	Uncharacterized protein	-2.07351
AFUB_020080	CADAFUBP00001961	MYB DNA-binding domain protein	3.02666
AFUB_084540	CADAFUBP00008229	Glycosyl transferase, putative	1.60806
AFUB_044890	CADAFUBP00004403	Cell surface protein, putative	2.03792
AFUB_086190	CADAFUBP00008397	DltD N-terminal domain protein	4.09148
AFUB_094990	CADAFUBP00009231	Putative uncharacterized protein	4.82447
AFUB_043250	CADAFUBP00004243	GATA transcription factor LreA	-1.80491
AFUB_025440	CADAFUBP00002486	Serine/threonine protein kinase	1.1903
AFUB_052830	CADAFUBP00005172	Peroxisomal membrane protein Pmp47, putative	-1.30679
AFUB_100430	CADAFUBP00009762	GPI anchored glycosyl hydrolase, putative	2.15758
AFUB_082940	CADAFUBP00008077	Sulfonate biosynthesis enzyme, putative	2.53867
AFUB_101880	CADAFUBP00009897	ThiJ/PfpI family protein	1.67495
AFUB_017420	CADAFUBP00001700	Uncharacterized protein	1.62805
AFUB_090130	CADAFUBP00008762	Telomerase reverse transcriptase, putative	-1.40454
AFUB_096930	CADAFUBP00009421	Putative uncharacterized protein	2.30005
AFUB_049070	CADAFUBP00004799	NPP1 domain protein, putative	1.71112
AFUB_086070	CADAFUBP00008385	Acetate-CoA ligase, putative	3.24053
AFUB_032560	CADAFUBP00003191	60S ribosomal protein L37a	1.27193
AFUB_000810	CADAFUBP00000080	Cytochrome P450	-5.91347
AFUB_073820	CADAFUBP00007189	Uncharacterized protein	-3.66828
AFUB_020740	CADAFUBP00002023	Uncharacterized protein	1.92602
AFUB_094700	CADAFUBP00009204	2-methylcitrate synthase, mitochondrial (Methylcitrate synthase) (EC 2.3.3.5) ((2S,3S)-2-methylcitrate synthase) (Citrate synthase 2) (EC 2.3.3.16)	-2.4093
AFUB_096730	CADAFUBP00009401	Putative uncharacterized protein	2.04467
AFUB_098610	CADAFUBP00009582	3-hydroxybutyryl-CoA dehydrogenase, putative	-1.17402
AFUB_081470	CADAFUBP00007934	Mutanase	-6.18781
AFUB_002520	CADAFUBP00000247	Glycogen debranching enzyme Gdb1, putative	-1.87248
AFUB_032240	CADAFUBP00003160	Uncharacterized protein	1.80247
AFUB_013890	CADAFUBP00001361	Metalloreductase, putative	2.06458
AFUB_028210	CADAFUBP00002760	MFS multidrug transporter, putative	-4.1009
AFUB_000800	CADAFUBP00000079	Cytochrome P450	-7.39589
AFUB_036980	CADAFUBP00003620	Small oligopeptide transporter, OPT family	-2.6348
AFUB_030110	CADAFUBP00002950	Endoglucanase, putative	2.20836
AFUB_051180	CADAFUBP00005009	Uncharacterized protein	2.2652
AFUB_091720	CADAFUBP00008919	Probable beta-glucosidase L (EC 3.2.1.21) (Beta-D-glucoside glucohydrolase L) (Cellobiase L) (Gentiobiase L)	-3.95241
AFUB_049240	CADAFUBP00004816	Integral membrane protein, putative	2.3735
AFUB_036970	CADAFUBP00003619	Carboxypeptidase (EC 3.4.16.-)	-3.36168
AFUB_017840	CADAFUBP00001740	Probable pectate lyase A (EC 4.2.2.2)	2.52302
AFUB_070700	CADAFUBP00006887	Uncharacterized protein	1.98987
AFUB_039480	CADAFUBP00003867	Extracellular thaumatin domain protein, putative	-2.68688
AFUB_050130	CADAFUBP00004904	Geranylgeranyl pyrophosphate synthase, putative	-4.41375
AFUB_046090	CADAFUBP00004521	Uncharacterized protein	-1.30131
AFUB_092800	CADAFUBP00009026	Class V chitinase, putative	1.60193
AFUB_036950	CADAFUBP00003617	Uncharacterized protein	-5.53777
AFUB_101760	CADAFUBP00009885	Integral membrane protein	4.35893
AFUB_025730	CADAFUBP00002515	Uncharacterized protein	-1.48067
AFUB_097338	CADAFUBP00009462	Putative uncharacterized protein	2.46598
AFUB_101890	CADAFUBP00009898	Uncharacterized protein	4.07563
AFUB_081270	CADAFUBP00007915	Uncharacterized protein	4.77331
AFUB_024220	CADAFUBP00002365	C6 transcription factor, putative	-1.4207
AFUB_001000	CADAFUBP00000099	Uncharacterized protein	4.52667
AFUB_047180	CADAFUBP00004625	Integral membrane protein Pth11-like, putative	-5.00657
AFUB_000830	CADAFUBP00000082	Adenylate-forming enzyme, putative	-5.04667
AFUB_086060	CADAFUBP00008384	Cytochrome P450 oxidoreductase OrdA-like, putative	3.63688
AFUB_086040	CADAFUBP00008382	Alpha/beta hydrolase, putative	3.99723
AFUB_033340	CADAFUBP00003268	DUF907 domain protein	2.16521
AFUB_094840	CADAFUBP00009218	Putative uncharacterized protein	2.67167
AFUB_032950	CADAFUBP00003230	Glutathione S-transferase	3.73549
AFUB_087360	CADAFUBP00008489	Uncharacterized protein	1.25864
AFUB_047950	CADAFUBP00004698	Integral membrane protein	2.37398
AFUB_020300	CADAFUBP00001983	Alpha-amylase AmyA	-2.09421
AFUB_017560	CADAFUBP00001713	Uncharacterized protein	4.71939
AFUB_000670	CADAFUBP00000067	Uncharacterized protein	2.989
AFUB_033230	CADAFUBP00003257	Conidial pigment biosynthesis oxidase Abr1/brown 1	-6.77896
AFUB_073960	CADAFUBP00007203	Calpain-like protein	4.03718
AFUB_045170	CADAFUBP00004430	Cell wall protein phiA (Major allergen phiA) (Phialide development protein A) (allergen Asp f 34)	3.52005
AFUB_078290	CADAFUBP00007631	PH domain protein	-1.27668
AFUB_005890	CADAFUBP00000579	Uncharacterized protein	-1.89914
AFUB_045620	CADAFUBP00004475	Uncharacterized protein	-3.02335
AFUB_049720	CADAFUBP00004864	Uncharacterized protein	-5.90212
AFUB_000980	CADAFUBP00000097	Alpha-1,2-mannosidase, putative subfamily	-1.86501
AFUB_090490	CADAFUBP00008797	Alkaline serine protease (PR1), putative	2.30439
AFUB_025940	CADAFUBP00002535	Adhesin, putative	4.73126
AFUB_025880	CADAFUBP00002529	Carbamoyl-phosphate synthase, large subunit	-1.10184
AFUB_051010	CADAFUBP00004992	Glycogen [starch] synthase (EC 2.4.1.11)	-1.46562
AFUB_024560	CADAFUBP00002399	Uncharacterized protein	-1.26068
AFUB_100020	CADAFUBP00009721	MFS monosaccharide transporter, putative	-1.47672
AFUB_085740	CADAFUBP00008351	Uncharacterized protein	-1.34553
AFUB_096960	CADAFUBP00009424	Putative uncharacterized protein	2.66227
AFUB_082620	CADAFUBP00008046	NAD binding Rossmann fold oxidoreductase, putative	2.51729
AFUB_007700	CADAFUBP00000758	Mitochondrial escape protein 2	-1.3099
AFUB_033240	CADAFUBP00003258	Pigment biosynthesis protein Ayg1	-3.93132
AFUB_033480	CADAFUBP00003281	RTA1 domain protein, putative	3.57199
AFUB_069470	CADAFUBP00006767	Calcium transporter, putative	-1.83728
AFUB_074080	CADAFUBP00007215	Nucleotide-sugar transporter, putative	-1.1601
AFUB_079810	CADAFUBP00007781	Fungal specific transcription factor, putative	-1.52774
AFUB_021440	CADAFUBP00002093	Uncharacterized protein	-1.25357
AFUB_036640	CADAFUBP00003586	Sensor histidine kinase/response regulator, putative	-1.51567
AFUB_082030	CADAFUBP00007986	Aldehyde dehydrogenase family protein	-2.95669
AFUB_084490	CADAFUBP00008224	Uncharacterized protein	2.21703
AFUB_033310	CADAFUBP00003265	Cellobiose dehydrogenase	2.68886
AFUB_100160	CADAFUBP00009735	Plasma membrane channel protein Ist2, putative	-1.14268
AFUB_050860	CADAFUBP00004977	Major allergen Asp F1	1.43723
AFUB_002010	CADAFUBP00000196	Uncharacterized protein	-1.34009
AFUB_009810	CADAFUBP00000963	ABC multidrug transporter, putative	1.94118
AFUB_016830	CADAFUBP00001651	High affinity nitrate transporter NrtB	1.12564
AFUB_087520	CADAFUBP00008505	Isoamyl alcohol oxidase, putative	1.62538
AFUB_085960	CADAFUBP00008373	Cell surface protein Mas1, putative	2.69303
AFUB_075570	CADAFUBP00007361	Lipase/esterase family protein	-1.63721
AFUB_097210	CADAFUBP00009448	Carboxypeptidase (EC 3.4.16.-)	1.59454
AFUB_030080	CADAFUBP00002947	Oxidoreductase, short-chain dehydrogenase/reductase family	1.98997
AFUB_062340	CADAFUBP00006088	Uncharacterized protein	1.16054
AFUB_049150	CADAFUBP00004807	CRAL/TRIO domain protein	-1.61312
AFUB_025290	CADAFUBP00002472	Uncharacterized protein	-3.50425
AFUB_000820	CADAFUBP00000081	Polyketide synthase, putative	-5.05432
AFUB_084750	CADAFUBP00008250	Phosphate transporter	2.0193
AFUB_051190	CADAFUBP00005010	Uncharacterized protein	2.71994
AFUB_097360	CADAFUBP00009466	Putative uncharacterized protein	3.54616
AFUB_086010	CADAFUBP00008379	Cytochrome P450 oxidoreductase, putative	3.784
AFUB_078060	CADAFUBP00007609	FAD binding domain protein	-6.90431
AFUB_034540	CADAFUBP00003378	Lysophospholipase 3 (EC 3.1.1.5) (Phospholipase B 3)	1.35737
AFUB_087370	CADAFUBP00008490	Purple acid phosphatase (EC 3.1.3.2)	1.85192
AFUB_055260	CADAFUBP00005410	Uncharacterized protein	1.55358
AFUB_087170	CADAFUBP00008470	Uncharacterized protein	1.60036
AFUB_034310	CADAFUBP00003355	Uncharacterized protein	1.64976
AFUB_053820	CADAFUBP00005269	MFS transporter, putative	-2.34897
AFUB_063950	CADAFUBP00006221	HLH DNA binding domain protein, putative	-4.7507
AFUB_067410	CADAFUBP00006560	Uncharacterized protein	-1.57077
AFUB_041240	CADAFUBP00004040	Extracellular serine-rich protein, putative	2.10248
AFUB_047550	CADAFUBP00004661	Uncharacterized protein	1.59712
AFUB_081360	CADAFUBP00007924	MFS multidrug transporter, putative	-5.39644
AFUB_006160	CADAFUBP00000604	Probable beta-glucosidase A (EC 3.2.1.21) (Beta-D-glucoside glucohydrolase A) (Cellobiase A) (Gentiobiase A)	-3.91757
AFUB_011880	CADAFUBP00001167	Salicylate hydroxylase, putative	1.77546
AFUB_035450	CADAFUBP00003470	HSP70 family protein	2.30251
AFUB_067850	CADAFUBP00006604	Psi-producing oxygenase A (Fatty acid oxygenase ppoA) [Includes: Linoleate 8R-lipoxygenase (EC 1.13.11.60); 9,12-octadecadienoate 8-hydroperoxide 8R-isomerase (EC 5.4.4.5)]	4.90592
AFUB_069950	CADAFUBP00006815	Uncharacterized protein	-1.75083
AFUB_090120	CADAFUBP00008761	TBC domain protein, putative	-1.10412
AFUB_012930	CADAFUBP00001272	Amine oxidase (EC 1.4.3.-)	2.23898
AFUB_079000	CADAFUBP00007701	Uncharacterized protein	-4.317
AFUB_056440	CADAFUBP00005526	3-methylcrotonyl-CoA carboxylase subunit alpha (MccA), putative	-2.03992
AFUB_082630	CADAFUBP00008047	GPI anchored glycoprotein, putative	2.36879
AFUB_066270	CADAFUBP00006451	Anion exchange family protein	-1.24837
AFUB_002300	CADAFUBP00000225	Plasma membrane protein Pth11-like, putative	2.14336
AFUB_085990	CADAFUBP00008377	Translation elongation factor eEF-1, gamma subunit, putative	3.8866
AFUB_073690	CADAFUBP00007176	Plasma membrane antiporter, putative	-2.13175
AFUB_033620	CADAFUBP00003295	Integral membrane protein	6.45288
AFUB_039520	CADAFUBP00003871	Uncharacterized protein	1.40204
AFUB_091080	CADAFUBP00008855	Glutathione S-transferase, putative	1.94079
AFUB_015960	CADAFUBP00001564	C2H2 type conidiation transcription factor BrlA	-2.89011
AFUB_033220	CADAFUBP00003256	Conidial pigment biosynthesis oxidase Arb2/brown2	-4.13484
AFUB_067270	CADAFUBP00006546	Alpha-glucosidase AgdA, putative	-3.39206
AFUB_011490	CADAFUBP00001128	Uncharacterized protein	-1.59911
AFUB_037720	CADAFUBP00003694	Uncharacterized protein	-1.32944
AFUB_058160	CADAFUBP00005688	1,4-alpha-glucan branching enzyme	-1.53005
AFUB_017760	CADAFUBP00001732	Glycosyl hydrolase, putative	-2.33714
AFUB_018230	CADAFUBP00001778	Uncharacterized protein	1.49598
AFUB_098630	CADAFUBP00009584	Phenazine biosynthesis-like protein, putative	-2.25184
AFUB_060950	CADAFUBP00005954	Kinase (EC 2.7.-.-)	-1.51383
AFUB_042330	CADAFUBP00004150	ThiJ/PfpI family protein	1.27258
AFUB_070430	CADAFUBP00006860	Isocitrate lyase	-2.05439
AFUB_097090	CADAFUBP00009436	IgE-binding protein	4.31832
AFUB_006050	CADAFUBP00000594	Uncharacterized protein	1.76535
AFUB_099090	CADAFUBP00009629	Cysteine synthase B, putative	2.24164
AFUB_041179	CADAFUBP00004033	Uncharacterized protein	1.47709
AFUB_047510	CADAFUBP00004657	Extracellular conserved serine-rich protein	1.53586
AFUB_001120	CADAFUBP00000110	Uncharacterized protein	-3.61935
AFUB_048310	CADAFUBP00004733	Uncharacterized protein	-2.39661
AFUB_000690	CADAFUBP00000068	Uncharacterized protein	1.93979
AFUB_015590	CADAFUBP00001528	Probable alpha/beta-glucosidase agdC (EC 3.2.1.20) (EC 3.2.1.21)	-6.22657
AFUB_041210	CADAFUBP00004037	UDP-glucose 4-epimerase, putative	2.23747
AFUB_101300	CADAFUBP00009837	Uncharacterized protein	4.73439
AFUB_061650	CADAFUBP00006021	FAD dependent oxidoreductase superfamily	-1.21689
AFUB_085040	CADAFUBP00008280	ADP-ribosylglycohydrolase family protein	1.76817
AFUB_040290	CADAFUBP00003946	Antiviral protein (Ski3), putative	-1.11597
AFUB_014340	CADAFUBP00001405	Uncharacterized protein	-2.11013
AFUB_037050	CADAFUBP00003627	Uncharacterized protein	-2.525
AFUB_081560	CADAFUBP00007941	Toxin biosynthesis protein (Tri7), putative	1.66176
AFUB_071680	CADAFUBP00006985	Secreted glycosyl hydrolase, putative	1.786
AFUB_061850	CADAFUBP00006041	Uncharacterized protein	-3.57224
AFUB_036460	CADAFUBP00003568	Uncharacterized protein	1.29172
AFUB_032260	CADAFUBP00003162	Alpha/beta superfamily hydrolase, putative	5.12835
AFUB_090060	CADAFUBP00008755	Uncharacterized protein	-2.45729
AFUB_000930	CADAFUBP00000092	Integral membrane protein Pth11-like, putative	1.23379
AFUB_086140	CADAFUBP00008392	Uncharacterized protein	3.44825
AFUB_097110	CADAFUBP00009438	Choline transporter, putative	2.54166
AFUB_035360	CADAFUBP00003461	PH domain protein	-1.42517
AFUB_040860	CADAFUBP00004001	Uncharacterized protein	-5.38417
AFUB_017500	CADAFUBP00001707	Uncharacterized protein	3.55426
AFUB_084570	CADAFUBP00008232	Glycosyl transferase, putative	1.71687
AFUB_099880	CADAFUBP00009707	Cell wall serine-threonine-rich galactomannoprotein Mp1	-5.69731
AFUB_035440	CADAFUBP00003469	Uncharacterized protein	1.87306
AFUB_094850	CADAFUBP00009219	Fructosyl amino acid oxidase, putative	2.63683
AFUB_092810	CADAFUBP00009027	Uncharacterized protein	1.78701
AFUB_032250	CADAFUBP00003161	Short chain dehydrogenase/reductase, putative	4.32569
AFUB_067250	CADAFUBP00006544	Alpha-amylase (EC 3.2.1.1)	-2.91947
AFUB_099610	CADAFUBP00009681	Uncharacterized protein	2.45615

## Sheet: Proteome DSyPs 4h
AspGD-ID	CADRE-ID	Product	log2 Fold Change
AFUB_101920	CADAFUBP00009901	Glutathione S-transferase family protein	3.33985
AFUB_046170	CADAFUBP00004529	Uncharacterized protein	3.11086
AFUB_046180	CADAFUBP00004530	Uncharacterized protein	2.3598
AFUB_051200	CADAFUBP00005011	Pyoverdine/dityrosine biosynthesis protein, putative	2.35811
AFUB_057820	CADAFUBP00005657	Alcohol dehydrogenase, zinc-containing, putative	2.27322
AFUB_073960	CADAFUBP00007203	Calpain-like protein	2.13356
AFUB_051170	CADAFUBP00005008	O-methyltransferase, putative	2.0861
AFUB_067850	CADAFUBP00006604	Psi-producing oxygenase A (Fatty acid oxygenase ppoA) [Includes: Linoleate 8R-lipoxygenase (EC 1.13.11.60); 9,12-octadecadienoate 8-hydroperoxide 8R-isomerase (EC 5.4.4.5)]	2.02574
AFUB_086170	CADAFUBP00008395	Uncharacterized protein	1.94897
AFUB_085990	CADAFUBP00008377	Translation elongation factor eEF-1, gamma subunit, putative	1.92903
AFUB_050860	CADAFUBP00004977	Major allergen Asp F1	1.77821
AFUB_086180	CADAFUBP00008396	O-methyltransferase, putative	1.6526
AFUB_086040	CADAFUBP00008382	Alpha/beta hydrolase, putative	1.5955
AFUB_086070	CADAFUBP00008385	Acetate-CoA ligase, putative	1.58304
AFUB_086060	CADAFUBP00008384	Cytochrome P450 oxidoreductase OrdA-like, putative	1.55287
AFUB_001000	CADAFUBP00000099	Uncharacterized protein	1.53406
AFUB_086140	CADAFUBP00008392	Uncharacterized protein	1.53257
AFUB_086050	CADAFUBP00008383	Integral membrane protein	1.49825
AFUB_086130	CADAFUBP00008391	Steroid monooxygenase, putative	1.47664
AFUB_086010	CADAFUBP00008379	Cytochrome P450 oxidoreductase, putative	1.47508
AFUB_086030	CADAFUBP00008381	Hybrid NRPS/PKS enzyme, putative	1.46467
AFUB_050850	CADAFUBP00004976	Uncharacterized protein	1.45681
AFUB_086020	CADAFUBP00008380	Methyltransferase SirN-like, putative	1.42385
AFUB_086090	CADAFUBP00008387	Phytanoyl-CoA dioxygenase family protein	1.37072
AFUB_034580	CADAFUBP00003382	LipA and NB-ARC domain protein	1.32366
AFUB_007760	CADAFUBP00000764	Uncharacterized protein	1.27798
AFUB_094850	CADAFUBP00009219	Fructosyl amino acid oxidase, putative	1.2762
AFUB_086200	CADAFUBP00008398	Polyketide synthase, putative	1.24123
AFUB_096790	CADAFUBP00009407	Putative uncharacterized protein	1.2302
AFUB_054220	CADAFUBP00005309	UPF0187 domain membrane protein	1.21661
AFUB_086190	CADAFUBP00008397	DltD N-terminal domain protein	1.10568
AFUB_041240	CADAFUBP00004040	Extracellular serine-rich protein, putative	1.08338
AFUB_013150	CADAFUBP00001294	Phenol 2-monooxygenase, putative	1.07793
AFUB_058080	CADAFUBP00005682	Amidase, putative	1.07108
AFUB_088060	CADAFUBP00008560	MFS peptide transporter Ptr2, putative	1.03351
AFUB_101750	CADAFUBP00009884	Mitochondrial chaperone ATPase (Bcs1), putative	1.02857
AFUB_067000	CADAFUBP00006519	Uncharacterized protein	1.00432
AFUB_087580	CADAFUBP00008511	Aldehyde dehydrogenase, putative	0.996389
AFUB_007000	CADAFUBP00000688	Acyl carrier protein	0.990592
AFUB_036090	CADAFUBP00003531	Extracellular serine-threonine rich protein	0.984772
AFUB_086310	CADAFUBP00008409	Phytanoyl-CoA dioxygenase family protein	0.943359
AFUB_015530	CADAFUBP00001522	Extracellular cell wall glucanase Crf1/allergen Asp F9	0.916094
AFUB_051120	CADAFUBP00005003	20S cyclosome subunit (Cut9/Cdc16), putative	0.912267
AFUB_101830	CADAFUBP00009892	Uncharacterized protein	0.901494
AFUB_037670	CADAFUBP00003689	LipA and NB-ARC domain protein	0.885184
AFUB_072030	CADAFUBP00007020	Protostadienol synthase A (EC 5.4.99.32)	0.878137
AFUB_025910	CADAFUBP00002532	60S acidic ribosomal protein P2/allergen Asp F 8	0.876566
AFUB_045880	CADAFUBP00004501	Uncharacterized protein	0.874207
AFUB_077850	CADAFUBP00007587	Uncharacterized protein	0.868687
AFUB_084540	CADAFUBP00008229	Glycosyl transferase, putative	0.866315
AFUB_036380	CADAFUBP00003560	Conserved glutamic acid-rich protein	0.849599
AFUB_027660	CADAFUBP00002704	Uncharacterized protein	0.841571
AFUB_048180	CADAFUBP00004720	Probable glucan endo-1,3-beta-glucosidase eglC (EC 3.2.1.39) (Endo-1,3-beta-glucanase eglC) (Laminarinase eglC)	0.833497
AFUB_056740	CADAFUBP00005556	Ubiquitin conjugating enzyme (UbcC), putative	0.810649
AFUB_094830	CADAFUBP00009217	Putative uncharacterized protein	0.807355
AFUB_025440	CADAFUBP00002486	Serine/threonine protein kinase	0.805705
AFUB_065590	CADAFUBP00006384	Acyl-CoA dehydrogenase, putative	0.790772
AFUB_028050	CADAFUBP00002744	Protein kinase regulator (Mob1), putative	0.789103
AFUB_018820	CADAFUBP00001837	Methionine aminopeptidase 2-1 (MAP 2-1) (MetAP 2-1) (EC 3.4.11.18) (Peptidase M)	0.783247
AFUB_101300	CADAFUBP00009837	Uncharacterized protein	0.775683
AFUB_086160	CADAFUBP00008394	Methionine aminopeptidase 2-3 (MAP 2-3) (MetAP 2-3) (EC 3.4.11.18) (Peptidase M)	0.773152
AFUB_041250	CADAFUBP00004041	Glycosyl transferase, putative	0.768078
AFUB_051180	CADAFUBP00005009	Uncharacterized protein	0.766383
AFUB_012830	CADAFUBP00001262	DUF6 domain protein, putative	0.757877
AFUB_026140	CADAFUBP00002554	Uncharacterized protein	0.756169
AFUB_030080	CADAFUBP00002947	Oxidoreductase, short-chain dehydrogenase/reductase family	0.752749
AFUB_000630	CADAFUBP00000063	Uncharacterized protein	0.744161
AFUB_057270	CADAFUBP00005609	Flavin containing polyamine oxidase, putative	0.731183
AFUB_024090	CADAFUBP00002352	Phospholipid metabolism enzyme regulator, putative	0.730314
AFUB_098700	CADAFUBP00009591	Uncharacterized protein	0.721591
AFUB_081400	CADAFUBP00007928	Flavohemoprotein, putative	0.711054
AFUB_067160	CADAFUBP00006535	Calmodulin	0.709291
AFUB_034540	CADAFUBP00003378	Lysophospholipase 3 (EC 3.1.1.5) (Phospholipase B 3)	0.705757
AFUB_081940	CADAFUBP00007978	Probable beta-glucosidase btgE (EC 3.2.1.21) (Beta-D-glucoside glucohydrolase btgE) (Cellobiase btgE) (Gentiobiase btgE)	0.637842
AFUB_010220	CADAFUBP00001003	Thioesterase family protein	0.636915
AFUB_038240	CADAFUBP00003746	ATP dependent RNA helicase (Dbp8), putative	0.636915
AFUB_040020	CADAFUBP00003919	Uncharacterized protein	0.635987
AFUB_052300	CADAFUBP00005119	Ferrooxidoreductase Fet3, putative	0.635058
AFUB_063830	CADAFUBP00006209	Ubiquinone biosynthesis protein, putative	0.626673
AFUB_051140	CADAFUBP00005005	Cytochrome P450, putative	0.624803
AFUB_023270	CADAFUBP00002270	DNA polymerase epsilon subunit B, putative	0.62293
AFUB_084030	CADAFUBP00008180	MFS peptide transporter, putative	0.62293
AFUB_086330	CADAFUBP00008411	Prenyltransferase FtmPT1	0.615416
AFUB_021350	CADAFUBP00002084	Cytochrome P450 monooxygenase, putative	0.611645
AFUB_037210	CADAFUBP00003643	C2H2 transcription factor PacC, putative	0.602172
AFUB_046060	CADAFUBP00004518	Catalase (EC 1.11.1.6)	0.598365
AFUB_087590	CADAFUBP00008512	Alcohol dehydrogenase, putative	0.593593
AFUB_057230	CADAFUBP00005605	Succinate dehydrogenase cytochrome b560 subunit	0.591679
AFUB_016640	CADAFUBP00001632	Conidial hydrophobin RodB	-2.191
AFUB_030960	CADAFUBP00003034	DUF636 domain protein	-1.59946
AFUB_034570	CADAFUBP00003381	Uncharacterized protein	-1.46594
AFUB_008380	CADAFUBP00000822	mRNA stability protein	-1.37707
AFUB_073830	CADAFUBP00007190	Threonine rich protein	-1.36216
AFUB_056940	CADAFUBP00005576	Carbonyl reductase, putative	-1.35476
AFUB_026820	CADAFUBP00002622	Acyl CoA binding protein family	-1.30401
AFUB_095710	CADAFUBP00009301	Phosphoglycerate mutase family protein	-1.2969
AFUB_069410	CADAFUBP00006761	Conserved lysine-rich protein, putative	-1.24811
AFUB_009120	CADAFUBP00000893	HLH transcription factor (GlcD gamma), putative	-1.1976
AFUB_005410	CADAFUBP00000532	Cytosine deaminase, putative	-1.18115
AFUB_093860	CADAFUBP00009123	1,2-dihydroxy-3-keto-5-methylthiopentene dioxygenase (EC 1.13.11.54) (Acireductone dioxygenase (Fe(2+)-requiring)) (ARD) (Fe-ARD)	-1.16165
AFUB_026440	CADAFUBP00002584	Mannitol-1-phosphate 5-dehydrogenase (M1PDH) (MPD) (MPDH) (EC 1.1.1.17)	-1.11404
AFUB_081900	CADAFUBP00007974	Uncharacterized protein	-1.1078
AFUB_008300	CADAFUBP00000814	Heavy metal ion transporter, putative	-1.08009
AFUB_036480	CADAFUBP00003570	Uncharacterized protein	-1.06794
AFUB_088910	CADAFUBP00008643	L-PSP endoribonuclease family protein (Hmf1), putative	-1.05889
AFUB_065340	CADAFUBP00006359	Zinc-containing alcohol dehydrogenase, putative	-1.04394
AFUB_006480	CADAFUBP00000636	Glutaredoxin, putative	-1.03505
AFUB_025630	CADAFUBP00002505	Glucose-6-phosphate isomerase (EC 5.3.1.9)	-1.02621
AFUB_037350	CADAFUBP00003657	Phosphoglucomutase PgmA	-1.02621
AFUB_024190	CADAFUBP00002362	Tubulin-specific chaperone Rbl2, putative	-1.0145
AFUB_037500	CADAFUBP00003672	Fructose-bisphosphate aldolase, class II	-1.01159
AFUB_100770	CADAFUBP00009784	Uncharacterized protein	-0.985645
AFUB_069320	CADAFUBP00006752	Prefoldin subunit 1, putative	-0.985645
AFUB_038650	CADAFUBP00003784	Uncharacterized protein	-0.979942
AFUB_073680	CADAFUBP00007175	Phosphoenolpyruvate carboxykinase AcuF	-0.979942
AFUB_018100	CADAFUBP00001765	Myo-inositol-phosphate synthase, putative	-0.954557
AFUB_024480	CADAFUBP00002391	Peptidyl-prolyl cis-trans isomerase (EC 5.2.1.8)	-0.948976
AFUB_065700	CADAFUBP00006395	Calcium homeostasis protein Regucalcin, putative	-0.948976
AFUB_000830	CADAFUBP00000082	Adenylate-forming enzyme, putative	-0.943416
AFUB_004430	CADAFUBP00000436	Eukaryotic translation initiation factor eIF-5A	-0.940645
AFUB_100080	CADAFUBP00009727	Profilin	-0.937878
AFUB_064120	CADAFUBP00006237	Uncharacterized protein	-0.929611
AFUB_051370	CADAFUBP00005028	Uncharacterized protein	-0.92139
AFUB_090840	CADAFUBP00008832	Transformer-SR ribonucleoprotein, putative	-0.915936
AFUB_057400	CADAFUBP00005619	Probable D-xylulose kinase A (Xylulokinase A) (EC 2.7.1.17)	-0.913216
AFUB_067520	CADAFUBP00006571	DNA binding protein SART-1, putative	-0.902389
AFUB_014930	CADAFUBP00001464	DUF1014 domain protein	-0.899695
AFUB_008960	CADAFUBP00000877	GPI anchored serine-threonine rich protein	-0.888969
AFUB_008450	CADAFUBP00000829	Uncharacterized protein	-0.8863
AFUB_005800	CADAFUBP00000570	Peptidyl-prolyl cis-trans isomerase (EC 5.2.1.8)	-0.878321
AFUB_063750	CADAFUBP00006201	Allergen Asp F7	-0.873027
AFUB_056530	CADAFUBP00005535	Transcription factor RfeG, putative	-0.859876
AFUB_040460	CADAFUBP00003963	Coactivator bridging factor 1 (Mbf1), putative	-0.85726
AFUB_023510	CADAFUBP00002294	RNA polymerase II transcriptional coactivator, putative	-0.844251
AFUB_026020	CADAFUBP00002543	Glycerol dehydrogenase, putative	-0.841663
AFUB_078170	CADAFUBP00007619	Peptidylprolyl isomerase (EC 5.2.1.8)	-0.823677
AFUB_003200	CADAFUBP00000313	NADH-quinone oxidoreductase, putative	-0.821126
AFUB_057420	CADAFUBP00005621	S-formylglutathione hydrolase (EC 3.1.2.12)	-0.816037
AFUB_040670	CADAFUBP00003983	Cystathionine beta-synthase (Beta-thionase), putative	-0.810966
AFUB_068060	CADAFUBP00006626	SNF7 family protein (Cta1), putative	-0.808437
AFUB_021960	CADAFUBP00002143	Uncharacterized protein	-0.798366
AFUB_029220	CADAFUBP00002862	Uncharacterized protein	-0.785875
AFUB_010270	CADAFUBP00001008	Ubiquitin-like modifier SUMO, putative	-0.78339
AFUB_039830	CADAFUBP00003902	Phosphoglycerate mutase, 2,3-bisphosphoglycerate-independent	-0.780909
AFUB_059770	CADAFUBP00005849	Ran-specific GTPase-activating protein 1, putative	-0.780909
AFUB_077440	CADAFUBP00007548	Aldehyde dehydrogenase AldA, putative	-0.778432
AFUB_001530	CADAFUBP00000148	Nitrilase family protein (Nit3), putative	-0.778432
AFUB_055820	CADAFUBP00005465	HAD superfamily hydrolase, putative	-0.77596
AFUB_009370	CADAFUBP00000919	Glycerol dehydrogenase Gcy1, putative	-0.773491
AFUB_052850	CADAFUBP00005174	Aminopeptidase, putative	-0.771027
AFUB_020350	CADAFUBP00001988	BZIP transcription factor, putative	-0.771027
AFUB_020790	CADAFUBP00002028	Peptidyl-prolyl cis-trans isomerase (PPIase) (EC 5.2.1.8)	-0.768568
AFUB_004970	CADAFUBP00000491	Alcohol dehydrogenase, zinc-containing, putative	-0.75877
AFUB_067210	CADAFUBP00006540	FAD binding domain protein	-0.75877
AFUB_026860	CADAFUBP00002626	AMFR protein, putative	-0.756331
AFUB_072260	CADAFUBP00007034	6,7-dimethyl-8-ribityllumazine synthase (DMRL synthase) (EC 2.5.1.78)	-0.751465
AFUB_056780	CADAFUBP00005560	Superoxide dismutase [Cu-Zn] (EC 1.15.1.1)	-0.751465
AFUB_001330	CADAFUBP00000130	Ubiquitin-like protein DskB, putative	-0.746616
AFUB_000300	CADAFUBP00000030	Uncharacterized protein	-0.739372
AFUB_065800	CADAFUBP00006405	Short chain dehydrogenase, putative	-0.739372
AFUB_052060	CADAFUBP00005095	Thioredoxin reductase, putative	-0.736966
AFUB_095550	CADAFUBP00009285	Nascent polypeptide-associated complex subunit beta	-0.734563
AFUB_099880	CADAFUBP00009707	Cell wall serine-threonine-rich galactomannoprotein Mp1	-0.72977
AFUB_029450	CADAFUBP00002885	SAP domain protein, putative	-0.72977
AFUB_061150	CADAFUBP00005974	Triosephosphate isomerase (EC 5.3.1.1)	-0.72738
AFUB_074320	CADAFUBP00007239	Thiamine thiazole synthase (Thiazole biosynthetic enzyme)	-0.72261
AFUB_072700	CADAFUBP00007078	Enolase/allergen Asp F 22	-0.720232
AFUB_053580	CADAFUBP00005247	UV excision repair protein (RadW), putative	-0.717857
AFUB_026220	CADAFUBP00002562	Branched-chain-amino-acid aminotransferase (EC 2.6.1.42)	-0.717857
AFUB_021300	CADAFUBP00002079	Fumarylacetoacetate hydrolase FahA	-0.715486
AFUB_073930	CADAFUBP00007200	Lactoylglutathione lyase (EC 4.4.1.5) (Glyoxalase I)	-0.715486
AFUB_009280	CADAFUBP00000910	Hsc70 cochaperone (SGT), putative	-0.713119
AFUB_046830	CADAFUBP00004591	GMC oxidoreductase, putative	-0.708396
AFUB_038550	CADAFUBP00003774	Uncharacterized protein	-0.698998
AFUB_052130	CADAFUBP00005102	Cdc48-dependent protein degradation adaptor protein (Shp1), putative	-0.696658
AFUB_012980	CADAFUBP00001277	Spermidine synthase	-0.696658
AFUB_063770	CADAFUBP00006203	GPI anchored cell wall protein, putative	-0.691989
AFUB_054160	CADAFUBP00005303	Glutathione synthetase (GSH-S) (EC 6.3.2.3)	-0.68966
AFUB_018120	CADAFUBP00001767	S-(hydroxymethyl)glutathione dehydrogenase (EC 1.1.1.284)	-0.687335
AFUB_023170	CADAFUBP00002260	Heterogeneous nuclear ribonucleoprotein HRP1	-0.687335
AFUB_042520	CADAFUBP00004169	Sulfate adenylyltransferase (EC 2.7.7.4) (ATP-sulfurylase) (Sulfate adenylate transferase) (SAT)	-0.687335
AFUB_093320	CADAFUBP00009069	Phosphoserine aminotransferase	-0.678072
AFUB_037450	CADAFUBP00003667	Uncharacterized protein	-0.666576
AFUB_008820	CADAFUBP00000863	Pentatricopeptide repeat protein	-0.666576
AFUB_038460	CADAFUBP00003765	Actin-related protein 2/3 complex subunit 5	-0.666576
AFUB_052770	CADAFUBP00005166	Homocysteine synthase CysD	-0.664288
AFUB_040710	CADAFUBP00003987	Inorganic diphosphatase, putative	-0.664288
AFUB_051380	CADAFUBP00005029	Integral membrane protein, putative	-0.664288
AFUB_008920	CADAFUBP00000873	Aminotransferase, class V, putative	-0.662004
AFUB_038500	CADAFUBP00003769	Hydroxymethylglutaryl-CoA synthase, putative	-0.659723
AFUB_026640	CADAFUBP00002604	RING finger protein	-0.655172
AFUB_090850	CADAFUBP00008833	COMPASS complex subunit Sdc1, putative	-0.655172
AFUB_023120	CADAFUBP00002255	Actin cortical patch component, putative	-0.650635
AFUB_007640	CADAFUBP00000752	Uncharacterized protein	-0.648372
AFUB_029890	CADAFUBP00002928	Coronin	-0.646112
AFUB_023460	CADAFUBP00002289	Pre-mRNA splicing factor (Srp1), putative	-0.646112
AFUB_006770	CADAFUBP00000665	Elongation factor 1-alpha	-0.643856
AFUB_015310	CADAFUBP00001501	3-isopropylmalate dehydrogenase (EC 1.1.1.85)	-0.643856
AFUB_065980	CADAFUBP00006423	Possible apospory-associated protein c	-0.643856
AFUB_050620	CADAFUBP00004953	UPF0047 domain protein	-0.643856
AFUB_042220	CADAFUBP00004139	Aspartate-semialdehyde dehydrogenase	-0.641604
AFUB_049250	CADAFUBP00004817	ABC multidrug transporter, putative	-0.641604
AFUB_001620	CADAFUBP00000157	3,4-dihydroxy-2-butanone 4-phosphate synthase (DHBP synthase) (EC 4.1.99.12)	-0.639355
AFUB_066340	CADAFUBP00006456	Uncharacterized protein	-0.639355
AFUB_068740	CADAFUBP00006694	Glycerol dehydrogenase (GldB), putative	-0.639355
AFUB_081960	CADAFUBP00007979	Uncharacterized protein	-0.637109
AFUB_093060	CADAFUBP00009043	Malate dehydrogenase, NAD-dependent	-0.632629
AFUB_020010	CADAFUBP00001954	Uncharacterized protein	-0.630394
AFUB_022340	CADAFUBP00002181	C6 transcription factor, putative	-0.625934
AFUB_047340	CADAFUBP00004640	Tyrosinase, putative	-0.625934
AFUB_056920	CADAFUBP00005574	Uncharacterized protein	-0.62371
AFUB_009540	CADAFUBP00000936	Adenosylhomocysteinase (EC 3.3.1.1)	-0.617056
AFUB_043870	CADAFUBP00004305	SNF7 family protein (Fti1/Did2), putative	-0.614845
AFUB_055580	CADAFUBP00005441	Probable Xaa-Pro aminopeptidase P (AMPP) (Aminopeptidase P) (EC 3.4.11.9) (Aminoacylproline aminopeptidase) (Prolidase)	-0.614845
AFUB_020200	CADAFUBP00001973	Peptide methionine sulfoxide reductase	-0.612637
AFUB_077150	CADAFUBP00007519	Possible replication factor-a protein	-0.612637
AFUB_064030	CADAFUBP00006229	UBX domain protein, putative	-0.610433
AFUB_055330	CADAFUBP00005417	Uncharacterized protein	-0.610433
AFUB_053920	CADAFUBP00005279	Adenosine kinase, putative	-0.606035
AFUB_024160	CADAFUBP00002359	NEDD8-like protein (RubA), putative	-0.606035
AFUB_091030	CADAFUBP00008850	SUN domain protein (Uth1), putative	-0.603841
AFUB_068340	CADAFUBP00006654	Fructose-1,6-bisphosphatase	-0.603841
AFUB_012990	CADAFUBP00001278	Transketolase (EC 2.2.1.1)	-0.60165
AFUB_043290	CADAFUBP00004247	Nicotinate-nucleotide pyrophosphorylase	-0.60165
AFUB_038850	CADAFUBP00003804	Galactokinase	-0.599462
AFUB_067990	CADAFUBP00006619	N-acetyltransferase family protein, putative	-0.597278
AFUB_010910	CADAFUBP00001071	Uncharacterized protein	-0.595097
AFUB_024310	CADAFUBP00002374	Orotidine 5'-phosphate decarboxylase (EC 4.1.1.23)	-0.590745
AFUB_061910	CADAFUBP00006046	Glucose repressible protein Grg1, putative	-0.590745
AFUB_006960	CADAFUBP00000684	High expression lethality protein Hel10, putative	-0.586406

## Sheet: Proteome DSyPs 8h
AspGD-ID	CADRE-ID	Product	log2 Fold Change
AFUB_046170	CADAFUBP00004529	Uncharacterized protein	3.8954
AFUB_086170	CADAFUBP00008395	Uncharacterized protein	3.13439
AFUB_086020	CADAFUBP00008380	Methyltransferase SirN-like, putative	3.06247
AFUB_085990	CADAFUBP00008377	Translation elongation factor eEF-1, gamma subunit, putative	2.97563
AFUB_101920	CADAFUBP00009901	Glutathione S-transferase family protein	2.87774
AFUB_051160	CADAFUBP00005007	Uncharacterized protein	2.84077
AFUB_086040	CADAFUBP00008382	Alpha/beta hydrolase, putative	2.75979
AFUB_046180	CADAFUBP00004530	Uncharacterized protein	2.71853
AFUB_086140	CADAFUBP00008392	Uncharacterized protein	2.70907
AFUB_086180	CADAFUBP00008396	O-methyltransferase, putative	2.70819
AFUB_086130	CADAFUBP00008391	Steroid monooxygenase, putative	2.64155
AFUB_086060	CADAFUBP00008384	Cytochrome P450 oxidoreductase OrdA-like, putative	2.5612
AFUB_051170	CADAFUBP00005008	O-methyltransferase, putative	2.45812
AFUB_086070	CADAFUBP00008385	Acetate-CoA ligase, putative	2.43829
AFUB_086010	CADAFUBP00008379	Cytochrome P450 oxidoreductase, putative	2.42277
AFUB_086030	CADAFUBP00008381	Hybrid NRPS/PKS enzyme, putative	2.39506
AFUB_051200	CADAFUBP00005011	Pyoverdine/dityrosine biosynthesis protein, putative	2.28392
AFUB_067850	CADAFUBP00006604	Psi-producing oxygenase A (Fatty acid oxygenase ppoA) [Includes: Linoleate 8R-lipoxygenase (EC 1.13.11.60); 9,12-octadecadienoate 8-hydroperoxide 8R-isomerase (EC 5.4.4.5)]	2.22651
AFUB_086190	CADAFUBP00008397	DltD N-terminal domain protein	2.21444
AFUB_086090	CADAFUBP00008387	Phytanoyl-CoA dioxygenase family protein	2.20914
AFUB_073960	CADAFUBP00007203	Calpain-like protein	2.11902
AFUB_086200	CADAFUBP00008398	Polyketide synthase, putative	2.09963
AFUB_057820	CADAFUBP00005657	Alcohol dehydrogenase, zinc-containing, putative	2.05346
AFUB_086050	CADAFUBP00008383	Integral membrane protein	1.92029
AFUB_001000	CADAFUBP00000099	Uncharacterized protein	1.82293
AFUB_061910	CADAFUBP00006046	Glucose repressible protein Grg1, putative	1.79202
AFUB_050860	CADAFUBP00004977	Major allergen Asp F1	1.77231
AFUB_050850	CADAFUBP00004976	Uncharacterized protein	1.75018
AFUB_013150	CADAFUBP00001294	Phenol 2-monooxygenase, putative	1.53903
AFUB_037670	CADAFUBP00003689	LipA and NB-ARC domain protein	1.53605
AFUB_096790	CADAFUBP00009407	Putative uncharacterized protein	1.52507
AFUB_034580	CADAFUBP00003382	LipA and NB-ARC domain protein	1.51096
AFUB_041240	CADAFUBP00004040	Extracellular serine-rich protein, putative	1.4916
AFUB_002680	CADAFUBP00000263	Uncharacterized protein	1.47664
AFUB_049500	CADAFUBP00004842	Glyceraldehyde-3-phosphate dehydrogenase (EC 1.2.1.12)	1.45628
AFUB_077850	CADAFUBP00007587	Uncharacterized protein	1.41846
AFUB_086310	CADAFUBP00008409	Phytanoyl-CoA dioxygenase family protein	1.41305
AFUB_044970	CADAFUBP00004411	FAD binding monooxygenase, putative	1.39726
AFUB_045880	CADAFUBP00004501	Uncharacterized protein	1.38294
AFUB_003510	CADAFUBP00000344	ATP synthase delta chain, mitochondrial, putative	1.37907
AFUB_051180	CADAFUBP00005009	Uncharacterized protein	1.35276
AFUB_094850	CADAFUBP00009219	Fructosyl amino acid oxidase, putative	1.32135
AFUB_027660	CADAFUBP00002704	Uncharacterized protein	1.29924
AFUB_101750	CADAFUBP00009884	Mitochondrial chaperone ATPase (Bcs1), putative	1.27917
AFUB_098230	CADAFUBP00009544	Inositol kinase kinase (UvsB), putative	1.27739
AFUB_087580	CADAFUBP00008511	Aldehyde dehydrogenase, putative	1.23695
AFUB_081940	CADAFUBP00007978	Probable beta-glucosidase btgE (EC 3.2.1.21) (Beta-D-glucoside glucohydrolase btgE) (Cellobiase btgE) (Gentiobiase btgE)	1.18396
AFUB_036090	CADAFUBP00003531	Extracellular serine-threonine rich protein	1.16993
AFUB_053780	CADAFUBP00005265	Alcohol dehydrogenase, putative	1.16607
AFUB_030080	CADAFUBP00002947	Oxidoreductase, short-chain dehydrogenase/reductase family	1.15769
AFUB_058080	CADAFUBP00005682	Amidase, putative	1.14535
AFUB_004500	CADAFUBP00000444	Tartrate dehydrogenase, putative	1.1447
AFUB_048180	CADAFUBP00004720	Probable glucan endo-1,3-beta-glucosidase eglC (EC 3.2.1.39) (Endo-1,3-beta-glucanase eglC) (Laminarinase eglC)	1.12829
AFUB_086160	CADAFUBP00008394	Methionine aminopeptidase 2-3 (MAP 2-3) (MetAP 2-3) (EC 3.4.11.18) (Peptidase M)	1.12499
AFUB_007760	CADAFUBP00000764	Uncharacterized protein	1.12499
AFUB_054220	CADAFUBP00005309	UPF0187 domain membrane protein	1.123
AFUB_007000	CADAFUBP00000688	Acyl carrier protein	1.06557
AFUB_086330	CADAFUBP00008411	Prenyltransferase FtmPT1	1.02574
AFUB_037770	CADAFUBP00003699	Aspartic endopeptidase Pep2	1.02503
AFUB_036380	CADAFUBP00003560	Conserved glutamic acid-rich protein	1.01721
AFUB_038680	CADAFUBP00003787	Stress response protein (Ish1), putative	1.01293
AFUB_067000	CADAFUBP00006519	Uncharacterized protein	0.988412
AFUB_084490	CADAFUBP00008224	Uncharacterized protein	0.982583
AFUB_072030	CADAFUBP00007020	Protostadienol synthase A (EC 5.4.99.32)	0.964953
AFUB_015530	CADAFUBP00001522	Extracellular cell wall glucanase Crf1/allergen Asp F9	0.946357
AFUB_034540	CADAFUBP00003378	Lysophospholipase 3 (EC 3.1.1.5) (Phospholipase B 3)	0.937344
AFUB_031360	CADAFUBP00003074	Uncharacterized protein	0.932817
AFUB_028860	CADAFUBP00002825	Universal stress protein family domain protein	0.931305
AFUB_039920	CADAFUBP00003909	Bifunctional cytochrome P450/NADPH--P450 reductase [Includes: Cytochrome P450 (EC 1.14.14.1); NADPH--cytochrome P450 reductase (EC 1.6.2.4)]	0.927517
AFUB_100360	CADAFUBP00009755	Carbon-nitrogen family hydrolase, putative	0.926759
AFUB_086340	CADAFUBP00008412	O-methyltransferase, putative	0.92372
AFUB_025440	CADAFUBP00002486	Serine/threonine protein kinase	0.912267
AFUB_095500	CADAFUBP00009280	GPI anchored protein, putative	0.910733
AFUB_101300	CADAFUBP00009837	Uncharacterized protein	0.903038
AFUB_030110	CADAFUBP00002950	Endoglucanase, putative	0.869477
AFUB_034560	CADAFUBP00003380	Uncharacterized protein	0.861558
AFUB_087590	CADAFUBP00008512	Alcohol dehydrogenase, putative	0.860764
AFUB_023230	CADAFUBP00002266	Protein disulfide-isomerase (EC 5.3.4.1)	0.835924
AFUB_047510	CADAFUBP00004657	Extracellular conserved serine-rich protein	0.835116
AFUB_018820	CADAFUBP00001837	Methionine aminopeptidase 2-1 (MAP 2-1) (MetAP 2-1) (EC 3.4.11.18) (Peptidase M)	0.829444
AFUB_020070	CADAFUBP00001960	Cytochrome c subunit Vb, putative	0.827006
AFUB_026380	CADAFUBP00002578	NADH-ubiquinone oxidoreductase 299 kDa subunit, putative	0.826193
AFUB_085950	CADAFUBP00008372	Dimethylallyl tryptophan synthase, putative	0.805705
AFUB_096280	CADAFUBP00009357	tRNA-splicing endonuclease, putative	0.799916
AFUB_041490	CADAFUBP00004065	ABC1 domain protein	0.798258
AFUB_065590	CADAFUBP00006384	Acyl-CoA dehydrogenase, putative	0.772308
AFUB_069520	CADAFUBP00006772	Uncharacterized protein	0.760434
AFUB_025910	CADAFUBP00002532	60S acidic ribosomal protein P2/allergen Asp F 8	0.759582
AFUB_088060	CADAFUBP00008560	MFS peptide transporter Ptr2, putative	0.756169
AFUB_040020	CADAFUBP00003919	Uncharacterized protein	0.745022
AFUB_092800	CADAFUBP00009026	Class V chitinase, putative	0.731183
AFUB_049190	CADAFUBP00004811	GNAT family acetyltransferase, putative	0.730314
AFUB_081400	CADAFUBP00007928	Flavohemoprotein, putative	0.707525
AFUB_068420	CADAFUBP00006662	Ubiquinol-cytochrome c reductase complex 17 kd protein	0.704872
AFUB_001580	CADAFUBP00000153	CECR1 family adenosine deaminase, putative	0.698663
AFUB_038240	CADAFUBP00003746	ATP dependent RNA helicase (Dbp8), putative	0.69332
AFUB_082960	CADAFUBP00008079	Misfolded glycoproteins degradation protein Yos9, putative	0.687956
AFUB_030550	CADAFUBP00002993	NADH-ubiquinone oxidoreductase 12 kDa subunit, putative	0.676267
AFUB_092785	NA	Uncharacterized protein	0.674461
AFUB_067320	CADAFUBP00006551	Transcription factor RfeF, putative	0.67084
AFUB_084030	CADAFUBP00008180	MFS peptide transporter, putative	0.659925
AFUB_022480	CADAFUBP00002195	NADH-ubiquinone oxidoreductase 64 kDa subunit, putative	0.652601
AFUB_057270	CADAFUBP00005609	Flavin containing polyamine oxidase, putative	0.650765
AFUB_070330	CADAFUBP00006850	37S ribosomal protein Rsm24, putative	0.643394
AFUB_021350	CADAFUBP00002084	Cytochrome P450 monooxygenase, putative	0.638769
AFUB_021500	CADAFUBP00002099	Uncharacterized protein	0.633199
AFUB_013880	CADAFUBP00001360	ABC transporter, putative	0.62854
AFUB_009800	CADAFUBP00000962	Nonribosomal peptide synthase Pes1	0.627607
AFUB_080570	CADAFUBP00007847	Amino acid transporter, putative	0.62293
AFUB_101780	NA	Glycosyl hydrolase family 75 chitosanase	0.62293
AFUB_091000	CADAFUBP00008847	Mitochondrial intermembrane space protein Mia40	0.616358
AFUB_021670	CADAFUBP00002116	ER Hsp70 chaperone BiP, putative	0.614474
AFUB_051140	CADAFUBP00005005	Cytochrome P450, putative	0.608809
AFUB_051430	CADAFUBP00005034	NAP family protein	0.60027
AFUB_016640	CADAFUBP00001632	Conidial hydrophobin RodB	-1.96578
AFUB_094020	CADAFUBP00009139	Sugar transporter	-1.71786
AFUB_030960	CADAFUBP00003034	DUF636 domain protein	-1.51457
AFUB_079000	CADAFUBP00007701	Uncharacterized protein	-1.46594
AFUB_099880	CADAFUBP00009707	Cell wall serine-threonine-rich galactomannoprotein Mp1	-1.41889
AFUB_034570	CADAFUBP00003381	Uncharacterized protein	-1.38082
AFUB_051370	CADAFUBP00005028	Uncharacterized protein	-1.27579
AFUB_069410	CADAFUBP00006761	Conserved lysine-rich protein, putative	-1.20756
AFUB_049250	CADAFUBP00004817	ABC multidrug transporter, putative	-1.13606
AFUB_038650	CADAFUBP00003784	Uncharacterized protein	-1.1078
AFUB_006480	CADAFUBP00000636	Glutaredoxin, putative	-1.1078
AFUB_073830	CADAFUBP00007190	Threonine rich protein	-1.07097
AFUB_056940	CADAFUBP00005576	Carbonyl reductase, putative	-1.02621
AFUB_063750	CADAFUBP00006201	Allergen Asp F7	-0.9771
AFUB_078170	CADAFUBP00007619	Peptidylprolyl isomerase (EC 5.2.1.8)	-0.974262
AFUB_077440	CADAFUBP00007548	Aldehyde dehydrogenase AldA, putative	-0.957356
AFUB_064120	CADAFUBP00006237	Uncharacterized protein	-0.951764
AFUB_044830	CADAFUBP00004398	Nonribosomal peptide synthase SidD	-0.937878
AFUB_065800	CADAFUBP00006405	Short chain dehydrogenase, putative	-0.910502
AFUB_088910	CADAFUBP00008643	L-PSP endoribonuclease family protein (Hmf1), putative	-0.905088
AFUB_100770	CADAFUBP00009784	Uncharacterized protein	-0.883635
AFUB_000830	CADAFUBP00000082	Adenylate-forming enzyme, putative	-0.883635
AFUB_005800	CADAFUBP00000570	Peptidyl-prolyl cis-trans isomerase (EC 5.2.1.8)	-0.880976
AFUB_036480	CADAFUBP00003570	Uncharacterized protein	-0.870387
AFUB_081900	CADAFUBP00007974	Uncharacterized protein	-0.85726
AFUB_047340	CADAFUBP00004640	Tyrosinase, putative	-0.852042
AFUB_051380	CADAFUBP00005029	Integral membrane protein, putative	-0.83908
AFUB_013430	CADAFUBP00001321	SUN domain protein (Adg3), putative	-0.828793
AFUB_073300	CADAFUBP00007137	Methionine aminopeptidase (EC 3.4.11.18)	-0.810966
AFUB_044850	CADAFUBP00004400	Siderophore biosynthesis acetylase AceI, putative	-0.803393
AFUB_096230	CADAFUBP00009352	SRF-type transcription factor (Umc1), putative	-0.803393
AFUB_055330	CADAFUBP00005417	Uncharacterized protein	-0.795859
AFUB_023720	CADAFUBP00002315	L-ornithine N5-oxygenase SidA	-0.788365
AFUB_052060	CADAFUBP00005095	Thioredoxin reductase, putative	-0.78339
AFUB_014090	CADAFUBP00001381	Probable mannosyl-oligosaccharide alpha-1,2-mannosidase 1B (EC 3.2.1.113) (Class I alpha-mannosidase 1B) (Man(9)-alpha-mannosidase 1B)	-0.778432
AFUB_008960	CADAFUBP00000877	GPI anchored serine-threonine rich protein	-0.76366
AFUB_024480	CADAFUBP00002391	Peptidyl-prolyl cis-trans isomerase (EC 5.2.1.8)	-0.76366
AFUB_051840	CADAFUBP00005073	Uncharacterized protein	-0.751465
AFUB_040490	CADAFUBP00003965	Altered inheritance of mitochondria protein 24, mitochondrial	-0.746616
AFUB_046830	CADAFUBP00004591	GMC oxidoreductase, putative	-0.744197
AFUB_074410	CADAFUBP00007248	Nuclear polyadenylated RNA-binding protein Nab2, putative	-0.739372
AFUB_091500	CADAFUBP00008897	Acyl-CoA desaturase (EC 1.14.19.1)	-0.739372
AFUB_020180	CADAFUBP00001971	Cell wall glucanase (Utr2), putative	-0.736966
AFUB_093070	CADAFUBP00009044	60S ribosomal protein L28	-0.736966
AFUB_051360	CADAFUBP00005027	MFS sugar transporter, putative	-0.724993
AFUB_005410	CADAFUBP00000532	Cytosine deaminase, putative	-0.72261
AFUB_073930	CADAFUBP00007200	Lactoylglutathione lyase (EC 4.4.1.5) (Glyoxalase I)	-0.72261
AFUB_060350	CADAFUBP00005898	Dihydroxyacetone kinase (DakA), putative	-0.717857
AFUB_062550	CADAFUBP00006109	Terpene synthase family protein	-0.708396
AFUB_068340	CADAFUBP00006654	Fructose-1,6-bisphosphatase	-0.701342
AFUB_026820	CADAFUBP00002622	Acyl CoA binding protein family	-0.694321
AFUB_053170	CADAFUBP00005206	60S ribosomal protein L23	-0.685014
AFUB_018130	CADAFUBP00001768	Mitochondrial intermembrane space translocase subunit Tim9, putative	-0.682696
AFUB_065700	CADAFUBP00006395	Calcium homeostasis protein Regucalcin, putative	-0.680382
AFUB_022340	CADAFUBP00002181	C6 transcription factor, putative	-0.678072
AFUB_008380	CADAFUBP00000822	mRNA stability protein	-0.675765
AFUB_093390	CADAFUBP00009076	Sucrose cleavage family protein	-0.673463
AFUB_004710	CADAFUBP00000465	Serine-rich protein	-0.671164
AFUB_068290	CADAFUBP00006649	Aldo-keto reductase, putative	-0.666576
AFUB_026220	CADAFUBP00002562	Branched-chain-amino-acid aminotransferase (EC 2.6.1.42)	-0.659723
AFUB_009080	CADAFUBP00000889	PAB1 binding protein (Pbp1), putative	-0.655172
AFUB_067210	CADAFUBP00006540	FAD binding domain protein	-0.648372
AFUB_038500	CADAFUBP00003769	Hydroxymethylglutaryl-CoA synthase, putative	-0.648372
AFUB_037350	CADAFUBP00003657	Phosphoglucomutase PgmA	-0.643856
AFUB_023510	CADAFUBP00002294	RNA polymerase II transcriptional coactivator, putative	-0.639355
AFUB_026440	CADAFUBP00002584	Mannitol-1-phosphate 5-dehydrogenase (M1PDH) (MPD) (MPDH) (EC 1.1.1.17)	-0.637109
AFUB_009370	CADAFUBP00000919	Glycerol dehydrogenase Gcy1, putative	-0.628162
AFUB_024590	CADAFUBP00002402	Acetyl-CoA carboxylase	-0.628162
AFUB_093140	CADAFUBP00009051	Sterol delta 5,6-desaturase ERG3	-0.625934
AFUB_091650	CADAFUBP00008912	Siderochrome-iron transporter (Sit1), putative	-0.625934
AFUB_073550	CADAFUBP00007162	Uncharacterized protein	-0.62371
AFUB_037280	CADAFUBP00003650	Oxidoreductase, zinc-binding	-0.62371
AFUB_054560	CADAFUBP00005341	NAD binding Rossmann fold oxidoreductase, putative	-0.619271
AFUB_013760	CADAFUBP00001349	Fibrillarin	-0.617056
AFUB_038300	CADAFUBP00003752	Glutathione S-transferase GstA	-0.617056
AFUB_063770	CADAFUBP00006203	GPI anchored cell wall protein, putative	-0.617056
AFUB_069320	CADAFUBP00006752	Prefoldin subunit 1, putative	-0.614845
AFUB_056530	CADAFUBP00005535	Transcription factor RfeG, putative	-0.614845
AFUB_009540	CADAFUBP00000936	Adenosylhomocysteinase (EC 3.3.1.1)	-0.610433
AFUB_040460	CADAFUBP00003963	Coactivator bridging factor 1 (Mbf1), putative	-0.608232
AFUB_073680	CADAFUBP00007175	Phosphoenolpyruvate carboxykinase AcuF	-0.608232
AFUB_007490	CADAFUBP00000737	C-24(28) sterol reductase	-0.60165
AFUB_000800	CADAFUBP00000079	Cytochrome P450	-0.60165
AFUB_030120	CADAFUBP00002951	Uncharacterized protein	-0.599462
AFUB_089500	CADAFUBP00008700	Uncharacterized protein	-0.599462
AFUB_026020	CADAFUBP00002543	Glycerol dehydrogenase, putative	-0.599462
AFUB_038550	CADAFUBP00003774	Uncharacterized protein	-0.592919
AFUB_024190	CADAFUBP00002362	Tubulin-specific chaperone Rbl2, putative	-0.590745
AFUB_056920	CADAFUBP00005574	Uncharacterized protein	-0.588574
AFUB_004430	CADAFUBP00000436	Eukaryotic translation initiation factor eIF-5A	-0.588574

## Sheet: Proteome DSePs 8h
AspGD-ID	CADRE-ID	Product	log2 Fold Change
AFUB_056940	CADAFUBP00005576	Carbonyl reductase, putative	2.75937
AFUB_027580	CADAFUBP00002696	Transcriptional corepressor Cyc8, putative	2.78409
AFUB_042640	CADAFUBP00004181	DsDNA-binding protein PDCD5, putative	2.63041
AFUB_069410	CADAFUBP00006761	Conserved lysine-rich protein, putative	2.75253
AFUB_091320	CADAFUBP00008879	Malate dehydrogenase (EC 1.1.1.37)	2.66698
AFUB_091530	CADAFUBP00008900	EF-hand protein	2.698
AFUB_040480	CADAFUBP00003964	SH3 domain protein	3.00162
AFUB_018100	CADAFUBP00001765	Myo-inositol-phosphate synthase, putative	2.49416
AFUB_063750	CADAFUBP00006201	Allergen Asp F7	2.49748
AFUB_012980	CADAFUBP00001277	Spermidine synthase	2.40436
AFUB_007770	CADAFUBP00000765	Molecular chaperone Hsp70	2.32337
AFUB_028630	CADAFUBP00002802	Cytochrome c oxidase subunit	2.54523
AFUB_072260	CADAFUBP00007034	6,7-dimethyl-8-ribityllumazine synthase (DMRL synthase) (EC 2.5.1.78)	2.34795
AFUB_023170	CADAFUBP00002260	Heterogeneous nuclear ribonucleoprotein HRP1	2.39589
AFUB_009280	CADAFUBP00000910	Hsc70 cochaperone (SGT), putative	2.58904
AFUB_026820	CADAFUBP00002622	Acyl CoA binding protein family	2.53207
AFUB_042220	CADAFUBP00004139	Aspartate-semialdehyde dehydrogenase	2.33543
AFUB_014320	CADAFUBP00001403	BAP31 domain protein, putative	2.35924
AFUB_015340	CADAFUBP00001504	RNA splicing factor (Pad-1), putative	2.35135
AFUB_013660	CADAFUBP00001339	Nuclear segregation protein (Bfr1), putative	2.25701
AFUB_001440	CADAFUBP00000139	Uncharacterized protein	2.24123
AFUB_036480	CADAFUBP00003570	Uncharacterized protein	2.2032
AFUB_077850	CADAFUBP00007587	Uncharacterized protein	2.28155
AFUB_010270	CADAFUBP00001008	Ubiquitin-like modifier SUMO, putative	2.29337
AFUB_052750	CADAFUBP00005164	Citrate synthase	2.30859
AFUB_015530	CADAFUBP00001522	Extracellular cell wall glucanase Crf1/allergen Asp F9	2.15023
AFUB_061630	CADAFUBP00006019	Hsp90 binding co-chaperone (Sba1), putative	2.48594
AFUB_001330	CADAFUBP00000130	Ubiquitin-like protein DskB, putative	2.40708
AFUB_063700	CADAFUBP00006196	Glutamate dehydrogenase	2.26454
AFUB_091030	CADAFUBP00008850	SUN domain protein (Uth1), putative	2.2194
AFUB_070060	CADAFUBP00006826	G-protein comlpex beta subunit CpcB	2.20945
AFUB_039830	CADAFUBP00003902	Phosphoglycerate mutase, 2,3-bisphosphoglycerate-independent	2.1635
AFUB_006960	CADAFUBP00000684	High expression lethality protein Hel10, putative	2.71567
AFUB_025630	CADAFUBP00002505	Glucose-6-phosphate isomerase (EC 5.3.1.9)	2.12499
AFUB_051370	CADAFUBP00005028	Uncharacterized protein	2.16253
AFUB_025360	CADAFUBP00002478	Eukaryotic translation initiation factor subunit eIF-4F, putative	2.19156
AFUB_038210	CADAFUBP00003743	Telomere and ribosome associated protein Stm1, putative	2.51551
AFUB_032070	CADAFUBP00003144	Translation initiation factor 4B	2.21878
AFUB_067610	CADAFUBP00006580	Mitochondrial chaperone Frataxin, putative	2.0827
AFUB_079000	CADAFUBP00007701	Uncharacterized protein	2.48182
AFUB_099750	CADAFUBP00009695	WW domain protein	2.23695
AFUB_088080	CADAFUBP00008562	SNARE domain protein	2.35389
AFUB_005560	CADAFUBP00000546	Eukaryotic translation initiation factor 3 subunit A (eIF3a) (Eukaryotic translation initiation factor 3 110 kDa subunit homolog) (eIF3 p110) (Translation initiation factor eIF3, p110 subunit homolog)	2.13455
AFUB_025750	CADAFUBP00002517	AMP-binding enzyme (Fum16), putative	2.19881
AFUB_032830	CADAFUBP00003218	Sorting nexin Mvp1	2.2552
AFUB_096090	CADAFUBP00009338	Phosphotransferase (EC 2.7.1.-)	2.10903
AFUB_037500	CADAFUBP00003672	Fructose-bisphosphate aldolase, class II	2.04544
AFUB_024190	CADAFUBP00002362	Tubulin-specific chaperone Rbl2, putative	2.21039
AFUB_042520	CADAFUBP00004169	Sulfate adenylyltransferase (EC 2.7.7.4) (ATP-sulfurylase) (Sulfate adenylate transferase) (SAT)	2.03668
AFUB_093600	CADAFUBP00009097	Imidazoleglycerol-phosphate dehydratase	2.12631
AFUB_008670	CADAFUBP00000851	CUE domain protein, putative	2.18365
AFUB_089400	CADAFUBP00008690	Actin cytoskeleton-regulatory complex protein pan1	2.25429
AFUB_021740	CADAFUBP00002123	Cytochrome b5, putative	2.176
AFUB_088910	CADAFUBP00008643	L-PSP endoribonuclease family protein (Hmf1), putative	2.08032
AFUB_026180	CADAFUBP00002558	Iron-sulfur cluster assembly accessory protein Isa2, putative	2.7461
AFUB_065340	CADAFUBP00006359	Zinc-containing alcohol dehydrogenase, putative	1.99168
AFUB_099370	CADAFUBP00009657	Ribosome associated DnaJ chaperone Zuotin, putative	2.05485
AFUB_004530	CADAFUBP00000447	Polyadenylate-binding protein (PABP)	2.08032
AFUB_031960	CADAFUBP00003133	DnaJ domain protein (Mas5), putative	2.01257
AFUB_000530	CADAFUBP00000053	Kinesin-like protein	2.06901
AFUB_090840	CADAFUBP00008832	Transformer-SR ribonucleoprotein, putative	1.99132
AFUB_040670	CADAFUBP00003983	Cystathionine beta-synthase (Beta-thionase), putative	2.01863
AFUB_019180	CADAFUBP00001871	Dihydrolipoyl dehydrogenase (EC 1.8.1.4)	2.04789
AFUB_052130	CADAFUBP00005102	Cdc48-dependent protein degradation adaptor protein (Shp1), putative	2.01364
AFUB_052770	CADAFUBP00005166	Homocysteine synthase CysD	1.97416
AFUB_038290	CADAFUBP00003751	Zinc knuckle transcription factor/splicing factor MSL5/ZFM1, putative	3.37921
AFUB_059770	CADAFUBP00005849	Ran-specific GTPase-activating protein 1, putative	1.97233
AFUB_082770	CADAFUBP00008060	Pre-mRNA splicing helicase, putative	2.04719
AFUB_056530	CADAFUBP00005535	Transcription factor RfeG, putative	1.96347
AFUB_067510	CADAFUBP00006570	Aspartate aminotransferase, putative	1.93659
AFUB_004820	CADAFUBP00000476	Mitochondrial intermembrane space translocase subunit Tim10, putative	2.32452
AFUB_064750	CADAFUBP00006301	ATP dependent RNA helicase (Dbp1), putative	1.93395
AFUB_022680	CADAFUBP00002215	Cytoplasmic asparaginyl-tRNA synthetase, putative	1.89608
AFUB_073930	CADAFUBP00007200	Lactoylglutathione lyase (EC 4.4.1.5) (Glyoxalase I)	1.93998
AFUB_064030	CADAFUBP00006229	UBX domain protein, putative	2.08202
AFUB_025510	CADAFUBP00002493	Aspartate transaminase, putative	1.93357
AFUB_067160	CADAFUBP00006535	Calmodulin	2.31412
AFUB_040430	CADAFUBP00003960	Isocitrate dehydrogenase [NADP] (EC 1.1.1.42)	2.04194
AFUB_067120	CADAFUBP00006531	Hsp90 co-chaperone Cdc37	2.21723
AFUB_043800	CADAFUBP00004298	Pyruvate dehydrogenase E1 beta subunit PdbA, putative	2.02184
AFUB_073730	CADAFUBP00007180	Alanine aminotransferase, putative	1.90381
AFUB_099880	CADAFUBP00009707	Cell wall serine-threonine-rich galactomannoprotein Mp1	1.94785
AFUB_037560	CADAFUBP00003678	Nucleosome binding protein (Nhp6a), putative	2.20351
AFUB_052850	CADAFUBP00005174	Aminopeptidase, putative	1.90034
AFUB_055580	CADAFUBP00005441	Probable Xaa-Pro aminopeptidase P (AMPP) (Aminopeptidase P) (EC 3.4.11.9) (Aminoacylproline aminopeptidase) (Prolidase)	2.06316
AFUB_068220	CADAFUBP00006642	Kynurenine aminotransferase, putative	1.96014
AFUB_099160	CADAFUBP00009636	Eukaryotic translation initiation factor 3 subunit C (eIF3c) (Eukaryotic translation initiation factor 3 93 kDa subunit homolog) (eIF3 p93) (Translation initiation factor eIF3, p93 subunit homolog)	1.89375
AFUB_060730	CADAFUBP00005932	DNA polymerase alpha subunit B	2.06523
AFUB_021730	CADAFUBP00002122	RNA binding effector protein Scp160, putative	1.97783
AFUB_065820	CADAFUBP00006407	Lysophospholipase 1 (EC 3.1.1.5) (Phospholipase B 1)	2.19472
AFUB_072700	CADAFUBP00007078	Enolase/allergen Asp F 22	1.89685
AFUB_088430	CADAFUBP00008597	Heat shock protein (Sti1), putative	1.93282
AFUB_053580	CADAFUBP00005247	UV excision repair protein (RadW), putative	2.3173
AFUB_009330	CADAFUBP00000915	Uncharacterized protein	2.42626
AFUB_064740	CADAFUBP00006300	Peptidyl-prolyl cis-trans isomerase (PPIase) (EC 5.2.1.8)	1.90535
AFUB_064200	CADAFUBP00006245	SNARE domain protein	1.88479
AFUB_059490	CADAFUBP00005822	U1 small nuclear ribonucleoprotein, putative	2.06247
AFUB_064450	CADAFUBP00006270	5-methyltetrahydropteroyltriglutamate--homocysteine S-methyltransferase	1.8484
AFUB_041460	CADAFUBP00004062	Plasma membrane ATPase (EC 3.6.3.6)	1.91035
AFUB_007340	CADAFUBP00000722	Pyruvate dehydrogenase E1 component subunit alpha (EC 1.2.4.1)	2.07108
AFUB_082920	CADAFUBP00008075	PWWP domain protein	1.83835
AFUB_037350	CADAFUBP00003657	Phosphoglucomutase PgmA	1.93282
AFUB_032210	CADAFUBP00003157	Cyanate hydratase (Cyanase) (EC 4.2.1.104) (Cyanate hydrolase) (Cyanate lyase)	1.93697
AFUB_081940	CADAFUBP00007978	Probable beta-glucosidase btgE (EC 3.2.1.21) (Beta-D-glucoside glucohydrolase btgE) (Cellobiase btgE) (Gentiobiase btgE)	1.9631
AFUB_006290	CADAFUBP00000617	DnaJ and TPR domain protein	1.8922
AFUB_022370	CADAFUBP00002184	1,3-beta-glucanosyltransferase gel4 (EC 2.4.1.-) (Glucan elongating glucanosyltransferase 4)	1.79286
AFUB_013060	CADAFUBP00001285	Small nuclear ribonucleoprotein complex protein Nhp2, putative	2.16253
AFUB_012500	CADAFUBP00001229	Actin cytoskeleton-regulatory complex protein end3 (Cytoskeletal adapter protein sagA) (Endocytosis protein 3)	1.86235
AFUB_010910	CADAFUBP00001071	Uncharacterized protein	2.14012
AFUB_050490	CADAFUBP00004940	Glyceraldehyde-3-phosphate dehydrogenase (EC 1.2.1.12)	1.89259
AFUB_077390	CADAFUBP00007543	Mitochondrial import receptor subunit (Tom20), putative	1.98696
AFUB_074040	CADAFUBP00007211	6-phosphogluconate dehydrogenase, decarboxylating (EC 1.1.1.44)	1.83471
AFUB_056870	CADAFUBP00005569	CipC-like antibiotic response protein, putative	1.854
AFUB_010130	CADAFUBP00000994	mRNA splicing protein (Prp5), putative	1.86908
AFUB_008920	CADAFUBP00000873	Aminotransferase, class V, putative	2.06247
AFUB_025670	CADAFUBP00002509	ARF GTPase activator (Glo3), putative	1.90881
AFUB_090890	CADAFUBP00008837	Splicing factor u2af large subunit	1.93621
AFUB_041390	CADAFUBP00004055	Nucleolin protein Nsr1, putative	2.23389
AFUB_018050	CADAFUBP00001760	Uncharacterized protein	-2.59074
AFUB_076950	CADAFUBP00007499	Extracellular protein, putative	-2.53952
AFUB_096700	CADAFUBP00009398	Probable arabinan endo-1,5-alpha-L-arabinosidase C (EC 3.2.1.99) (Endo-1,5-alpha-L-arabinanase C) (ABN C)	-2.35845
AFUB_057130	CADAFUBP00005595	Conidial hydrophobin Hyp1/RodA	-2.152
AFUB_041890	CADAFUBP00004106	Uncharacterized protein	-1.9885
AFUB_101780	NA	Glycosyl hydrolase family 75 chitosanase	-1.73697
AFUB_085650	CADAFUBP00008342	Endo-chitosanase (EC 3.2.1.132)	-1.40354
AFUB_066710	CADAFUBP00006493	GPI anchored protein, putative	-1.39973
AFUB_033240	CADAFUBP00003258	Pigment biosynthesis protein Ayg1	-1.36587
AFUB_015200	CADAFUBP00001490	Laccase TilA, putative	-1.35107
AFUB_099560	CADAFUBP00009676	Tripeptidyl-peptidase (TppA), putative	-1.33643
AFUB_049960	CADAFUBP00004887	Uncharacterized protein	-1.31473
AFUB_078060	CADAFUBP00007609	FAD binding domain protein	-1.26188
AFUB_033220	CADAFUBP00003256	Conidial pigment biosynthesis oxidase Arb2/brown2	-1.25154
AFUB_066440	CADAFUBP00006466	Uncharacterized protein	-1.20756
AFUB_047280	CADAFUBP00004634	Cell wall protein, putative	-1.09542
AFUB_091720	CADAFUBP00008919	Probable beta-glucosidase L (EC 3.2.1.21) (Beta-D-glucoside glucohydrolase L) (Cellobiase L) (Gentiobiase L)	-1.05589
AFUB_030390	CADAFUBP00002977	Endo-arabinase, putative	-1.03209
