# Supplementary material for: Module-detection approaches for the integration of multilevel omics data highlight the comprehensive response of Aspergillus fumigatus to caspofungin
Source: BMC Syst Biol. 2018 Oct 20;12:88. doi: 10.1186/s12918-018-0620-8 (PMC6195963; doi:10.1186/s12918-018-0620-8)
Supplement: Supplementary file 3 — Quantification of the secondary metabolites fumagillin and pseurotin A. (XLSX 21 kb) [file 12918_2018_620_MOESM3_ESM.xlsx]

## Sheet: fumagillin
		No caspofungin			caspofungin
		1.1	102.389		4.1	86.232
		1.2	101.482		4.2	210.279
		1.3	61.842		4.3	204.406
		avg	88.571		avg	166.972
		std dev	18.9039		std dev	57.1424
		2.1	44.071		5.1	286.053
		2.2	62.019		5.2	204.249
		2.3	39.761		5.3	244.105
		avg	48.617		avg	244.802
		std dev	9.63861		std dev	33.4
		3.1	70.314		6.1	182.49
		3.2	76.763		6.2	146.938
		3.3	47.335		6.3	308.001
		avg	64.804		avg	212.476
		std dev	12.6299		std dev	69.0879
		all			all
		avg	67.3307	µg/ml	avg	208.084
		std dev	21.7372		std dev	63.8008

## Sheet: pseurotin
		No caspofungin			caspofungin
		1.1	60.879		4.1	41.015
		1.2	43.097		4.2	49.295
		1.3	49.036		4.3	35.162
		avg	51.004		avg	41.824
		std dev	7.39165		std dev	5.79806
		2.1	33.717		5.1	34.363
		2.2	16.156		5.2	41.898
		2.3	27.493		5.3	45.16
		avg	25.7887		avg	40.4737
		std dev	7.26983		std dev	4.52146
		3.1	34.761		6.1	75.227
		3.2	48.433		6.2	19.967
		3.3	34.729		6.3	44.529
		avg	39.3077		avg	46.5743
		std dev	6.4526		std dev	22.6061
		all			all
		avg	38.7001	µg/ml	avg	42.9573
		std dev	12.4844		std dev	13.9718
