# Supplementary material for: Module-detection approaches for the integration of multilevel omics data highlight the comprehensive response of Aspergillus fumigatus to caspofungin
Source: BMC Syst Biol. 2018 Oct 20;12:88. doi: 10.1186/s12918-018-0620-8 (PMC6195963; doi:10.1186/s12918-018-0620-8)
Supplement: Supplementary file 4 — KeyPathwayMiner-generated overall regulatory module and significantly enriched biological processes. (XLSX 55 kb) [file 12918_2018_620_MOESM4_ESM.xlsx]

## Sheet: KPM-ORM-IDs
CADRE-IDs	AspGD-IDs	UniProt-IDs	Protein names
CADAFUBP00001229	AFUB_012500	B0XR88	Actin cytoskeleton-regulatory complex protein end3 (Cytoskeletal adapter protein sagA) (Endocytosis protein 3)
CADAFUBP00000636	AFUB_006480	B0XPH3	Glutaredoxin, putative
CADAFUBP00007439	AFUB_076350	B0Y874	Thioredoxin, putative
CADAFUBP00000761	AFUB_007730	B0XPV7	Glutamate synthase Glt1, putative
CADAFUBP00002402	AFUB_024590	B0XRR7	Acetyl-CoA carboxylase
CADAFUBP00008959	AFUB_092120	B0YBA5	Threonine aldolase, putative
CADAFUBP00004139	AFUB_042220	B0XYV5	Aspartate-semialdehyde dehydrogenase
CADAFUBP00007473	AFUB_076690	B0Y8A8	ATP citrate lyase, subunit 1, putative
CADAFUBP00008584	AFUB_088300	B0YBY9	3-hydroxymethyl-3-methylglutaryl-Coenzyme A lyase
CADAFUBP00000015	AFUB_000150	B0XMG3	4-aminobutyrate aminotransferase, putative (EC 2.6.1.19)
CADAFUBP00000123	AFUB_001260	B0XM77	Glutamate decarboxylase (EC 4.1.1.15)
CADAFUBP00008046	AFUB_082620	B0Y9X7	NAD binding Rossmann fold oxidoreductase, putative
CADAFUBP00007935	AFUB_081480	B0Y9L6	Glutamate decarboxylase (EC 4.1.1.15)
CADAFUBP00000145	AFUB_001500	B0XLY8	Exo-beta-1,3-glucanase, putative
CADAFUBP00000394	AFUB_004010	B0XN12	Probable glucan 1,3-beta-glucosidase A (EC 3.2.1.58) (Exo-1,3-beta-glucanase 1) (Exo-1,3-beta-glucanase A)
CADAFUBP00001528	AFUB_015590	B0XNL6	Probable alpha/beta-glucosidase agdC (EC 3.2.1.20) (EC 3.2.1.21)
CADAFUBP00001706	AFUB_017490	B0XST0	Exo-beta-1,3-glucanase, putative
CADAFUBP00006546	AFUB_067270	B0Y6K4	Alpha-glucosidase AgdA, putative
CADAFUBP00007152	AFUB_073450	B0Y7D7	Endoglucanase, putative
CADAFUBP00003751	AFUB_038290	B0XXR1	Zinc knuckle transcription factor/splicing factor MSL5/ZFM1, putative
CADAFUBP00001344	AFUB_013710	B0XMP7	Probable beta-galactosidase A (EC 3.2.1.23) (Lactase A)
CADAFUBP00001469	AFUB_014990	B0XNF7	Alpha-1,3-glucan synthase, putative
CADAFUBP00002642	AFUB_027030	B0XSF7	Alpha-1,3-glucan synthase, putative
CADAFUBP00007033	AFUB_072250	B0Y718	Glucosamine-fructose-6-phosphate aminotransferase
CADAFUBP00006034	AFUB_061780	B0Y299	Cell-associated beta-galactosidase, putative
CADAFUBP00009317	AFUB_095880	B0YDK2	Glucosamine 6-phosphate acetyltransferase, putative
CADAFUBP00006077	AFUB_062230	B0Y2L3	Beta-galactosidase, putative
CADAFUBP00003963	AFUB_040460	B0XYC9	Coactivator bridging factor 1 (Mbf1), putative
CADAFUBP00000042	AFUB_000420	B0XMB3	5-oxo-L-prolinase, putative
CADAFUBP00002251	AFUB_023080	B0XVW9	NAD-specific glutamate dehydrogenase (EC 1.4.1.2)
CADAFUBP00003043	AFUB_031050	B0XUI9	FluG family protein
CADAFUBP00006196	AFUB_063700	B0Y5K4	Glutamate dehydrogenase
CADAFUBP00000053	AFUB_000530	B0XMB9	Kinesin-like protein
CADAFUBP00004179	AFUB_042620	B0XYZ5	GDP/GTP exchange factor Sec2p, putative
CADAFUBP00005809	AFUB_059360	B0Y125	Dynein heavy chain
CADAFUBP00001008	AFUB_010270	B0XQK4	Ubiquitin-like modifier SUMO, putative
CADAFUBP00005247	AFUB_053580	B0Y3B3	UV excision repair protein (RadW), putative
CADAFUBP00000441	AFUB_004480	B0XNC6	Succinyl-CoA:3-ketoacid-coenzyme A transferase (EC 2.8.3.5)
CADAFUBP00001112	AFUB_011330	B0XQV8	Acetoacetyl-CoA synthase
CADAFUBP00003035	AFUB_030970	B0XUI1	Citrate synthase
CADAFUBP00003769	AFUB_038500	B0XXT5	Hydroxymethylglutaryl-CoA synthase, putative
CADAFUBP00004072	AFUB_041560	B0XYN8	Enoyl-CoA hydratase/isomerase family protein
CADAFUBP00004294	AFUB_043760	B0XZB0	Fatty acid synthase beta subunit, putative
CADAFUBP00004399	AFUB_044840	B0XZQ2	Enoyl-CoA hydratase/isomerase family protein
CADAFUBP00004221	AFUB_043030	B0XZ37	Glyoxalase family protein
CADAFUBP00005164	AFUB_052750	B0Y330	Citrate synthase
CADAFUBP00005641	AFUB_057660	B0Y0K7	3-hydroxyacyl-CoA dehydrogenase, putative
CADAFUBP00006384	AFUB_065590	B0Y642	Acyl-CoA dehydrogenase, putative
CADAFUBP00007474	AFUB_076700	B0Y8A9	ATP citrate lyase subunit (Acl), putatibe
CADAFUBP00007846	AFUB_080560	B0Y9C7	Hydroxymethylglutaryl-CoA synthase, putative
CADAFUBP00008261	AFUB_084850	B0YAJ2	Acyl-CoA oxidase, putative
CADAFUBP00008915	AFUB_091680	B0YB61	Acyl-coenzyme A oxidase
CADAFUBP00009161	AFUB_094240	B0YD46	Peroxisomal D3,D2-enoyl-CoA isomerase
CADAFUBP00009204	AFUB_094700	B0YD89	2-methylcitrate synthase, mitochondrial (Methylcitrate synthase) (EC 2.3.3.5) ((2S,3S)-2-methylcitrate synthase) (Citrate synthase 2) (EC 2.3.3.16)
CADAFUBP00009209	AFUB_094750	B0YD94	Malate synthase (EC 2.3.3.9)
CADAFUBP00009582	AFUB_098610	B0YEB7	3-hydroxybutyryl-CoA dehydrogenase, putative
CADAFUBP00009789	AFUB_100820	B0YEX4	Succinyl-CoA synthetase beta subunit, putative
CADAFUBP00008961	AFUB_092140	B0YBA7	Metal ion resistance protein/transporter (Zrc1), putative
CADAFUBP00002359	AFUB_024160	B0XWA8	NEDD8-like protein (RubA), putative
CADAFUBP00005003	AFUB_051120	B0Y2E0	20S cyclosome subunit (Cut9/Cdc16), putative
CADAFUBP00000081	AFUB_000820	B0XM39	Polyketide synthase, putative
CADAFUBP00001789	AFUB_018340	B0XT81	HLH transcription factor, putative
CADAFUBP00004295	AFUB_043770	B0XZB1	Fatty acid synthase alpha subunit FasA, putative
CADAFUBP00004404	AFUB_044900	B0XZQ7	Nonribosomal peptide synthase SidE
CADAFUBP00000082	AFUB_000830	B0XM40	Adenylate-forming enzyme, putative
CADAFUBP00001626	AFUB_016580	B0XP98	Long-chain-fatty-acid-CoA ligase, putative
CADAFUBP00008739	AFUB_089890	B0YCE4	Mandelate racemase/muconate lactonizing enzyme family protein
CADAFUBP00000089	AFUB_000900	B0XM47	Oxidoreductase, short chain dehydrogenase/reductase family
CADAFUBP00000356	AFUB_003630	B0XMX4	MYB family conidiophore development protein FlbD, putative
CADAFUBP00003885	AFUB_039660	B0XY51	3-oxoacyl-(Acyl-carrier-protein) reductase
CADAFUBP00003987	AFUB_040710	B0XYF3	Inorganic diphosphatase, putative
CADAFUBP00004931	AFUB_050400	B0Y1Z8	DNA replication factor C subunit Rfc3, putative
CADAFUBP00005005	AFUB_051140	B0Y2E2	Cytochrome P450, putative
CADAFUBP00006103	AFUB_062490	B0Y2N9	Replication factor C subunit
CADAFUBP00003305	AFUB_033720	B0XW13	Catalase (EC 1.11.1.6)
CADAFUBP00004518	AFUB_046060	B0Y0G0	Catalase (EC 1.11.1.6)
CADAFUBP00003915	AFUB_039980	B0XY81	Oxidoreductase, short chain dehydrogenase/reductase family protein, putative
CADAFUBP00007252	AFUB_074450	B0Y7N7	Inorganic diphosphatase, putative
CADAFUBP00009176	AFUB_094400	B0YD61	Catalase (EC 1.11.1.6)
CADAFUBP00009352	AFUB_096230	B0YDN7	SRF-type transcription factor (Umc1), putative
CADAFUBP00000113	AFUB_001150	B0XM71	3-isopropylmalate dehydrogenase (EC 1.1.1.85)
CADAFUBP00000641	AFUB_006530	B0XPH8	L-serine dehydratase, putative
CADAFUBP00000673	AFUB_006850	B0XPL9	Neutral/alkaline nonlysosomal ceramidase, putative
CADAFUBP00001501	AFUB_015310	B0XNI9	3-isopropylmalate dehydrogenase (EC 1.1.1.85)
CADAFUBP00007857	AFUB_080680	B0Y9D8	Beta-1,6-glucanase, putative
CADAFUBP00008385	AFUB_086070	B0YAW6	Acetate-CoA ligase, putative
CADAFUBP00001380	AFUB_014080	B0XMT3	Superoxide dismutase (EC 1.15.1.1)
CADAFUBP00000147	AFUB_001520	B0XLZ0	60S ribosomal protein L31e
CADAFUBP00000345	AFUB_003520	B0XMW3	60S ribosomal protein L29, putative
CADAFUBP00000436	AFUB_004430	B0XNC1	Eukaryotic translation initiation factor eIF-5A
CADAFUBP00000546	AFUB_005560	B0XP13	Eukaryotic translation initiation factor 3 subunit A (eIF3a) (Eukaryotic translation initiation factor 3 110 kDa subunit homolog) (eIF3 p110) (Translation initiation factor eIF3, p110 subunit homolog)
CADAFUBP00001285	AFUB_013060	B0XRL1	Small nuclear ribonucleoprotein complex protein Nhp2, putative
CADAFUBP00002371	AFUB_024280	B0XWC0	U3 small nucleolar ribonucleoprotein subunit (Imp3), putative
CADAFUBP00002460	AFUB_025170	B0XRX5	Mitochondrial ATP synthase epsilon chain domain-containing protein
CADAFUBP00007078	AFUB_072700	B0Y763	Enolase/allergen Asp F 22
CADAFUBP00002532	AFUB_025910	B0XS47	60S acidic ribosomal protein P2/allergen Asp F 8
CADAFUBP00003191	AFUB_032560	B0XVB7	60S ribosomal protein L37a
CADAFUBP00003979	AFUB_040630	B0XYE5	60S ribosomal protein L35Ae
CADAFUBP00004145	AFUB_042280	B0XYW1	60S ribosomal protein L37
CADAFUBP00005206	AFUB_053170	B0Y372	60S ribosomal protein L23
CADAFUBP00006826	AFUB_070060	B0Y4S0	G-protein comlpex beta subunit CpcB
CADAFUBP00007667	AFUB_078660	B0Y8V2	40S ribosomal protein S10b
CADAFUBP00009044	AFUB_093070	B0YCS9	60S ribosomal protein L28
CADAFUBP00004812	AFUB_049200	B0Y1A1	H /K ATPase alpha subunit, putative
CADAFUBP00009636	AFUB_099160	B0YEH1	Eukaryotic translation initiation factor 3 subunit C (eIF3c) (Eukaryotic translation initiation factor 3 93 kDa subunit homolog) (eIF3 p93) (Translation initiation factor eIF3, p93 subunit homolog)
CADAFUBP00000120	AFUB_001220	B0XM82	Tryptophan synthase
CADAFUBP00000873	AFUB_008920	B0XQ69	Aminotransferase, class V, putative
CADAFUBP00003422	AFUB_034980	B0Y070	Indoleamine 2,3-dioxygenase subfamily
CADAFUBP00006513	AFUB_066940	B0Y6H1	Indoleamine 2,3-dioxygenase pyrrole 2,3-dioxygenase
CADAFUBP00007200	AFUB_073930	B0Y7I5	Lactoylglutathione lyase (EC 4.4.1.5) (Glyoxalase I)
CADAFUBP00008612	AFUB_088580	B0YC17	Indoleamine 2,3-dioxygenase family protein
CADAFUBP00000127	AFUB_001300	B0XM85	Nitrilase
CADAFUBP00000310	AFUB_003170	B0XML5	L-asparaginase
CADAFUBP00002086	AFUB_021370	B0XV21	Argininosuccinate synthase
CADAFUBP00002493	AFUB_025510	B0XS08	Aspartate transaminase, putative
CADAFUBP00006068	AFUB_062130	B0Y2K4	Cysteine dioxygenase, putative
CADAFUBP00006394	AFUB_065690	B0Y652	Aldehyde dehydrogenase Ald3, putative
CADAFUBP00006301	AFUB_064750	B0Y5V9	ATP dependent RNA helicase (Dbp1), putative
CADAFUBP00006570	AFUB_067510	B0Y6M8	Aspartate aminotransferase, putative
CADAFUBP00002515	AFUB_025730	B0XS30	Uncharacterized protein
CADAFUBP00007548	AFUB_077440	B0Y8I3	Aldehyde dehydrogenase AldA, putative
CADAFUBP00008511	AFUB_087580	B0YBR6	Aldehyde dehydrogenase, putative
CADAFUBP00008908	AFUB_091610	B0YB54	Alpha-ketoglutarate-dependent taurine dioxygenase
CADAFUBP00001210	AFUB_012310	B0XR69	Nitrite reductase NiiA
CADAFUBP00001413	AFUB_014420	B0XN33	N-acylethanolamine amidohydrolase, putative
CADAFUBP00004566	AFUB_046570	B0XWL9	Porphyromonas-type peptidyl-arginine deiminase superfamily
CADAFUBP00001767	AFUB_018120	B0XT59	S-(hydroxymethyl)glutathione dehydrogenase (EC 1.1.1.284)
CADAFUBP00002523	AFUB_025820	B0XS38	DEAD/DEAH box RNA helicase (Ski2), putative
CADAFUBP00007914	AFUB_081260	B0Y9J5	Peptidyl-arginine deiminase domain protein
CADAFUBP00000130	AFUB_001330	B0XMD6	Ubiquitin-like protein DskB, putative
CADAFUBP00001209	AFUB_012300	B0XR68	Nitrate reductase
CADAFUBP00005675	AFUB_058010	B0Y0P1	Nitrate reductase, putative
CADAFUBP00008897	AFUB_091500	B0YB43	Acyl-CoA desaturase (EC 1.14.19.1)
CADAFUBP00000994	AFUB_010130	B0XQJ0	mRNA splicing protein (Prp5), putative
CADAFUBP00005822	AFUB_059490	B0Y138	U1 small nuclear ribonucleoprotein, putative
CADAFUBP00006571	AFUB_067520	B0Y6M9	DNA binding protein SART-1, putative
CADAFUBP00008467	AFUB_087140	B0YBM2	NACHT and WD domain protein
CADAFUBP00008837	AFUB_090890	B0YCP2	Splicing factor u2af large subunit
CADAFUBP00000254	AFUB_002590	B0XRI5	60S ribosome biogenesis protein Brx1, putative
CADAFUBP00001654	AFUB_016870	B0XPC6	D-lactate dehydrogenase (Cytochrome), putative
CADAFUBP00002368	AFUB_024247	B0XWB7	Malic enzyme
CADAFUBP00002505	AFUB_025630	B0XS20	Glucose-6-phosphate isomerase (EC 5.3.1.9)
CADAFUBP00002702	AFUB_027640	B0XSL7	Pyruvate dehydrogenase kinase
CADAFUBP00003672	AFUB_037500	B0XXB7	Fructose-bisphosphate aldolase, class II
CADAFUBP00001349	AFUB_013760	B0XMQ2	Fibrillarin
CADAFUBP00001840	AFUB_018850	B0XTK0	Small nucleolar ribonucleoprotein complex subunit Utp15, putative
CADAFUBP00006100	AFUB_062460	B0Y2N6	Phosphoenolpyruvate synthase, putative
CADAFUBP00006102	AFUB_062480	B0Y2N8	Pyruvate decarboxylase, putative
CADAFUBP00009524	AFUB_097940	B0YE59	D-lactate dehydrogenase (Cytochrome), putative
CADAFUBP00009720	AFUB_100010	B0YEQ5	Mitochondrial cytochrome b2, putative
CADAFUBP00000665	AFUB_006770	B0XPK2	Elongation factor 1-alpha
CADAFUBP00003156	AFUB_032200	B0XV82	Phospholipase D (PLD), putative
CADAFUBP00004255	AFUB_043370	B0XZ71	Phospholipase D1 (PLD1), putative
CADAFUBP00006658	AFUB_068380	B0Y6W6	Ditrans,polycis-polyprenyl diphosphate synthase ((2E,6E)-farnesyl diphosphate specific) (EC 2.5.1.87)
CADAFUBP00002028	AFUB_020790	B0XUP4	Peptidyl-prolyl cis-trans isomerase (PPIase) (EC 5.2.1.8)
CADAFUBP00008863	AFUB_091160	B0YB09	Phospholipase PldA, putative
CADAFUBP00005849	AFUB_059770	B0Y1C6	Ran-specific GTPase-activating protein 1, putative
CADAFUBP00000604	AFUB_006160	B0XPE1	Probable beta-glucosidase A (EC 3.2.1.21) (Beta-D-glucoside glucohydrolase A) (Cellobiase A) (Gentiobiase A)
CADAFUBP00008919	AFUB_091720	B0YB65	Probable beta-glucosidase L (EC 3.2.1.21) (Beta-D-glucoside glucohydrolase L) (Cellobiase L) (Gentiobiase L)
CADAFUBP00001243	AFUB_012640	B0XRA2	Geranylgeranyl diphosphate synthase
CADAFUBP00002026	AFUB_020770	B0XUP2	3-hydroxy-3-methylglutaryl coenzyme A reductase (HMG-CoA reductase) (EC 1.1.1.34)
CADAFUBP00004741	AFUB_048390	B0XXH9	FAD linked oxidase, putative
CADAFUBP00004904	AFUB_050130	B0Y1X1	Geranylgeranyl pyrophosphate synthase, putative
CADAFUBP00007386	AFUB_075820	B0Y821	Geranylgeranyl diphosphate synthase, putative
CADAFUBP00005397	AFUB_055120	B0Y3R3	Pyruvate carboxylase, putative
CADAFUBP00005526	AFUB_056440	B0Y442	3-methylcrotonyl-CoA carboxylase subunit alpha (MccA), putative
CADAFUBP00002584	AFUB_026440	B0XS99	Mannitol-1-phosphate 5-dehydrogenase (M1PDH) (MPD) (MPDH) (EC 1.1.1.17)
CADAFUBP00006377	AFUB_065520	B0Y635	Mannose-6-phosphate isomerase, class I
CADAFUBP00006654	AFUB_068340	B0Y6W2	Fructose-1,6-bisphosphatase
CADAFUBP00007631	AFUB_078290	B0Y8R6	PH domain protein
CADAFUBP00002568	AFUB_026280	B0XS83	Uncharacterized protein
CADAFUBP00002079	AFUB_021300	B0XV14	Fumarylacetoacetate hydrolase FahA
CADAFUBP00008822	AFUB_090740	B0YCM7	Fumarylacetoacetate hydrolase family protein
CADAFUBP00009657	AFUB_099370	B0YEJ2	Ribosome associated DnaJ chaperone Zuotin, putative
CADAFUBP00000148	AFUB_001530	B0XLZ1	Nitrilase family protein (Nit3), putative
CADAFUBP00006439	AFUB_066150	B0Y697	Serine/threonine protein kinase (Pdd7p), putative
CADAFUBP00000153	AFUB_001580	B0XLZ8	CECR1 family adenosine deaminase, putative
CADAFUBP00001490	AFUB_015200	B0XNH8	Laccase TilA, putative
CADAFUBP00005120	AFUB_052310	B0Y2Y6	High-affinity iron ion transporter FtrA
CADAFUBP00003874	AFUB_039550	B0XY40	RNA binding protein, putative
CADAFUBP00002529	AFUB_025880	B0XS44	Carbamoyl-phosphate synthase, large subunit
CADAFUBP00009596	AFUB_098760	B0YED1	Thymidylate synthase
CADAFUBP00002548	AFUB_026080	B0XS63	TOR pathway phosphatidylinositol 3-kinase TorA, putative
CADAFUBP00004381	AFUB_044660	B0XZN4	Pyridine nucleotide-disulfide oxidoreductase, putative
CADAFUBP00007519	AFUB_077150	B0Y8F4	Possible replication factor-a protein
CADAFUBP00007356	AFUB_075520	B0Y7Z1	Uncharacterized protein
CADAFUBP00008465	AFUB_087120	B0YBM0	NACHT and Ankyrin domain protein
CADAFUBP00009544	AFUB_098230	B0YE79	Inositol kinase kinase (UvsB), putative
CADAFUBP00009190	AFUB_094550	B0YD75	Amidophosphoribosyltransferase (ATase) (EC 2.4.2.14) (Glutamine phosphoribosylpyrophosphate amidotransferase)
CADAFUBP00005896	AFUB_060330	B0Y1H3	Nuclear pore complex subunit Nup192, putative
CADAFUBP00004239	AFUB_043210	B0XZ55	ZZ type zinc finger domain protein
CADAFUBP00007101	AFUB_072930	B0Y786	C6 transcription factor RosA
CADAFUBP00007319	AFUB_075140	B0Y7V4	Ubiquitin-like protein ATG12
CADAFUBP00001505	AFUB_015350	B0XNJ3	Fatty acid hydroxylase, putative
CADAFUBP00003804	AFUB_038850	B0XXX0	Galactokinase
CADAFUBP00005556	AFUB_056740	B0Y472	Ubiquitin conjugating enzyme (UbcC), putative
CADAFUBP00004300	AFUB_043820	B0XZB6	Mitochondrial enoyl reductase, putative
CADAFUBP00007295	AFUB_074880	B0Y7T0	Assimilatory sulfite reductase
CADAFUBP00003376	AFUB_034520	B0XZV6	Polyketide synthase, putative
CADAFUBP00004402	AFUB_044870	B0XZQ5	Sugar O-acetyltransferase, putative
CADAFUBP00007015	AFUB_071980	B0Y5A9	GNAT family acetyltransferase, putative
CADAFUBP00008496	AFUB_087440	B0YBQ1	Acetyltransferase, GNAT family, putative
CADAFUBP00008439	AFUB_086810	B0YBJ4	Tubulin beta chain
CADAFUBP00009739	AFUB_100200	B0YES4	RNA helicase/RNAse III, putative
CADAFUBP00001763	AFUB_018080	B0XT55	Glycerophosphoryl diester phosphodiesterase family protein
CADAFUBP00002707	AFUB_027690	B0XSM2	Lysophospholipase (EC 3.1.1.5)
CADAFUBP00006379	AFUB_065540	B0Y637	Patatin-like phospholipase domain-containing protein (EC 3.1.1.-)
CADAFUBP00001609	AFUB_016410	B0XP81	UDP-glucose dehydrogenase
CADAFUBP00001733	AFUB_017770	B0XSV7	Glucoamylase (EC 3.2.1.3) (1,4-alpha-D-glucan glucohydrolase) (Glucan 1,4-alpha-glucosidase)
CADAFUBP00004686	AFUB_047820	B0XX57	Glucoamylase (EC 3.2.1.3) (1,4-alpha-D-glucan glucohydrolase) (Glucan 1,4-alpha-glucosidase)
CADAFUBP00004992	AFUB_051010	B0Y2C9	Glycogen [starch] synthase (EC 2.4.1.11)
CADAFUBP00006056	AFUB_062010	B0Y2J2	Alpha,alpha-trehalose-phosphate synthase subunit, putative
CADAFUBP00006545	AFUB_067260	B0Y6K3	Glucoamylase/glucan 1,4-alpha-glucosidase, putative
CADAFUBP00007214	AFUB_074070	B0Y7J9	Glycosyl hydrolase, putative
CADAFUBP00008298	AFUB_085220	B0YAM9	Glycosyl hydrolase, putative
CADAFUBP00008343	AFUB_085660	B0YAS4	UDP-glucose dehydrogenase Ugd1, putative
CADAFUBP00008697	AFUB_089470	B0YCA2	Alpha,alpha-trehalose phosphate synthase subunit TPS3, putative
CADAFUBP00003960	AFUB_040430	B0XYC6	Isocitrate dehydrogenase [NADP] (EC 1.1.1.42)
CADAFUBP00006860	AFUB_070430	B0Y4V4	Isocitrate lyase
CADAFUBP00008321	AFUB_085440	B0YAQ2	Tartrate dehydrogenase, putative
CADAFUBP00003946	AFUB_040290	B0XYB2	Antiviral protein (Ski3), putative
CADAFUBP00009364	AFUB_096350	B0YDP9	rRNA processing protein Ipi1, putative
CADAFUBP00000814	AFUB_008300	B0XQ10	Heavy metal ion transporter, putative
CADAFUBP00003565	AFUB_036430	B0XWU3	Copper resistance-associated P-type ATPase, putative
CADAFUBP00005560	AFUB_056780	B0Y476	Superoxide dismutase [Cu-Zn] (EC 1.15.1.1)
CADAFUBP00002031	AFUB_020820	B0XUP7	DNA excision repair protein (Rad26L), putative
CADAFUBP00000180	AFUB_001850	B0XM08	Vacuole-associated enzyme activator complex component (Vac14), putative
CADAFUBP00003168	AFUB_032320	B0XV94	SacI domain protein
CADAFUBP00006270	AFUB_064450	B0Y5S8	5-methyltetrahydropteroyltriglutamate--homocysteine S-methyltransferase
CADAFUBP00004919	AFUB_050280	B0Y1Y6	MATH and UCH domain protein, putative
CADAFUBP00007149	AFUB_073420	B0Y7D4	1-phosphatidylinositol-3-phosphate 5-kinase (Fab1), putative
CADAFUBP00003248	AFUB_033130	B0XVP1	Aldehyde dehydrogenase (AldH12), putative
CADAFUBP00003377	AFUB_034530	B0XZV7	Aminotransferase, putative
CADAFUBP00009201	AFUB_094670	B0YD86	Very-long-chain acyl-CoA synthetase family protein (CefD1), putative
CADAFUBP00000203	AFUB_002080	B0XRD4	Branched-chain amino acid aminotransferase
CADAFUBP00002562	AFUB_026220	B0XS77	Branched-chain-amino-acid aminotransferase (EC 2.6.1.42)
CADAFUBP00006720	AFUB_069000	B0Y4G4	2-oxo acid dehydrogenases acyltransferase, putative
CADAFUBP00001577	AFUB_016090	B0XNY3	Elongation of fatty acids protein (EC 2.3.1.199) (Very-long-chain 3-oxoacyl-CoA synthase)
CADAFUBP00000204	AFUB_002090	B0XRD5	Cytochrome P450 alkane hydroxylase, putative
CADAFUBP00001696	AFUB_017380	B0XSS0	Sterol delta 5,6-desaturase, putative
CADAFUBP00004319	AFUB_044030	B0XZD5	Cytochrome P450 monooxygenase, putative
CADAFUBP00004878	AFUB_049870	B0Y1M9	Cytochrome P450, putative
CADAFUBP00006222	AFUB_063960	B0Y5N0	14-alpha sterol demethylase Cyp51A
CADAFUBP00009051	AFUB_093140	B0YCT6	Sterol delta 5,6-desaturase ERG3
CADAFUBP00001765	AFUB_018100	B0XT57	Myo-inositol-phosphate synthase, putative
CADAFUBP00003836	AFUB_039170	B0XY02	cAMP-dependent protein kinase regulatory subunit
CADAFUBP00002517	AFUB_025750	B0XS32	AMP-binding enzyme (Fum16), putative
CADAFUBP00006005	AFUB_061480	B0Y270	Protein phosphatase, putative
CADAFUBP00005117	AFUB_052280	B0Y2Y3	Lipase, putative
CADAFUBP00009834	AFUB_101270	B0YF19	Protein phosphatase 2C, putative
CADAFUBP00007051	AFUB_072430	B0Y736	Extracellular triacylglycerol lipase, putative
CADAFUBP00008182	AFUB_084050	B0YAB3	Carboxylic ester hydrolase (EC 3.1.1.-)
CADAFUBP00000765	AFUB_007770	B0XPW1	Molecular chaperone Hsp70
CADAFUBP00002116	AFUB_021670	B0XV51	ER Hsp70 chaperone BiP, putative
CADAFUBP00006933	AFUB_071170	B0Y527	Hsp70 family protein
CADAFUBP00003286	AFUB_033530	B0XVZ4	Uncharacterized protein
CADAFUBP00004037	AFUB_041210	B0XYK3	UDP-glucose 4-epimerase, putative
CADAFUBP00006941	AFUB_071250	B0Y535	UDP-glucose 4-epimerase
CADAFUBP00008430	AFUB_086720	B0YBI5	NAD dependent epimerase/dehydratase, putative
CADAFUBP00003746	AFUB_038240	B0XXQ6	ATP dependent RNA helicase (Dbp8), putative
CADAFUBP00005402	AFUB_055180	B0Y3R8	RNA 3'-terminal phosphate cyclase, putative
CADAFUBP00008747	AFUB_089980	B0YCF2	Ribosome biogenesis protein (Rrs1), putative
CADAFUBP00001643	AFUB_016750	B0XPB5	3-oxoacyl-(Acyl-carrier-protein) reductase, putative
CADAFUBP00000447	AFUB_004530	B0XND2	Polyadenylate-binding protein (PABP)
CADAFUBP00002478	AFUB_025360	B0XRZ3	Eukaryotic translation initiation factor subunit eIF-4F, putative
CADAFUBP00006986	AFUB_071690	B0Y580	AMP-binding enzyme, putative
CADAFUBP00000305	AFUB_003120	B0XML0	Mitochondrial phosphate carrier protein (Ptp), putative
CADAFUBP00000344	AFUB_003510	B0XMW2	ATP synthase delta chain, mitochondrial, putative
CADAFUBP00000722	AFUB_007340	B0XPR8	Pyruvate dehydrogenase E1 component subunit alpha (EC 1.2.4.1)
CADAFUBP00001377	AFUB_014050	B0XMT0	Pyridine nucleotide-disulphide oxidoreductase, putative
CADAFUBP00001871	AFUB_019180	B0XTV0	Dihydrolipoyl dehydrogenase (EC 1.8.1.4)
CADAFUBP00001960	AFUB_020070	B0XUA7	Cytochrome c subunit Vb, putative
CADAFUBP00004541	AFUB_046300	B0Y0I3	Short-chain dehydrogenase/reductase, putative
CADAFUBP00002137	AFUB_021900	B0XVD8	Pyruvate dehydrogenase E1 component alpha subunit, putative
CADAFUBP00002195	AFUB_022480	B0XVJ6	NADH-ubiquinone oxidoreductase 64 kDa subunit, putative
CADAFUBP00004903	AFUB_050120	B0Y1X0	Oxidoreductase, short chain dehydrogenase/reductase family
CADAFUBP00003247	AFUB_033120	B0XVP0	3-hydroxyanthranilate 3,4-dioxygenase 2 (EC 1.13.11.6) (3-hydroxyanthranilate oxygenase 2) (3-HAO-2) (3-hydroxyanthranilic acid dioxygenase 2) (HAD-2) (Biosynthesis of nicotinic acid protein 1-2)
CADAFUBP00002802	AFUB_028630	B0XT25	Cytochrome c oxidase subunit
CADAFUBP00005525	AFUB_056430	B0Y441	D-arabinitol dehydrogenase ArbD, putative
CADAFUBP00004298	AFUB_043800	B0XZB4	Pyruvate dehydrogenase E1 beta subunit PdbA, putative
CADAFUBP00005576	AFUB_056940	B0Y492	Carbonyl reductase, putative
CADAFUBP00002084	AFUB_021350	B0XV19	Cytochrome P450 monooxygenase, putative
CADAFUBP00005605	AFUB_057230	B0Y4C1	Succinate dehydrogenase cytochrome b560 subunit
CADAFUBP00006057	AFUB_062020	B0Y2J3	Short chain dehydrogenase/reductase family protein
CADAFUBP00006061	AFUB_062060	B0Y2J7	Oxidoreductase, short-chain dehydrogenase/reductase family, putative
CADAFUBP00003370	AFUB_034460	B0XZV0	Cytochrome P450 monooxygenase (Fum15), putative
CADAFUBP00003545	AFUB_036230	B0XWK4	Cytochrome P450 monooxigenase GliC2
CADAFUBP00006405	AFUB_065800	B0Y663	Short chain dehydrogenase, putative
CADAFUBP00006108	AFUB_062540	B0Y2V9	Cytochrome P450 oxygenase, putative
CADAFUBP00006864	AFUB_070470	B0Y4V8	Short chain dehydrogenase/reductase family
CADAFUBP00007782	AFUB_079820	B0Y967	NADH-ubiquinone oxidoreductase subunit B, putative
CADAFUBP00006481	AFUB_066590	B0Y6D9	Cytochrome P450 monooxygenase, putative
CADAFUBP00003628	AFUB_037060	B0XX73	Fatty acid oxygenase PpoC, putative
CADAFUBP00006972	AFUB_071560	B0Y566	Cytochrome P450 oxidoreductase/alkane hydroxylase, putative
CADAFUBP00007406	AFUB_076020	B0Y841	Oxidoreductase, short chain dehydrogenase/reductase family
CADAFUBP00008879	AFUB_091320	B0YB25	Malate dehydrogenase (EC 1.1.1.37)
CADAFUBP00009043	AFUB_093060	B0YCS8	Malate dehydrogenase, NAD-dependent
CADAFUBP00007249	AFUB_074420	B0Y7N4	Cytochrome P450 alkane hydroxylase, putative
CADAFUBP00006604	AFUB_067850	B0Y6R2	Psi-producing oxygenase A (Fatty acid oxygenase ppoA) [Includes: Linoleate 8R-lipoxygenase (EC 1.13.11.60); 9,12-octadecadienoate 8-hydroperoxide 8R-isomerase (EC 5.4.4.5)]
CADAFUBP00007527	AFUB_077230	B0Y8G2	3-oxoacyl-(Acyl-carrier-protein) reductase
CADAFUBP00000247	AFUB_002520	B0XRH8	Glycogen debranching enzyme Gdb1, putative
CADAFUBP00008175	AFUB_083980	B0YAA6	Cytochrome P450 monooxygenase, putative
CADAFUBP00001441	AFUB_014700	B0XN61	Alpha-amylase, putative
CADAFUBP00007882	AFUB_080930	B0Y9G3	Oxidoreductase, short chain dehydrogenase/reductase family
CADAFUBP00008413	AFUB_086350	B0YAZ4	Cytochrome P450 monooxygenase, putative
CADAFUBP00002850	AFUB_029100	B0XTE2	Alpha-amylase, putative
CADAFUBP00005688	AFUB_058160	B0Y0Q4	1,4-alpha-glucan branching enzyme
CADAFUBP00009253	AFUB_095210	B0YDD8	Cytochrome P450 alkane hydroxylase, putative
CADAFUBP00006544	AFUB_067250	B0Y6K2	Alpha-amylase (EC 3.2.1.1)
CADAFUBP00008282	AFUB_085060	B0YAL3	Oxidoreductase, short chain dehydrogenase/reductase family
CADAFUBP00008404	AFUB_086260	B0YAY5	Short-chain dehydrogenase, putative
CADAFUBP00005898	AFUB_060350	B0Y1H5	Dihydroxyacetone kinase (DakA), putative
CADAFUBP00009701	AFUB_099810	B0YEN6	Short-chain dehydrogenase/reductase family protein, putative
CADAFUBP00009450	AFUB_097230	B0YDY5	Aminotransferase, putative
CADAFUBP00009776	AFUB_100680	B0YEW1	Short-chain dehydrogenase, putative
CADAFUBP00009805	AFUB_100980	B0YEZ0	Short chain dehydrogenase, putative
CADAFUBP00009862	AFUB_101550	B0YF47	Short chain dehydrogenase, putative
CADAFUBP00009799	AFUB_100920	B0YEY4	Glycosyl hydrolase, putative
CADAFUBP00002131	AFUB_021840	B0XV66	Pre-rRNA processing protein, putative
CADAFUBP00002197	AFUB_022500	B0XVJ8	DNA-directed RNA polymerase subunit
CADAFUBP00003336	AFUB_034120	B0XZJ8	Adenosine deaminase family protein
CADAFUBP00004628	AFUB_047220	B0XWZ9	Sarcosine oxidase, putative
CADAFUBP00004738	AFUB_048360	B0XXH6	Short chain alpha-hydroxy acid oxidase, putative (EC 1.1.3.15)
CADAFUBP00006021	AFUB_061650	B0Y286	FAD dependent oxidoreductase superfamily
CADAFUBP00007937	AFUB_081510	B0Y9L8	FMN dependent dehydrogenase, putative (EC 1.13.12.-)
CADAFUBP00005942	AFUB_060830	B0Y1U0	Protein BCP1
CADAFUBP00009074	AFUB_093370	B0YCV9	Formate dehydrogenase (FDH) (EC 1.2.1.2) (NAD-dependent formate dehydrogenase)
CADAFUBP00009523	AFUB_097930	B0YE58	FMN dependent dehydrogenase, putative
CADAFUBP00009646	AFUB_099260	B0YEI1	Glycine dehydrogenase
CADAFUBP00009875	AFUB_101660	B0YF60	N,N-dimethylglycine oxidase
CADAFUBP00003760	AFUB_038380	B0XXS6	Probable acetate kinase (EC 2.7.2.1) (Acetokinase)
CADAFUBP00005265	AFUB_053780	B0Y3D1	Alcohol dehydrogenase, putative
CADAFUBP00007038	AFUB_072300	B0Y723	Methyltransferase, putative
CADAFUBP00007509	AFUB_077050	B0Y8E4	3-hydroxyisobutyrate dehydrogenase
CADAFUBP00008512	AFUB_087590	B0YBR7	Alcohol dehydrogenase, putative
CADAFUBP00003378	AFUB_034540	B0XZV8	Lysophospholipase 3 (EC 3.1.1.5) (Phospholipase B 3)
CADAFUBP00006407	AFUB_065820	B0Y665	Lysophospholipase 1 (EC 3.1.1.5) (Phospholipase B 1)
CADAFUBP00005134	AFUB_052450	B0Y300	Protein kinase, putative
CADAFUBP00005083	AFUB_051940	B0Y2T8	1-aminocyclopropane-1-carboxylate deaminase, putative
CADAFUBP00005621	AFUB_057420	B0Y4D7	S-formylglutathione hydrolase (EC 3.1.2.12)
CADAFUBP00008762	AFUB_090130	B0YCG7	Telomerase reverse transcriptase, putative
CADAFUBP00002543	AFUB_026020	B0XS58	Glycerol dehydrogenase, putative
CADAFUBP00003650	AFUB_037280	B0XX95	Oxidoreductase, zinc-binding
CADAFUBP00000910	AFUB_009280	B0XQA6	Hsc70 cochaperone (SGT), putative
CADAFUBP00002784	AFUB_028450	B0XT07	Polyketide synthase, putative
CADAFUBP00005200	AFUB_053110	B0Y366	Inosine triphosphate pyrophosphatase (ITPase) (Inosine triphosphatase) (EC 3.6.1.9) (Non-canonical purine NTP pyrophosphatase) (Non-standard purine NTP pyrophosphatase) (Nucleoside-triphosphate diphosphatase) (Nucleoside-triphosphate pyrophosphatase) (NTPase)
CADAFUBP00004384	AFUB_044690	B0XZN7	PKS-like enzyme, putative
CADAFUBP00007610	AFUB_078070	B0Y8P5	Nonribosomal peptide synthase, putative
CADAFUBP00004492	AFUB_045790	B0Y0D4	Hybrid PKS/NRPS enzyme EqiS-like, putative
CADAFUBP00004606	AFUB_046990	B0XWQ9	Polyketide synthase, putative
CADAFUBP00008381	AFUB_086030	B0YAW2	Hybrid NRPS/PKS enzyme, putative
CADAFUBP00008398	AFUB_086200	B0YAX9	Polyketide synthase, putative
CADAFUBP00008428	AFUB_086700	B0YBI3	Polyketide synthase, putative
CADAFUBP00009780	AFUB_100730	B0YEW5	Polyketide synthase, putative
CADAFUBP00003766	AFUB_038470	B0XXT2	Calcium-transporting ATPase (EC 3.6.3.8)
CADAFUBP00008514	AFUB_087610	B0YBR9	Calcium-transporting ATPase (EC 3.6.3.8)
CADAFUBP00008630	AFUB_088760	B0YC35	Ribosomal small subunit assembly protein, putative
CADAFUBP00005465	AFUB_055820	B0Y3Y1	HAD superfamily hydrolase, putative
CADAFUBP00000936	AFUB_009540	B0XQD2	Adenosylhomocysteinase (EC 3.3.1.1)
CADAFUBP00001837	AFUB_018820	B0XTJ7	Methionine aminopeptidase 2-1 (MAP 2-1) (MetAP 2-1) (EC 3.4.11.18) (Peptidase M)
CADAFUBP00007137	AFUB_073300	B0Y7C2	Methionine aminopeptidase (EC 3.4.11.18)
CADAFUBP00008389	AFUB_086110	B0YAX0	Methionine aminopeptidase (EC 3.4.11.18)
CADAFUBP00008258	AFUB_084820	B0YAI9	Nitrilase, putative
CADAFUBP00009755	AFUB_100360	B0YEU0	Carbon-nitrogen family hydrolase, putative
CADAFUBP00008342	AFUB_085650	B0YAS3	Endo-chitosanase (EC 3.2.1.132)
CADAFUBP00003902	AFUB_039830	B0XY68	Phosphoglycerate mutase, 2,3-bisphosphoglycerate-independent
CADAFUBP00005974	AFUB_061150	B0Y239	Triosephosphate isomerase (EC 5.3.1.1)
CADAFUBP00009301	AFUB_095710	B0YDI6	Phosphoglycerate mutase family protein
CADAFUBP00003782	AFUB_038630	B0XXU8	Protein serine/threonine kinase (Ran1), putative
CADAFUBP00003253	AFUB_033190	B0XVP6	Cyanide hydratase/nitrilase, putative
CADAFUBP00002663	AFUB_027240	B0XSH8	Amino-acid acetyltransferase, mitochondrial (EC 2.3.1.1) (Arginine-requiring protein 2) (Glutamate N-acetyltransferase) (N-acetylglutamate synthase) (AGS) (NAGS)
CADAFUBP00006019	AFUB_061630	B0Y284	Hsp90 binding co-chaperone (Sba1), putative
CADAFUBP00006300	AFUB_064740	B0Y5V8	Peptidyl-prolyl cis-trans isomerase (PPIase) (EC 5.2.1.8)
CADAFUBP00000313	AFUB_003200	B0XML8	NADH-quinone oxidoreductase, putative
CADAFUBP00001221	AFUB_012420	B0XR80	Mitogen-activated protein kinase (EC 2.7.11.24)
CADAFUBP00008803	AFUB_090550	B0YCK8	DUTP diphosphatase Dut, putative
CADAFUBP00001278	AFUB_012990	B0XRK4	Transketolase (EC 2.2.1.1)
CADAFUBP00003978	AFUB_040620	B0XYE4	Glucose-6-phosphate 1-dehydrogenase (EC 1.1.1.49)
CADAFUBP00004447	AFUB_045340	B0Y021	Dihydroxy-acetone synthase, putative
CADAFUBP00006724	AFUB_069040	B0Y4G8	Gluconokinase (EC 2.7.1.12)
CADAFUBP00007211	AFUB_074040	B0Y7J6	6-phosphogluconate dehydrogenase, decarboxylating (EC 1.1.1.44)
CADAFUBP00008123	AFUB_083460	B0YA54	N-acetylglucosamine-6-phosphate deacetylase (EC 3.5.1.25)
CADAFUBP00000343	AFUB_003500	B0XMW1	Integral membrane protein
CADAFUBP00004517	AFUB_046050	B0Y0F9	Alpha,alpha-trehalose glucohydrolase TreA/Ath1
CADAFUBP00000688	AFUB_007000	B0XPN4	Acyl carrier protein
CADAFUBP00001799	AFUB_018440	B0XT91	GAF domain nucleotide-binding protein
CADAFUBP00007619	AFUB_078170	B0Y8Q4	Peptidylprolyl isomerase (EC 5.2.1.8)
CADAFUBP00002266	AFUB_023230	B0XVY4	Protein disulfide-isomerase (EC 5.3.4.1)
CADAFUBP00001779	AFUB_018240	B0XT71	C-4 methylsterol oxidase, putative
CADAFUBP00002669	AFUB_027300	B0XSI4	Ergosterol biosynthesis protein Erg28, putative
CADAFUBP00003242	AFUB_033070	B0XVN5	C-3 sterol dehydrogenase/C-4 decarboxylase family protein
CADAFUBP00009538	AFUB_098170	B0YE73	C-4 methyl sterol oxidase (Erg25), putative (Fragment)
CADAFUBP00002947	AFUB_030080	B0XU25	Oxidoreductase, short-chain dehydrogenase/reductase family
CADAFUBP00000360	AFUB_003670	B0XMX8	Short chain dehydrogenase/reductase, putative
CADAFUBP00002604	AFUB_026640	B0XSB9	RING finger protein
CADAFUBP00009423	AFUB_096950	B0YDV8	Glycosyl transferase family 8 family, putative
CADAFUBP00004168	AFUB_042510	B0XYY4	3'-phosphoadenosine-5'-phosphosulfate reductase
CADAFUBP00004169	AFUB_042520	B0XYY5	Sulfate adenylyltransferase (EC 2.7.7.4) (ATP-sulfurylase) (Sulfate adenylate transferase) (SAT)
CADAFUBP00009178	AFUB_094420	B0YD63	Putative uncharacterized protein
CADAFUBP00009316	AFUB_095870	B0YDK1	Fumarate hydratase, putative
CADAFUBP00002270	AFUB_023270	B0XW19	DNA polymerase epsilon subunit B, putative
CADAFUBP00006249	AFUB_064240	B0Y5Q7	Cytochrome c subunit, putative
CADAFUBP00005932	AFUB_060730	B0Y1T0	DNA polymerase alpha subunit B
CADAFUBP00002958	AFUB_030190	B0XU36	Uncharacterized protein
CADAFUBP00001011	AFUB_010300	B0XQK7	Calcium-transporting ATPase (EC 3.6.3.8)
CADAFUBP00004062	AFUB_041460	B0XYM8	Plasma membrane ATPase (EC 3.6.3.6)
CADAFUBP00006478	AFUB_066560	B0Y6D6	Sodium P-type ATPase, putative
CADAFUBP00005279	AFUB_053920	B0Y3E5	Adenosine kinase, putative
CADAFUBP00009196	AFUB_094610	B0YD81	Sodium P-type ATPase, putative
CADAFUBP00006453	AFUB_066290	B0Y6B1	S-adenosyl-methionine-sterol-C-methyltransferas
CADAFUBP00006723	AFUB_069030	B0Y4G7	Terpene cyclase/mutase family member (EC 5.4.99.-)
CADAFUBP00007020	AFUB_072030	B0Y5B4	Protostadienol synthase A (EC 5.4.99.32)
CADAFUBP00000444	AFUB_004500	B0XNC9	Tartrate dehydrogenase, putative
CADAFUBP00001024	AFUB_010430	B0XQM0	Short chain oxidoreductase/dehydrogenase, putative
CADAFUBP00008992	AFUB_092450	B0YBD8	Branched-chain amino acid aminotransferase, putative
CADAFUBP00000400	AFUB_004070	B0XN85	Acid phosphatase, putative
CADAFUBP00009215	AFUB_094810	B0YDA0	Nonribosomal peptide synthase, putative
CADAFUBP00001026	AFUB_010450	B0XQM2	Xylitol dehydrogenase
CADAFUBP00001530	AFUB_015610	B0XNT6	Xylitol dehydrogenase XdhB, putative
CADAFUBP00003137	AFUB_032000	B0XUZ8	Phosphotransferase (EC 2.7.1.-)
CADAFUBP00004318	AFUB_044020	B0XZD4	2,3-diketo-5-methylthio-1-phosphopentane phosphatase, putative
CADAFUBP00006987	AFUB_071700	B0Y581	Mannitol 2-dehydrogenase (M2DH) (MDH) (EC 1.1.1.67)
CADAFUBP00009167	AFUB_094300	B0YD52	Phosphotransferase (EC 2.7.1.-)
CADAFUBP00009338	AFUB_096090	B0YDM3	Phosphotransferase (EC 2.7.1.-)
CADAFUBP00005119	AFUB_052300	B0Y2Y5	Ferrooxidoreductase Fet3, putative
CADAFUBP00006991	AFUB_071740	B0Y585	Extracellular dihydrogeodin oxidase/laccase, putative
CADAFUBP00003077	AFUB_031390	B0XUT8	Short chain dehydrogenase/oxidoreductase, putative
CADAFUBP00000428	AFUB_004350	B0XNB3	Cytochrome P450 sterol C-22 desaturase, putative
CADAFUBP00000737	AFUB_007490	B0XPT3	C-24(28) sterol reductase
CADAFUBP00003096	AFUB_031590	B0XUV7	Uncharacterized protein
CADAFUBP00001839	AFUB_018840	B0XTJ9	GMC oxidoreductase
CADAFUBP00008585	AFUB_088310	B0YBZ0	Phosphatidylserine decarboxylase family protein
CADAFUBP00008220	AFUB_084450	B0YAF1	Aldehyde dehydrogenase family protein
CADAFUBP00007627	AFUB_078250	B0Y8R2	Glycerophosphoryl diester phosphodiesterase family protein
CADAFUBP00007489	AFUB_076850	B0Y8C4	Homogentisate 1,2-dioxygenase, putative
CADAFUBP00001253	AFUB_012740	B0XRB2	Phosphoinositide phospholipase C (EC 3.1.4.11)
CADAFUBP00001844	AFUB_018890	B0XTK4	Pre-mRNA splicing factor (Prp24), putative
CADAFUBP00002076	AFUB_021270	B0XV11	4-hydroxyphenylpyruvate dioxygenase
CADAFUBP00004640	AFUB_047340	B0XX11	Tyrosinase, putative
CADAFUBP00005166	AFUB_052770	B0Y332	Homocysteine synthase CysD
CADAFUBP00006101	AFUB_062470	B0Y2N7	Lactate dehydrogenase
CADAFUBP00006306	AFUB_064810	B0Y5W4	Pyruvate carboxylase (EC 6.4.1.1)
CADAFUBP00006590	AFUB_067710	B0Y6P8	4-hydroxyphenylpyruvate dioxygenase
CADAFUBP00007175	AFUB_073680	B0Y7G0	Phosphoenolpyruvate carboxykinase AcuF
CADAFUBP00007180	AFUB_073730	B0Y7G5	Alanine aminotransferase, putative
CADAFUBP00009629	AFUB_099090	B0YEG4	Cysteine synthase B, putative
CADAFUBP00000889	AFUB_009080	B0XQ85	PAB1 binding protein (Pbp1), putative
CADAFUBP00008009	AFUB_082250	B0Y9U0	RNA interference and gene silencing protein (Qde2), putative
CADAFUBP00003144	AFUB_032070	B0XV05	Translation initiation factor 4B
CADAFUBP00007986	AFUB_082030	B0Y9R7	Aldehyde dehydrogenase family protein
CADAFUBP00004603	AFUB_046960	B0XWQ6	DUF1212 domain membrane protein
CADAFUBP00005400	AFUB_055160	B0Y3R6	DUF1212 domain membrane protein
CADAFUBP00009912	AFUB_102030	B0YF97	Aldehyde dehydrogenase, putative
CADAFUBP00001683	AFUB_017250	B0XSQ7	Glutathione-dependent formaldehyde dehydrogenase
CADAFUBP00003161	AFUB_032250	B0XV87	Short chain dehydrogenase/reductase, putative
CADAFUBP00003193	AFUB_032580	B0XVB9	Epoxide hydrolase, putative
CADAFUBP00004975	AFUB_050840	B0Y2B2	Alpha/beta hydrolase, putative
CADAFUBP00005516	AFUB_056340	B0Y432	Epoxide hydrolase, putative
CADAFUBP00006817	AFUB_069970	B0Y4R1	Alpha/beta hydrolase, putative
CADAFUBP00007777	AFUB_079770	B0Y962	Alpha/beta hydrolase, putative
CADAFUBP00007835	AFUB_080440	B0Y9B6	Alpha/beta hydrolase, putative
CADAFUBP00008382	AFUB_086040	B0YAW3	Alpha/beta hydrolase, putative
CADAFUBP00002110	AFUB_021610	B0XV45	Oxidoreductase, short-chain dehydrogenase/reductase family
CADAFUBP00003909	AFUB_039920	B0XY75	Bifunctional cytochrome P450/NADPH--P450 reductase [Includes: Cytochrome P450 (EC 1.14.14.1); NADPH--cytochrome P450 reductase (EC 1.6.2.4)]
CADAFUBP00005006	AFUB_051150	B0Y2E3	Sporulation-specific N-formyltyrosine oxidase Dit2, putative
CADAFUBP00005084	AFUB_051950	B0Y2T9	PHD transcription factor (Rum1), putative
CADAFUBP00003246	AFUB_033110	B0XVN9	2-amino-3-carboxymuconate-6-semialdehyde decarboxylase, putative
CADAFUBP00005876	AFUB_060130	B0Y1F3	2-amino-3-carboxymuconate-6-semialdehyde decarboxylase, putative
CADAFUBP00003256	AFUB_033220	B0XVP9	Conidial pigment biosynthesis oxidase Arb2/brown2
CADAFUBP00003257	AFUB_033230	B0XVQ0	Conidial pigment biosynthesis oxidase Abr1/brown 1
CADAFUBP00002644	AFUB_027050	B0XSF9	Orotate phosphoribosyltransferase
CADAFUBP00005640	AFUB_057650	B0Y0K6	Cytochrome b5 reductase, putative
CADAFUBP00003295	AFUB_033620	B0XW03	Integral membrane protein
CADAFUBP00003302	AFUB_033690	B0XW10	Short chain dehydrogenase/oxidoreductase CpoX2
CADAFUBP00004803	AFUB_049110	B0Y192	Peroxisomal dehydratase, putative
CADAFUBP00003349	AFUB_034250	B0XZS9	Endo-chitosanase (EC 3.2.1.132)
CADAFUBP00000491	AFUB_004970	B0XNP1	Alcohol dehydrogenase, zinc-containing, putative
CADAFUBP00005619	AFUB_057400	B0Y4D5	Probable D-xylulose kinase A (Xylulokinase A) (EC 2.7.1.17)
CADAFUBP00001651	AFUB_016830	B0XPC3	High affinity nitrate transporter NrtB
CADAFUBP00002374	AFUB_024310	B0XWC3	Orotidine 5'-phosphate decarboxylase (EC 4.1.1.23)
CADAFUBP00001983	AFUB_020300	B0XUD0	Alpha-amylase AmyA
CADAFUBP00003657	AFUB_037350	B0XXA2	Phosphoglucomutase PgmA
CADAFUBP00008941	AFUB_091940	B0YB87	Maltase
CADAFUBP00004842	AFUB_049500	B0Y1J3	Glyceraldehyde-3-phosphate dehydrogenase (EC 1.2.1.12)
CADAFUBP00004940	AFUB_050490	B0Y207	Glyceraldehyde-3-phosphate dehydrogenase (EC 1.2.1.12)
CADAFUBP00002009	AFUB_020560	B0XUM5	Calcium/calmodulin-dependent protein kinase, putative
CADAFUBP00006242	AFUB_064170	B0Y5Q0	Dual specificity phosphatase, putative
CADAFUBP00007617	AFUB_078150	B0Y8Q2	BZIP transcription factor (Atf7), putative
CADAFUBP00002217	AFUB_022700	B0XVT5	Differentiation regulator (Nrd1), putative
CADAFUBP00008179	AFUB_084020	B0YAB0	Glyceraldehyde-3-phosphate dehydrogenase, putative
CADAFUBP00003259	AFUB_033250	B0XVQ2	1,3,6,8-tetrahydroxynaphthalene reductase
CADAFUBP00008802	AFUB_090540	B0YCK7	3-ketoacyl-acyl carrier protein reductase
CADAFUBP00003486	AFUB_035610	B0XWE5	Dynamin GTPase, putative
CADAFUBP00008690	AFUB_089400	B0YC95	Actin cytoskeleton-regulatory complex protein pan1
CADAFUBP00009503	AFUB_097730	B0YE38	Dynamin GTPase, putative
CADAFUBP00009925	AFUB_102350	B0YFB0	Uncharacterized protein
CADAFUBP00003133	AFUB_031960	B0XUZ4	DnaJ domain protein (Mas5), putative
CADAFUBP00007060	AFUB_072520	B0Y745	DnaJ chaperone (Caj1), putative (Fragment)
CADAFUBP00008597	AFUB_088430	B0YC02	Heat shock protein (Sti1), putative
CADAFUBP00008126	AFUB_083490	B0YA57	Glucosamine-6-phosphate isomerase (EC 3.5.99.6) (Glucosamine-6-phosphate deaminase)
CADAFUBP00003549	AFUB_036270	B0XWK8	Nonribosomal peptide synthase GliP2
CADAFUBP00001272	AFUB_012930	B0XRJ8	Amine oxidase (EC 1.4.3.-)
CADAFUBP00005609	AFUB_057270	B0Y4C5	Flavin containing polyamine oxidase, putative
CADAFUBP00008722	AFUB_089720	B0YCC7	Amine oxidase (EC 1.4.3.-)
CADAFUBP00005095	AFUB_052060	B0Y2V0	Thioredoxin reductase, putative
CADAFUBP00001277	AFUB_012980	B0XRK3	Spermidine synthase
CADAFUBP00005948	AFUB_060890	B0Y1U6	Agmatinase, putative
CADAFUBP00007912	AFUB_081240	B0Y9J3	Ornithine decarboxylase, putative
CADAFUBP00006423	AFUB_065980	B0Y681	Possible apospory-associated protein c
CADAFUBP00002816	AFUB_028770	B0XTA8	Meiosis induction protein kinase (Ime2), putative
CADAFUBP00006531	AFUB_067120	B0Y6I9	Hsp90 co-chaperone Cdc37
CADAFUBP00005881	AFUB_060180	B0Y1F8	Adenylate-forming enzyme AfeA
CADAFUBP00002308	AFUB_023650	B0XW57	Short chain dehydrogenase/reductase, putative
CADAFUBP00006647	AFUB_068270	B0Y6V5	L-aminoadipate-semialdehyde dehydrogenase (EC 1.2.1.95) (Alpha-aminoadipate reductase)
CADAFUBP00008394	AFUB_086160	B0YAX5	Methionine aminopeptidase 2-3 (MAP 2-3) (MetAP 2-3) (EC 3.4.11.18) (Peptidase M)
CADAFUBP00002341	AFUB_023980	B0XW90	Translational activator, putative
CADAFUBP00000598	AFUB_006090	B0XP65	C-14 sterol reductase
CADAFUBP00002872	AFUB_029320	B0XTN1	Calcium/calmodulin-dependent protein kinase, putative
CADAFUBP00009550	AFUB_098290	B0YE85	Protein tyrosine phosphatase (Pyp1), putative
CADAFUBP00002578	AFUB_026380	B0XS93	NADH-ubiquinone oxidoreductase 299 kDa subunit, putative
CADAFUBP00002993	AFUB_030550	B0XU71	NADH-ubiquinone oxidoreductase 12 kDa subunit, putative
CADAFUBP00009285	AFUB_095550	B0YDH0	Nascent polypeptide-associated complex subunit beta
CADAFUBP00000617	AFUB_006290	B0XPF4	DnaJ and TPR domain protein
CADAFUBP00004209	AFUB_042910	B0XZ25	Cytoskeleton assembly control protein Sla2, putative
CADAFUBP00001360	AFUB_013880	B0XMR3	ABC transporter, putative
CADAFUBP00002904	AFUB_029650	B0XTR3	ABC transporter, putative
CADAFUBP00004094	AFUB_041770	B0XYR0	ABC multidrug transporter, putative
CADAFUBP00004607	AFUB_047000	B0XWR0	ABC multidrug transporter, putative
CADAFUBP00004817	AFUB_049250	B0Y1A6	ABC multidrug transporter, putative
CADAFUBP00007131	AFUB_073240	B0Y7B6	ABC transporter (Adp1), putative
CADAFUBP00007208	AFUB_074010	B0Y7J3	ABC transporter, putative
CADAFUBP00004363	AFUB_044470	B0XZL6	ABC multidrug transporter, putative
CADAFUBP00004397	AFUB_044820	B0XZQ0	ABC multidrug transporter SitT
CADAFUBP00005008	AFUB_051170	B0Y2E5	O-methyltransferase, putative
CADAFUBP00005401	AFUB_055170	B0Y3R7	UbiE/COQ5 methyltransferase, putative
CADAFUBP00005644	AFUB_057690	B0Y0L0	3-demethylubiquinone-9 3-methyltransferase, putative
CADAFUBP00008412	AFUB_086340	B0YAZ3	O-methyltransferase, putative
CADAFUBP00004065	AFUB_041490	B0XYN1	ABC1 domain protein
CADAFUBP00006209	AFUB_063830	B0Y5L7	Ubiquinone biosynthesis protein, putative
CADAFUBP00009563	AFUB_098420	B0YE98	Ubiquinone biosynthesis protein, putative
CADAFUBP00001671	AFUB_017040	B0XPL0	Histidinol dehydrogenase (HDH) (EC 1.1.1.23)
CADAFUBP00009097	AFUB_093600	B0YCY2	Imidazoleglycerol-phosphate dehydratase
CADAFUBP00001722	AFUB_017650	B0XSU6	Glutathione S-transferase, putative
CADAFUBP00002375	AFUB_024320	B0XWC4	Glutathione S-transferase, putative
CADAFUBP00003612	AFUB_036900	B0XWZ0	Glutathione peroxidase
CADAFUBP00005303	AFUB_054160	B0Y3G9	Glutathione synthetase (GSH-S) (EC 6.3.2.3)
CADAFUBP00003752	AFUB_038300	B0XXR2	Glutathione S-transferase GstA
CADAFUBP00007743	AFUB_079420	B0Y928	Glutathione S-transferase, putative
CADAFUBP00008855	AFUB_091080	B0YCR0	Glutathione S-transferase, putative
CADAFUBP00009399	AFUB_096710	B0YDT4	Glutathione S-transferase, putative
CADAFUBP00001740	AFUB_017840	B0XT32	Probable pectate lyase A (EC 4.2.2.2)
CADAFUBP00004061	AFUB_041450	B0XYM7	Pectinesterase (EC 3.1.1.11)
CADAFUBP00007768	AFUB_079680	B0Y953	Probable pectate lyase F (EC 4.2.2.2)
CADAFUBP00007877	AFUB_080880	B0Y9F8	Probable endo-xylogalacturonan hydrolase A (EC 3.2.1.-)
CADAFUBP00008173	AFUB_083960	B0YAA4	Probable exopolygalacturonase B (EC 3.2.1.67) (Galacturan 1,4-alpha-galacturonidase B) (Poly(1,4-alpha-D-galacturonide)galacturonohydrolase B)
CADAFUBP00008239	AFUB_084640	B0YAH0	Probable endopolygalacturonase B (EC 3.2.1.15) (Pectinase B) (Polygalacturonase B)
CADAFUBP00003004	AFUB_030660	B0XU82	Serine threonine protein kinase, putative
CADAFUBP00009276	AFUB_095460	B0YDG1	Serine/threonine protein kinase, putative
CADAFUBP00003586	AFUB_036640	B0XWW4	Sensor histidine kinase/response regulator, putative
CADAFUBP00002744	AFUB_028050	B0XSW7	Protein kinase regulator (Mob1), putative
CADAFUBP00009791	AFUB_100840	B0YEX6	Sensor histidine kinase/response regulator, putative
CADAFUBP00008032	AFUB_082480	B0Y9W3	Beta-hexosaminidase (EC 3.2.1.52)
CADAFUBP00003712	AFUB_037900	B0XXM2	Class V chitinase, putative
CADAFUBP00004106	AFUB_041890	B0XYS2	Uncharacterized protein
CADAFUBP00008296	AFUB_085200	B0YAM7	Class V chitinase ChiB1
CADAFUBP00009026	AFUB_092800	B0YBH2	Class V chitinase, putative
CADAFUBP00003942	AFUB_040250	B0XYA8	Sulfhydryl oxidase (EC 1.8.3.2)
CADAFUBP00000476	AFUB_004820	B0XNM6	Mitochondrial intermembrane space translocase subunit Tim10, putative
CADAFUBP00001768	AFUB_018130	B0XT60	Mitochondrial intermembrane space translocase subunit Tim9, putative
CADAFUBP00008847	AFUB_091000	B0YCQ2	Mitochondrial intermembrane space protein Mia40
CADAFUBP00007331	AFUB_075260	B0Y7W6	NACHT and WD domain protein
CADAFUBP00009530	AFUB_098000	B0YE65	NACHT and WD40 domain protein
CADAFUBP00008833	AFUB_090850	B0YCN8	COMPASS complex subunit Sdc1, putative
CADAFUBP00002232	AFUB_022850	B0XVV0	Riboflavin kinase, putative
CADAFUBP00000157	AFUB_001620	B0XM19	3,4-dihydroxy-2-butanone 4-phosphate synthase (DHBP synthase) (EC 4.1.99.12)
CADAFUBP00007034	AFUB_072260	B0Y719	6,7-dimethyl-8-ribityllumazine synthase (DMRL synthase) (EC 2.5.1.78)

## Sheet: KPM-ORM-enriched BPs
GO-ID	Term	Count	Size	p-value
GO:0055114	oxidation-reduction process	131	371	1.39384e-22
GO:0008152	metabolic process	55	169	3.13454e-12
GO:1900815	monodictyphenone biosynthetic process	11	13	1.00915e-07
GO:0032787	monocarboxylic acid metabolic process	17	31	4.35756e-07
GO:0042537	benzene-containing compound metabolic process	13	20	1.13935e-06
GO:1901376	organic heteropentacyclic compound metabolic process	19	39	1.89644e-06
GO:1901576	organic substance biosynthetic process	23	54	4.64706e-06
GO:0045461	sterigmatocystin biosynthetic process	13	22	5.25668e-06
GO:0006629	lipid metabolic process	11	18	1.17209e-05
GO:0046394	carboxylic acid biosynthetic process	49	174	2.32466e-05
GO:1902652	secondary alcohol metabolic process	16	35	3.43023e-05
GO:0044249	cellular biosynthetic process	29	83	4.57826e-05
GO:1901617	organic hydroxy compound biosynthetic process	12	23	5.21978e-05
GO:0016054	organic acid catabolic process	27	79	5.48705e-05
GO:0019184	nonribosomal peptide biosynthetic process	10	17	7.25634e-05
GO:0050761	depsipeptide metabolic process	7	9	7.31893e-05
GO:1900557	emericellamide biosynthetic process	7	9	7.31893e-05
GO:0051186	cofactor metabolic process	19	48	8.00037e-05
GO:0044283	small molecule biosynthetic process	46	172	8.51222e-05
GO:0016052	carbohydrate catabolic process	5	5	8.95264e-05
GO:0090593	peptidyl-histidine autophosphorylation	5	5	0.000107262
GO:2001307	xanthone-containing compound biosynthetic process	5	5	0.000107262
GO:0015976	carbon utilization	8	12	0.000117988
GO:0006081	cellular aldehyde metabolic process	12	25	0.00018435
GO:0006694	steroid biosynthetic process	14	32	0.000185814
GO:1901334	lactone metabolic process	7	10	0.000210038
GO:0046165	alcohol biosynthetic process	13	30	0.000322753
GO:0006696	ergosterol biosynthetic process	11	23	0.000365825
GO:0042180	cellular ketone metabolic process	18	50	0.000466935
GO:0018958	phenol-containing compound metabolic process	8	14	0.000490545
GO:0009062	fatty acid catabolic process	5	6	0.000558743
GO:0005976	polysaccharide metabolic process	4	4	0.000631147
GO:1902086	fumagillin biosynthetic process	4	4	0.000669071
GO:0097176	epoxide metabolic process	4	4	0.000669071
GO:1900584	o-orsellinic acid biosynthetic process	6	9	0.000928389
GO:0009820	alkaloid metabolic process	6	9	0.000928389
GO:0046164	alcohol catabolic process	8	15	0.000974344
GO:0016128	phytosteroid metabolic process	12	29	0.00101114
GO:0044107	cellular alcohol metabolic process	12	30	0.00144263
GO:0044262	cellular carbohydrate metabolic process	7	13	0.0014915
GO:0016042	lipid catabolic process	13	34	0.00150813
GO:1901606	alpha-amino acid catabolic process	11	27	0.00184731
GO:0045490	pectin catabolic process	6	10	0.00200592
GO:0010393	galacturonan metabolic process	6	10	0.00200592
GO:0046365	monosaccharide catabolic process	6	10	0.00200592
GO:0008202	steroid metabolic process	4	5	0.00275388
GO:0006090	pyruvate metabolic process	4	5	0.00282657
GO:0005978	glycogen biosynthetic process	4	5	0.00291018
GO:1901575	organic substance catabolic process	5	8	0.00324199
GO:0072507	divalent inorganic cation homeostasis	9	21	0.00326872
GO:0006633	fatty acid biosynthetic process	8	18	0.00401043
GO:0006006	glucose metabolic process	8	18	0.00401676
GO:0019751	polyol metabolic process	8	18	0.00406307
GO:0042759	long-chain fatty acid biosynthetic process	3	3	0.00415211
GO:0006059	hexitol metabolic process	3	3	0.00415518
GO:0070596	(1->3)-alpha-glucan biosynthetic process	3	3	0.00416811
GO:0036184	asperthecin biosynthetic process	3	3	0.00416811
GO:1900587	arugosin biosynthetic process	3	3	0.00416811
GO:1900575	emodin biosynthetic process	3	3	0.00416811
GO:0000025	maltose catabolic process	3	3	0.00416811
GO:0006046	N-acetylglucosamine catabolic process	3	3	0.00416811
GO:2000899	xyloglucan catabolic process	3	3	0.00416811
GO:0006882	cellular zinc ion homeostasis	3	3	0.00416811
GO:0016125	sterol metabolic process	12	35	0.00641947
GO:0044275	cellular carbohydrate catabolic process	10	27	0.00647952
GO:0072350	tricarboxylic acid metabolic process	6	12	0.00657683
GO:0010106	cellular response to iron ion starvation	6	12	0.00660329
GO:0044416	induction by symbiont of host defense response	6	12	0.00660329
GO:0052510	positive regulation by organism of defense response of other organism involved in symbiotic interaction	6	12	0.00660329
GO:0072593	reactive oxygen species metabolic process	4	6	0.00760267
GO:0006096	glycolytic process	5	9	0.00761695
GO:0070588	calcium ion transmembrane transport	4	6	0.00763351
GO:0030638	polyketide metabolic process	4	6	0.00763351
GO:0006567	threonine catabolic process	4	6	0.00763351
GO:0043942	negative regulation of sexual sporulation resulting in formation of a cellular spore	4	6	0.00763351
GO:0005992	trehalose biosynthetic process	5	9	0.00765176
GO:0006094	gluconeogenesis	5	9	0.00765176
GO:0000160	phosphorelay signal transduction system	7	16	0.00822781
GO:0044723	single-organism carbohydrate metabolic process	17	61	0.00949014
GO:0070838	divalent metal ion transport	6	13	0.0105622
GO:0006165	nucleoside diphosphate phosphorylation	6	13	0.0106163
GO:0031347	regulation of defense response	6	13	0.0106163
GO:0034637	cellular carbohydrate biosynthetic process	14	46	0.0106981
GO:0046364	monosaccharide biosynthetic process	5	10	0.0132976
GO:0009312	oligosaccharide biosynthetic process	5	10	0.0132976
GO:1900793	shamixanthone biosynthetic process	3	4	0.0146652
GO:1900551	N',N'',N'''-triacetylfusarinine C biosynthetic process	3	4	0.0146652
GO:0006097	glyoxylate cycle	3	4	0.0146652
GO:0006108	malate metabolic process	3	4	0.0146652
GO:0046173	polyol biosynthetic process	4	7	0.0154536
GO:0007019	microtubule depolymerization	4	7	0.0155547
GO:0009395	phospholipid catabolic process	4	7	0.0155547
GO:0046835	carbohydrate phosphorylation	4	7	0.0155547
GO:0009161	ribonucleoside monophosphate metabolic process	17	62	0.0159083
GO:0072524	pyridine-containing compound metabolic process	14	48	0.0160305
GO:0006099	tricarboxylic acid cycle	6	14	0.0160928
GO:0046348	amino sugar catabolic process	6	14	0.0160928
GO:0031135	negative regulation of conjugation	6	14	0.0160928
GO:0009144	purine nucleoside triphosphate metabolic process	9	26	0.0163263
GO:0097164	ammonium ion metabolic process	8	22	0.0170184
GO:0009135	purine nucleoside diphosphate metabolic process	7	18	0.01708
GO:0019748	secondary metabolic process	7	19	0.0185294
GO:0005996	monosaccharide metabolic process	9	27	0.0197624
GO:0006091	generation of precursor metabolites and energy	5	11	0.0200469
GO:2000242	negative regulation of reproductive process	5	11	0.0207824
GO:0015980	energy derivation by oxidation of organic compounds	13	45	0.0208479
GO:0008299	isoprenoid biosynthetic process	5	11	0.0208822
GO:0006790	sulfur compound metabolic process	6	15	0.0223188
GO:0034599	cellular response to oxidative stress	15	55	0.022685
GO:0016310	phosphorylation	11	36	0.0227455
GO:0051817	modification of morphology or physiology of other organism involved in symbiotic interaction	6	15	0.023247
GO:0052031	modulation by symbiont of host defense response	6	15	0.023247
GO:0031667	response to nutrient levels	26	110	0.0250871
GO:0042542	response to hydrogen peroxide	2	2	0.0257026
GO:0006637	acyl-CoA metabolic process	2	2	0.025728
GO:0006044	N-acetylglucosamine metabolic process	2	2	0.0257339
GO:0051572	negative regulation of histone H3-K4 methylation	2	2	0.0259328
GO:1901684	arsenate ion transmembrane transport	2	2	0.0259328
GO:0033215	iron assimilation by reduction and transport	2	2	0.0259328
GO:0019413	acetate biosynthetic process	2	2	0.0259328
GO:1900772	fumitremorgin B biosynthetic process	2	2	0.0259328
GO:0019441	tryptophan catabolic process to kynurenine	2	2	0.0259328
GO:0033859	furaldehyde metabolic process	2	2	0.0259328
GO:0019520	aldonic acid metabolic process	2	2	0.0259328
GO:0019500	cyanide catabolic process	2	2	0.0259328
GO:0006062	sorbitol catabolic process	2	2	0.0259328
GO:0006068	ethanol catabolic process	2	2	0.0259328
GO:0006043	glucosamine catabolic process	2	2	0.0259328
GO:0009051	pentose-phosphate shunt, oxidative branch	2	2	0.0259328
GO:0001516	prostaglandin biosynthetic process	2	2	0.0259328
GO:0060240	negative regulation of signal transduction involved in conjugation with cellular fusion	2	2	0.0259328
GO:0046187	acetaldehyde catabolic process	2	2	0.0259328
GO:0046177	D-gluconate catabolic process	2	2	0.0259328
GO:0046294	formaldehyde catabolic process	2	2	0.0259328
GO:0006740	NADPH regeneration	2	2	0.0259328
GO:0006692	prostanoid metabolic process	2	2	0.0259328
GO:1904590	negative regulation of protein import	2	2	0.0259328
GO:0000947	amino acid catabolic process to alcohol via Ehrlich pathway	2	2	0.0259328
GO:0031408	oxylipin biosynthetic process	2	2	0.0259328
GO:0036091	positive regulation of transcription from RNA polymerase II promoter in response to oxidative stress	2	2	0.0259328
GO:0000271	polysaccharide biosynthetic process	9	28	0.0270744
GO:0042438	melanin biosynthetic process	4	8	0.0271928
GO:0034311	diol metabolic process	4	8	0.0271928
GO:0046503	glycerolipid catabolic process	4	8	0.0271928
GO:1901135	carbohydrate derivative metabolic process	16	61	0.0287125
GO:0044106	cellular amine metabolic process	12	42	0.0290992
GO:0006066	alcohol metabolic process	3	5	0.0295859
GO:0005975	carbohydrate metabolic process	20	88	0.0298241
GO:0044550	secondary metabolite biosynthetic process	8	25	0.0309992
GO:0009185	ribonucleoside diphosphate metabolic process	7	20	0.0311111
GO:0006753	nucleoside phosphate metabolic process	3	5	0.0313365
GO:0046031	ADP metabolic process	5	12	0.0313656
GO:0006644	phospholipid metabolic process	3	5	0.0319764
GO:0042128	nitrate assimilation	3	5	0.0322887
GO:2001057	reactive nitrogen species metabolic process	3	5	0.0322887
GO:1900554	asperfuranone biosynthetic process	3	5	0.0322887
GO:1902644	tertiary alcohol metabolic process	3	5	0.0322887
GO:0006636	unsaturated fatty acid biosynthetic process	3	5	0.0322887
GO:0043043	peptide biosynthetic process	3	5	0.033614
GO:0009199	ribonucleoside triphosphate metabolic process	8	25	0.0369777
GO:0009126	purine nucleoside monophosphate metabolic process	15	59	0.0431651
GO:0070301	cellular response to hydrogen peroxide	5	13	0.0447544
GO:0009405	pathogenesis	25	111	0.0460039
GO:0009605	response to external stimulus	26	117	0.0482516

## Sheet: MD-ORM-enriched BPs
GO-ID	Term	Count	Size	p-value
GO:0008152	metabolic process	116	167	2.96573e-59
GO:0055114	oxidation-reduction process	169	370	9.8136e-28
GO:0046394	carboxylic acid biosynthetic process	85	164	1.50696e-17
GO:0044249	cellular biosynthetic process	51	79	1.74906e-15
GO:0044283	small molecule biosynthetic process	74	150	1.25859e-14
GO:1901576	organic substance biosynthetic process	32	44	9.77315e-13
GO:0044282	small molecule catabolic process	42	77	3.12588e-10
GO:0006099	tricarboxylic acid cycle	14	14	6.55125e-10
GO:1900815	monodictyphenone biosynthetic process	13	13	2.98372e-09
GO:0045461	sterigmatocystin biosynthetic process	18	22	4.29222e-09
GO:0072350	tricarboxylic acid metabolic process	12	12	1.31592e-08
GO:0044416	induction by symbiont of host defense response	12	12	1.35773e-08
GO:0052510	positive regulation by organism of defense response of other organism involved in symbiotic interaction	12	12	1.35773e-08
GO:1901376	organic heteropentacyclic compound metabolic process	25	39	2.01406e-08
GO:1902652	secondary alcohol metabolic process	23	35	3.78021e-08
GO:0009161	ribonucleoside monophosphate metabolic process	18	24	4.81865e-08
GO:0031347	regulation of defense response	12	13	1.407e-07
GO:0042537	benzene-containing compound metabolic process	15	20	7.06944e-07
GO:0032787	monocarboxylic acid metabolic process	23	41	1.09325e-06
GO:0072524	pyridine-containing compound metabolic process	26	48	1.22227e-06
GO:0050761	depsipeptide metabolic process	9	9	1.27262e-06
GO:1900557	emericellamide biosynthetic process	9	9	1.27262e-06
GO:0044723	single-organism carbohydrate metabolic process	39	88	1.27576e-06
GO:0006696	ergosterol biosynthetic process	16	23	1.54346e-06
GO:0009259	ribonucleotide metabolic process	18	28	1.9066e-06
GO:0046165	alcohol biosynthetic process	21	36	2.30322e-06
GO:0051817	modification of morphology or physiology of other organism involved in symbiotic interaction	12	15	3.13235e-06
GO:0052031	modulation by symbiont of host defense response	12	15	3.13235e-06
GO:0005984	disaccharide metabolic process	16	24	3.67496e-06
GO:0044248	cellular catabolic process	52	132	3.81379e-06
GO:0006629	lipid metabolic process	13	18	5.48486e-06
GO:0005992	trehalose biosynthetic process	8	8	5.73103e-06
GO:0006163	purine nucleotide metabolic process	18	30	7.86111e-06
GO:0006081	cellular aldehyde metabolic process	16	25	7.92628e-06
GO:0006091	generation of precursor metabolites and energy	9	10	8.4712e-06
GO:0009312	oligosaccharide biosynthetic process	9	10	1.02026e-05
GO:1901334	lactone metabolic process	9	10	1.02026e-05
GO:0051186	cofactor metabolic process	24	47	1.15499e-05
GO:0019748	secondary metabolic process	13	19	1.54332e-05
GO:0009404	toxin metabolic process	22	42	1.67393e-05
GO:0006733	oxidoreduction coenzyme metabolic process	27	57	2.0928e-05
GO:0016128	phytosteroid metabolic process	17	29	2.2509e-05
GO:1901606	alpha-amino acid catabolic process	14	22	3.0443e-05
GO:1901607	alpha-amino acid biosynthetic process	22	44	3.25534e-05
GO:0043207	response to external biotic stimulus	14	22	3.3752e-05
GO:0006165	nucleoside diphosphate phosphorylation	10	13	4.10982e-05
GO:0006096	glycolytic process	8	9	4.11995e-05
GO:0044107	cellular alcohol metabolic process	17	30	4.13006e-05
GO:0006084	acetyl-CoA metabolic process	8	9	4.15153e-05
GO:1900584	o-orsellinic acid biosynthetic process	8	9	4.17565e-05
GO:0009126	purine nucleoside monophosphate metabolic process	27	59	4.53148e-05
GO:0009135	purine nucleoside diphosphate metabolic process	12	18	6.50068e-05
GO:0046034	ATP metabolic process	18	34	8.00259e-05
GO:0016042	lipid catabolic process	18	34	8.26934e-05
GO:0009199	ribonucleoside triphosphate metabolic process	21	43	9.99577e-05
GO:0009144	purine nucleoside triphosphate metabolic process	21	43	9.99577e-05
GO:0001678	cellular glucose homeostasis	6	6	0.000117562
GO:0071616	acyl-CoA biosynthetic process	6	6	0.000118354
GO:0030638	polyketide metabolic process	6	6	0.000118354
GO:0006567	threonine catabolic process	6	6	0.000118354
GO:0034637	cellular carbohydrate biosynthetic process	9	12	0.000137479
GO:0009072	aromatic amino acid family metabolic process	9	12	0.000139532
GO:0009066	aspartate family amino acid metabolic process	19	38	0.000140407
GO:0046031	ADP metabolic process	9	12	0.000141728
GO:0015976	carbon utilization	9	12	0.000144511
GO:1901566	organonitrogen compound biosynthetic process	62	184	0.000151141
GO:0006006	glucose metabolic process	8	10	0.000157597
GO:0006098	pentose-phosphate shunt	8	10	0.000167193
GO:0046364	monosaccharide biosynthetic process	8	10	0.000167972
GO:1901135	carbohydrate derivative metabolic process	18	36	0.000215115
GO:0009185	ribonucleoside diphosphate metabolic process	12	20	0.000281634
GO:0018958	phenol-containing compound metabolic process	8	11	0.000466651
GO:0005975	carbohydrate metabolic process	32	88	0.000492852
GO:0006090	pyruvate metabolic process	5	5	0.000502653
GO:0005978	glycogen biosynthetic process	5	5	0.000534957
GO:0042402	cellular biogenic amine catabolic process	5	5	0.000535293
GO:2001307	xanthone-containing compound biosynthetic process	5	5	0.000535293
GO:1900554	asperfuranone biosynthetic process	5	5	0.000535293
GO:0001731	formation of translation preinitiation complex	5	5	0.000535293
GO:1902644	tertiary alcohol metabolic process	5	5	0.000535293
GO:0006413	translational initiation	7	9	0.000590788
GO:0005996	monosaccharide metabolic process	14	27	0.000592911
GO:0016310	phosphorylation	17	35	0.000620811
GO:0006094	gluconeogenesis	6	7	0.000669217
GO:0046835	carbohydrate phosphorylation	6	7	0.000671606
GO:1901617	organic hydroxy compound biosynthetic process	12	22	0.000732017
GO:0055086	nucleobase-containing small molecule metabolic process	46	135	0.000802243
GO:0046173	polyol biosynthetic process	8	12	0.00119858
GO:0044275	cellular carbohydrate catabolic process	11	20	0.00130221
GO:0046365	monosaccharide catabolic process	7	10	0.00165245
GO:0016052	carbohydrate catabolic process	19	45	0.00166498
GO:0033500	carbohydrate homeostasis	9	15	0.00170626
GO:0046164	alcohol catabolic process	9	15	0.00170626
GO:0019637	organophosphate metabolic process	20	49	0.00195996
GO:0019751	polyol metabolic process	10	18	0.00199134
GO:0042773	ATP synthesis coupled electron transport	6	8	0.00218012
GO:0034311	diol metabolic process	6	8	0.00218012
GO:0071704	organic substance metabolic process	8	14	0.00220869
GO:0046496	nicotinamide nucleotide metabolic process	14	30	0.00228245
GO:0009082	branched-chain amino acid biosynthetic process	4	4	0.00235506
GO:0042436	indole-containing compound catabolic process	4	4	0.00241893
GO:1902086	fumagillin biosynthetic process	4	4	0.00241893
GO:0006097	glyoxylate cycle	4	4	0.00241893
GO:0006086	acetyl-CoA biosynthetic process from pyruvate	4	4	0.00241893
GO:0006108	malate metabolic process	4	4	0.00241893
GO:0097176	epoxide metabolic process	4	4	0.00241893
GO:0009308	amine metabolic process	5	6	0.00256101
GO:0009098	leucine biosynthetic process	5	6	0.00261999
GO:0044712	single-organism catabolic process	21	55	0.00301552
GO:0006520	cellular amino acid metabolic process	8	14	0.00328973
GO:0046395	carboxylic acid catabolic process	16	38	0.00366896
GO:0006586	indolalkylamine metabolic process	7	11	0.00367647
GO:1901605	alpha-amino acid metabolic process	6	9	0.00407853
GO:0009820	alkaloid metabolic process	6	9	0.00531372
GO:0022900	electron transport chain	7	12	0.00714552
GO:0009225	nucleotide-sugar metabolic process	5	7	0.00744059
GO:0009395	phospholipid catabolic process	5	7	0.00749094
GO:0006207	'de novo' pyrimidine nucleobase biosynthetic process	5	7	0.00749094
GO:0009064	glutamine family amino acid metabolic process	9	18	0.00826018
GO:0034654	nucleobase-containing compound biosynthetic process	5	7	0.00926196
GO:0009081	branched-chain amino acid metabolic process	4	5	0.00957699
GO:0005987	sucrose catabolic process	4	5	0.00995348
GO:0042180	cellular ketone metabolic process	3	3	0.0106458
GO:0019405	alditol catabolic process	3	3	0.0108247
GO:0042759	long-chain fatty acid biosynthetic process	3	3	0.0108932
GO:0035065	regulation of histone acetylation	3	3	0.0109093
GO:0019346	transsulfuration	3	3	0.0109214
GO:0070596	(1->3)-alpha-glucan biosynthetic process	3	3	0.0109214
GO:0036184	asperthecin biosynthetic process	3	3	0.0109214
GO:0044407	single-species biofilm formation in or on host organism	3	3	0.0109214
GO:1900587	arugosin biosynthetic process	3	3	0.0109214
GO:1900575	emodin biosynthetic process	3	3	0.0109214
GO:0000025	maltose catabolic process	3	3	0.0109214
GO:0006002	fructose 6-phosphate metabolic process	3	3	0.0109214
GO:0006007	glucose catabolic process	3	3	0.0109214
GO:0009450	gamma-aminobutyric acid catabolic process	3	3	0.0109214
GO:0006122	mitochondrial electron transport, ubiquinol to cytochrome c	3	3	0.0109214
GO:0006102	isocitrate metabolic process	3	3	0.0109214
GO:0006542	glutamine biosynthetic process	3	3	0.0109214
GO:0006535	cysteine biosynthetic process from serine	3	3	0.0109214
GO:0071266	'de novo' L-methionine biosynthetic process	3	3	0.0109214
GO:0046112	nucleobase biosynthetic process	5	8	0.0162199
GO:0042026	protein refolding	5	8	0.0163423
GO:0044106	cellular amine metabolic process	11	26	0.0173018
GO:0019184	nonribosomal peptide biosynthetic process	8	17	0.0200881
GO:0006526	arginine biosynthetic process	4	6	0.0245662
GO:0030978	alpha-glucan metabolic process	4	6	0.0246205
GO:1902221	erythrose 4-phosphate/phosphoenolpyruvate family amino acid metabolic process	4	6	0.0246205
GO:0006633	fatty acid biosynthetic process	8	18	0.0286611
GO:0044262	cellular carbohydrate metabolic process	9	22	0.0303301
GO:0009313	oligosaccharide catabolic process	6	12	0.0314494
GO:0044419	interspecies interaction between organisms	3	4	0.0346518
GO:0015980	energy derivation by oxidation of organic compounds	3	4	0.0346574
GO:0006012	galactose metabolic process	3	4	0.0363033
GO:0006013	mannose metabolic process	3	4	0.0363411
GO:1901983	regulation of protein acetylation	3	4	0.0364162
GO:1900793	shamixanthone biosynthetic process	3	4	0.0364289
GO:0019660	glycolytic fermentation	3	4	0.0364289
GO:0006072	glycerol-3-phosphate metabolic process	3	4	0.0364289
GO:0009097	isoleucine biosynthetic process	3	4	0.0364289
GO:0006106	fumarate metabolic process	3	4	0.0364289
GO:0009298	GDP-mannose biosynthetic process	3	4	0.0364289
GO:0031057	negative regulation of histone modification	3	4	0.0364289
GO:0006559	L-phenylalanine catabolic process	3	4	0.0364289
GO:0006112	energy reserve metabolic process	8	19	0.0413049
GO:0043901	negative regulation of multi-organism process	7	16	0.0445064
GO:0044711	single-organism biosynthetic process	36	138	0.0462698
GO:0006537	glutamate biosynthetic process	4	7	0.0474598
GO:0070301	cellular response to hydrogen peroxide	6	13	0.0478831
GO:0051156	glucose 6-phosphate metabolic process	2	2	0.0485769
GO:0042542	response to hydrogen peroxide	2	2	0.0489274
GO:0006569	tryptophan catabolic process	2	2	0.0490979
GO:0006734	NADH metabolic process	2	2	0.0492553
GO:0070409	carbamoyl phosphate biosynthetic process	2	2	0.0492675
GO:0051572	negative regulation of histone H3-K4 methylation	2	2	0.0492675
GO:0042125	protein galactosylation	2	2	0.0492675
GO:0042867	pyruvate catabolic process	2	2	0.0492675
GO:0070814	hydrogen sulfide biosynthetic process	2	2	0.0492675
GO:0019343	cysteine biosynthetic process via cystathionine	2	2	0.0492675
GO:0019413	acetate biosynthetic process	2	2	0.0492675
GO:1900772	fumitremorgin B biosynthetic process	2	2	0.0492675
GO:0019441	tryptophan catabolic process to kynurenine	2	2	0.0492675
GO:1900590	violaceol I biosynthetic process	2	2	0.0492675
GO:0033859	furaldehyde metabolic process	2	2	0.0492675
GO:1900593	violaceol II biosynthetic process	2	2	0.0492675
GO:0019280	L-methionine biosynthetic process from homoserine via O-acetyl-L-homoserine and cystathionine	2	2	0.0492675
GO:0044208	'de novo' AMP biosynthetic process	2	2	0.0492675
GO:0001320	age-dependent response to reactive oxygen species involved in chronological cell aging	2	2	0.0492675
GO:0019679	propionate metabolic process, methylcitrate cycle	2	2	0.0492675
GO:0006062	sorbitol catabolic process	2	2	0.0492675
GO:0006068	ethanol catabolic process	2	2	0.0492675
GO:0006014	D-ribose metabolic process	2	2	0.0492675
GO:0006043	glucosamine catabolic process	2	2	0.0492675
GO:2000757	negative regulation of peptidyl-lysine acetylation	2	2	0.0492675
GO:0001732	formation of cytoplasmic translation initiation complex	2	2	0.0492675
GO:0043335	protein unfolding	2	2	0.0492675
GO:0061621	canonical glycolysis	2	2	0.0492675
GO:0061615	glycolytic process through fructose-6-phosphate	2	2	0.0492675
GO:0001516	prostaglandin biosynthetic process	2	2	0.0492675
GO:0060240	negative regulation of signal transduction involved in conjugation with cellular fusion	2	2	0.0492675
GO:0035719	tRNA import into nucleus	2	2	0.0492675
GO:0046187	acetaldehyde catabolic process	2	2	0.0492675
GO:0009173	pyrimidine ribonucleoside monophosphate metabolic process	2	2	0.0492675
GO:0015706	nitrate transport	2	2	0.0492675
GO:0015707	nitrite transport	2	2	0.0492675
GO:0006740	NADPH regeneration	2	2	0.0492675
GO:0006592	ornithine biosynthetic process	2	2	0.0492675
GO:0006552	leucine catabolic process	2	2	0.0492675
GO:0006572	tyrosine catabolic process	2	2	0.0492675
GO:0006543	glutamine catabolic process	2	2	0.0492675
GO:0006692	prostanoid metabolic process	2	2	0.0492675
GO:0071441	negative regulation of histone H3-K14 acetylation	2	2	0.0492675
GO:0000947	amino acid catabolic process to alcohol via Ehrlich pathway	2	2	0.0492675
GO:1904541	fungal-type cell wall disassembly involved in conjugation with cellular fusion	2	2	0.0492675
GO:0031408	oxylipin biosynthetic process	2	2	0.0492675
GO:1900035	negative regulation of cellular response to heat	2	2	0.0492675
GO:0036091	positive regulation of transcription from RNA polymerase II promoter in response to oxidative stress	2	2	0.0492675
GO:0045329	carnitine biosynthetic process	2	2	0.0492675
GO:0006206	pyrimidine nucleobase metabolic process	5	10	0.0494505
