# Supplementary material for: Module-detection approaches for the integration of multilevel omics data highlight the comprehensive response of Aspergillus fumigatus to caspofungin
Source: BMC Syst Biol. 2018 Oct 20;12:88. doi: 10.1186/s12918-018-0620-8 (PMC6195963; doi:10.1186/s12918-018-0620-8)
Supplement: Supplementary file 5 — Significantly enriched biological processes of the MD-multi-seed-based overall regulatory module. (XLSX 49 kb) [file 12918_2018_620_MOESM5_ESM.xlsx]

## Sheet: Sub-module 1 cluster 1
GO-ID	Term	Count	Size	p-value
GO:0008152	metabolic process	104	232	2.82546e-17
GO:1900815	monodictyphenone biosynthetic process	13	13	3.99779e-09
GO:0042537	benzene-containing compound metabolic process	13	15	2.09507e-07
GO:0050761	depsipeptide metabolic process	9	9	2.86187e-06
GO:1900557	emericellamide biosynthetic process	9	9	2.86187e-06
GO:1901334	lactone metabolic process	9	9	2.86187e-06
GO:0042180	cellular ketone metabolic process	11	14	1.06209e-05
GO:1900584	o-orsellinic acid biosynthetic process	8	8	1.44372e-05
GO:0018958	phenol-containing compound metabolic process	12	17	1.6468e-05
GO:0019748	secondary metabolic process	10	14	7.10647e-05
GO:1901376	organic heteropentacyclic compound metabolic process	14	25	9.01184e-05
GO:0045461	sterigmatocystin biosynthetic process	13	22	9.01184e-05
GO:0009404	toxin metabolic process	13	23	0.000165569
GO:1901617	organic hydroxy compound biosynthetic process	9	13	0.000439193
GO:2001307	xanthone-containing compound biosynthetic process	5	5	0.00200976
GO:1900554	asperfuranone biosynthetic process	5	5	0.00200976
GO:1902644	tertiary alcohol metabolic process	5	5	0.00200976
GO:0030638	polyketide metabolic process	5	6	0.00995759

## Sheet: Sub-module 1 cluster 2
GO-ID	Term	Count	Size	p-value
GO:0008299	isoprenoid biosynthetic process	4	8	2.04967e-05
GO:0018343	protein farnesylation	2	2	0.00219068
GO:0097354	prenylation	2	2	0.00219068
GO:0044255	cellular lipid metabolic process	6	103	0.00740231

## Sheet: Sub-module 1 cluster 3
GO-ID	Term	Count	Size	p-value
GO:0032981	mitochondrial respiratory chain complex I assembly	9	9	2.2281e-12
GO:0070271	protein complex biogenesis	11	23	7.39903e-10
GO:0046034	ATP metabolic process	11	26	1.97565e-09
GO:0071822	protein complex subunit organization	11	26	1.97565e-09
GO:0009199	ribonucleoside triphosphate metabolic process	11	27	2.60756e-09
GO:0009144	purine nucleoside triphosphate metabolic process	11	28	3.49901e-09
GO:0043623	cellular protein complex assembly	9	19	1.82829e-08
GO:0009126	purine nucleoside monophosphate metabolic process	11	33	2.11193e-08
GO:0009161	ribonucleoside monophosphate metabolic process	11	35	3.86744e-08
GO:1902600	hydrogen ion transmembrane transport	6	7	7.41699e-08
GO:0007005	mitochondrion organization	9	23	7.57142e-08
GO:0006163	purine nucleotide metabolic process	11	39	1.06392e-07
GO:0009259	ribonucleotide metabolic process	11	40	1.3241e-07
GO:0015986	ATP synthesis coupled proton transport	5	5	2.35e-07
GO:0065003	macromolecular complex assembly	11	43	2.66648e-07
GO:0009206	purine ribonucleoside triphosphate biosynthetic process	6	9	4.7085e-07
GO:0006818	hydrogen transport	6	9	4.7085e-07
GO:0015672	monovalent inorganic cation transport	6	9	4.7085e-07
GO:0006753	nucleoside phosphate metabolic process	13	69	4.91911e-07
GO:0098655	cation transmembrane transport	6	10	9.84567e-07
GO:0009142	nucleoside triphosphate biosynthetic process	6	10	9.84567e-07
GO:0042773	ATP synthesis coupled electron transport	5	6	9.96546e-07
GO:0098660	inorganic ion transmembrane transport	5	8	7.48947e-06
GO:0009168	purine ribonucleoside monophosphate biosynthetic process	6	15	1.81659e-05
GO:0015980	energy derivation by oxidation of organic compounds	8	35	4.12342e-05
GO:0009152	purine ribonucleotide biosynthetic process	6	18	5.77869e-05
GO:0009124	nucleoside monophosphate biosynthetic process	6	19	7.93599e-05
GO:0006122	mitochondrial electron transport, ubiquinol to cytochrome c	3	3	0.00014663
GO:0072522	purine-containing compound biosynthetic process	6	23	0.000249213
GO:0046390	ribose phosphate biosynthetic process	6	24	0.000313422
GO:0055085	transmembrane transport	6	26	0.00049397
GO:0006811	ion transport	6	27	0.000599289
GO:1901135	carbohydrate derivative metabolic process	11	97	0.000599289
GO:0030437	ascospore formation	5	20	0.00118313
GO:0009165	nucleotide biosynthetic process	6	31	0.00123754
GO:0040009	regulation of growth rate	3	6	0.00212757
GO:0034293	sexual sporulation	5	23	0.00219274
GO:0032505	reproduction of a single-celled organism	5	24	0.00263178
GO:0006123	mitochondrial electron transport, cytochrome c to oxygen	2	2	0.00335211
GO:1902578	single-organism localization	5	26	0.00359351
GO:1903046	meiotic cell cycle process	5	29	0.00603137
GO:0006793	phosphorus metabolic process	13	173	0.00682634
GO:0009060	aerobic respiration	4	19	0.00719801
GO:0030435	sporulation resulting in formation of a cellular spore	5	31	0.0076578
GO:0006116	NADH oxidation	2	3	0.00853301
GO:0012501	programmed cell death	3	10	0.00910778

## Sheet: Sub-module 1 cluster 4
GO-ID	Term	Count	Size	p-value
GO:0000375	RNA splicing, via transesterification reactions	7	8	4.67288e-10
GO:0045292	mRNA cis splicing, via spliceosome	5	5	9.3375e-08
GO:0016070	RNA metabolic process	10	97	0.000305767
GO:0010467	gene expression	8	65	0.000428324
GO:0000398	mRNA splicing, via spliceosome	2	3	0.00941622

## Sheet: Sub-module 1 cluster 5
GO-ID	Term	Count	Size	p-value
GO:0006518	peptide metabolic process	32	68	1.16672e-29
GO:0043604	amide biosynthetic process	32	76	5.52504e-28
GO:0019538	protein metabolic process	32	108	1.04e-24
GO:0009059	macromolecule biosynthetic process	31	123	1.47526e-19
GO:0006412	translation	13	17	5.59581e-18
GO:0034641	cellular nitrogen compound metabolic process	25	90	1.62384e-16
GO:0044260	cellular macromolecule metabolic process	26	132	2.22007e-14
GO:1901566	organonitrogen compound biosynthetic process	32	192	2.47196e-14
GO:0006413	translational initiation	8	8	1.13308e-11
GO:0044249	cellular biosynthetic process	32	247	1.06208e-10
GO:0022613	ribonucleoprotein complex biogenesis	8	17	1.90789e-07
GO:0071826	ribonucleoprotein complex subunit organization	9	20	1.90789e-07
GO:0001731	formation of translation preinitiation complex	5	5	8.82227e-07
GO:0006407	rRNA export from nucleus	5	5	8.82227e-07
GO:0071426	ribonucleoprotein complex export from nucleus	7	16	9.26268e-06
GO:0051168	nuclear export	7	18	2.27027e-05
GO:0050658	RNA transport	7	19	3.09751e-05
GO:0006403	RNA localization	7	19	3.09751e-05
GO:0000462	maturation of SSU-rRNA from tricistronic rRNA transcript (SSU-rRNA, 5.8S rRNA, LSU-rRNA)	5	9	6.02557e-05
GO:0010608	posttranscriptional regulation of gene expression	6	15	7.81457e-05
GO:0034248	regulation of cellular amide metabolic process	6	15	7.81457e-05
GO:0015931	nucleobase-containing compound transport	7	22	7.81457e-05
GO:0034622	cellular macromolecular complex assembly	9	40	8.7789e-05
GO:0071840	cellular component organization or biogenesis	18	165	0.000157828
GO:0051169	nuclear transport	7	25	0.000176578
GO:0002183	cytoplasmic translational initiation	3	3	0.000244548
GO:0042274	ribosomal small subunit biogenesis	5	16	0.00117677
GO:0034660	ncRNA metabolic process	7	39	0.00326308
GO:0006364	rRNA processing	5	20	0.00354966
GO:0009987	cellular process	30	494	0.00411829
GO:0006396	RNA processing	7	44	0.00628386
GO:0045903	positive regulation of translational fidelity	2	2	0.00701082

## Sheet: Sub-module 1 cluster 6
GO-ID	Term	Count	Size	p-value
GO:0006559	L-phenylalanine catabolic process	4	4	1.06188e-09
GO:1902221	erythrose 4-phosphate/phosphoenolpyruvate family amino acid metabolic process	4	5	2.65295e-09
GO:0019439	aromatic compound catabolic process	4	18	1.07308e-06
GO:1901361	organic cyclic compound catabolic process	4	22	1.91877e-06
GO:0009072	aromatic amino acid family metabolic process	3	14	4.7197e-06
GO:1901565	organonitrogen compound catabolic process	4	44	2.33888e-05
GO:0046395	carboxylic acid catabolic process	4	51	3.67292e-05
GO:1901606	alpha-amino acid catabolic process	3	24	6.44321e-05
GO:0044282	small molecule catabolic process	4	67	8.66615e-05
GO:0006082	organic acid metabolic process	5	217	0.000336491
GO:0009056	catabolic process	4	188	0.0042729

## Sheet: Sub-module 1 cluster 7
GO-ID	Term	Count	Size	p-value
GO:0009102	biotin biosynthetic process	2	2	0.000490553

## Sheet: Sub-module 1 cluster 8
GO-ID	Term	Count	Size	p-value
GO:0036211	protein modification process	14	77	2.85416e-14
GO:0043549	regulation of kinase activity	7	8	1.27762e-11
GO:0023052	signaling	8	32	1.10516e-10
GO:0019220	regulation of phosphate metabolic process	7	13	1.33083e-09
GO:0001932	regulation of protein phosphorylation	6	8	1.43718e-09
GO:2001141	regulation of RNA biosynthetic process	9	41	4.84219e-09
GO:0006355	regulation of transcription, DNA-templated	9	41	4.84219e-09
GO:0050789	regulation of biological process	10	123	4.84219e-09
GO:0090593	peptidyl-histidine autophosphorylation	5	5	5.77352e-09
GO:0050790	regulation of catalytic activity	7	17	5.89345e-09
GO:0048608	reproductive structure development	7	22	4.1297e-08
GO:0048731	system development	7	22	4.1297e-08
GO:0019219	regulation of nucleobase-containing compound metabolic process	9	54	4.1297e-08
GO:0000160	phosphorelay signal transduction system	5	7	5.17429e-08
GO:0051347	positive regulation of transferase activity	5	7	6.34509e-08
GO:0042327	positive regulation of phosphorylation	5	7	6.34509e-08
GO:0097659	nucleic acid-templated transcription	6	17	6.34509e-08
GO:0031401	positive regulation of protein modification process	5	8	1.58331e-07
GO:0000909	sporocarp development involved in sexual reproduction	6	16	1.70138e-07
GO:0044267	cellular protein metabolic process	7	85	1.73825e-07
GO:0050896	response to stimulus	5	20	1.76985e-07
GO:0030582	reproductive fruiting body development	6	17	2.15815e-07
GO:0048315	conidium formation	6	17	2.15815e-07
GO:0032147	activation of protein kinase activity	4	4	2.37764e-07
GO:0010562	positive regulation of phosphorus metabolic process	5	9	2.54723e-07
GO:0007165	signal transduction	5	26	2.77773e-07
GO:0044707	single-multicellular organism process	6	21	4.78734e-07
GO:0010647	positive regulation of cell communication	4	5	9.44127e-07
GO:0023056	positive regulation of signaling	4	5	9.44127e-07
GO:1902533	positive regulation of intracellular signal transduction	4	5	9.44127e-07
GO:0034654	nucleobase-containing compound biosynthetic process	9	90	1.94139e-06
GO:0034645	cellular macromolecule biosynthetic process	9	104	3.37682e-06
GO:0032268	regulation of cellular protein metabolic process	5	17	4.10336e-06
GO:0051247	positive regulation of protein metabolic process	5	15	4.28155e-06
GO:0019954	asexual reproduction	6	32	9.42166e-06
GO:0044093	positive regulation of molecular function	4	9	1.42605e-05
GO:1902074	response to salt	3	3	1.44868e-05
GO:1903936	cellular response to sodium arsenite	3	3	1.44868e-05
GO:0043406	positive regulation of MAP kinase activity	3	3	1.44868e-05
GO:0044699	single-organism process	6	64	1.44868e-05
GO:0080090	regulation of primary metabolic process	4	23	1.58299e-05
GO:0006796	phosphate-containing compound metabolic process	7	150	2.70007e-05
GO:0034293	sexual sporulation	5	23	3.58749e-05
GO:0032505	reproduction of a single-celled organism	5	24	4.3e-05
GO:0048584	positive regulation of response to stimulus	5	24	4.3e-05
GO:1903533	regulation of protein targeting	3	4	4.75528e-05
GO:0071474	cellular hyperosmotic response	3	4	4.75528e-05
GO:0046685	response to arsenic-containing substance	3	4	4.75528e-05
GO:0046777	protein autophosphorylation	3	6	6.18444e-05
GO:0060255	regulation of macromolecule metabolic process	3	13	8.46091e-05
GO:0009628	response to abiotic stimulus	4	17	0.000103171
GO:0007050	cell cycle arrest	3	5	0.000104886
GO:0060341	regulation of cellular localization	3	5	0.000104886
GO:0090087	regulation of peptide transport	3	5	0.000104886
GO:0030435	sporulation resulting in formation of a cellular spore	5	31	0.000133909
GO:0016070	RNA metabolic process	6	69	0.000147788
GO:1901990	regulation of mitotic cell cycle phase transition	4	16	0.00016399
GO:0045930	negative regulation of mitotic cell cycle	4	16	0.00016399
GO:1901989	positive regulation of cell cycle phase transition	3	6	0.000190565
GO:0030437	ascospore formation	4	19	0.000245403
GO:0051170	nuclear import	3	8	0.000500228
GO:0031135	negative regulation of conjugation	3	8	0.000500228
GO:0070787	conidiophore development	3	9	0.000589985
GO:0044764	multi-organism cellular process	4	23	0.000677356
GO:1902749	regulation of cell cycle G2/M phase transition	3	9	0.000677356
GO:1900180	regulation of protein localization to nucleus	2	2	0.000677356
GO:0042990	regulation of transcription factor import into nucleus	2	2	0.000677356
GO:1904589	regulation of protein import	2	2	0.000677356
GO:0006725	cellular aromatic compound metabolic process	10	249	0.000677356
GO:0080134	regulation of response to stress	4	24	0.000677356
GO:0036283	positive regulation of transcription factor import into nucleus in response to oxidative stress	2	2	0.000677356
GO:0010969	regulation of pheromone-dependent signal transduction involved in conjugation with cellular fusion	2	2	0.000677356
GO:0010971	positive regulation of G2/M transition of mitotic cell cycle	2	2	0.000677356
GO:0060240	negative regulation of signal transduction involved in conjugation with cellular fusion	2	2	0.000677356
GO:1990263	MAPK cascade in response to starvation	2	2	0.000677356
GO:0000768	syncytium formation by plasma membrane fusion	2	2	0.000677356
GO:0051348	negative regulation of transferase activity	2	2	0.000677356
GO:0070302	regulation of stress-activated protein kinase signaling cascade	2	2	0.000677356
GO:0042307	positive regulation of protein import into nucleus	2	2	0.000677356
GO:0009893	positive regulation of metabolic process	3	11	0.000761655
GO:1903046	meiotic cell cycle process	4	28	0.000904049
GO:0000165	MAPK cascade	2	3	0.00102714
GO:0043902	positive regulation of multi-organism process	3	11	0.00107655
GO:1901576	organic substance biosynthetic process	10	317	0.00113251
GO:0031098	stress-activated protein kinase signaling cascade	2	3	0.00139908
GO:0070201	regulation of establishment of protein localization	2	3	0.00159385
GO:0046822	regulation of nucleocytoplasmic transport	2	3	0.00159385
GO:1903829	positive regulation of cellular protein localization	2	3	0.00173243
GO:0032388	positive regulation of intracellular transport	2	3	0.00173243
GO:1990497	regulation of cytoplasmic translation in response to stress	2	3	0.00173243
GO:0051222	positive regulation of protein transport	2	3	0.00173243
GO:0042326	negative regulation of phosphorylation	2	3	0.00173243
GO:1901360	organic cyclic compound metabolic process	10	301	0.00278903
GO:0010563	negative regulation of phosphorus metabolic process	2	4	0.00326273
GO:0019236	response to pheromone	2	4	0.00326273
GO:0019932	second-messenger-mediated signaling	2	4	0.00326273
GO:0071851	mitotic G1 cell cycle arrest in response to nitrogen starvation	2	4	0.00326273
GO:0010564	regulation of cell cycle process	3	19	0.00414395
GO:0071310	cellular response to organic substance	3	18	0.00423573
GO:0071470	cellular response to osmotic stress	2	7	0.00475137
GO:0046483	heterocycle metabolic process	9	261	0.00475137
GO:0090033	positive regulation of filamentous growth	2	5	0.0051343
GO:0051726	regulation of cell cycle	2	7	0.0058185
GO:2000242	negative regulation of reproductive process	2	6	0.00656717
GO:0009266	response to temperature stimulus	3	22	0.00715528
GO:0044092	negative regulation of molecular function	2	6	0.00715528
GO:0010648	negative regulation of cell communication	2	6	0.00715528
GO:0023057	negative regulation of signaling	2	6	0.00715528
GO:0031400	negative regulation of protein modification process	2	6	0.00715528
GO:0045229	external encapsulating structure organization	3	23	0.00796954
GO:0009651	response to salt stress	2	7	0.00842567
GO:0031139	positive regulation of conjugation with cellular fusion	2	7	0.00842567
GO:1902582	single-organism intracellular transport	3	24	0.00880005
GO:0051169	nuclear transport	3	25	0.00983833

## Sheet: Sub-module 1 cluster 9
GO-ID	Term	Count	Size	p-value
GO:0046394	carboxylic acid biosynthetic process	51	58	2.68127e-18
GO:1901607	alpha-amino acid biosynthetic process	31	35	4.46691e-11
GO:0044283	small molecule biosynthetic process	59	91	1.70176e-10
GO:0006520	cellular amino acid metabolic process	29	36	2.58003e-09
GO:0009066	aspartate family amino acid metabolic process	20	22	3.92598e-07
GO:0006807	nitrogen compound metabolic process	147	359	9.68027e-07
GO:0006099	tricarboxylic acid cycle	14	14	4.53717e-06
GO:0055114	oxidation-reduction process	96	217	6.2391e-06
GO:0072350	tricarboxylic acid metabolic process	12	12	3.95524e-05
GO:1901566	organonitrogen compound biosynthetic process	74	161	5.07388e-05
GO:0009064	glutamine family amino acid metabolic process	11	11	9.84408e-05
GO:0051603	proteolysis involved in cellular protein catabolic process	21	32	0.00165003
GO:0043632	modification-dependent macromolecule catabolic process	20	31	0.00338588
GO:0044249	cellular biosynthetic process	30	55	0.00338588
GO:0030163	protein catabolic process	19	29	0.0034184
GO:1901575	organic substance catabolic process	25	43	0.00506564
GO:0044710	single-organism metabolic process	18	34	0.00884837
GO:0009086	methionine biosynthetic process	7	7	0.00978494

## Sheet: Sub-module 1 cluster 10
GO-ID	Term	Count	Size	p-value
GO:0006694	steroid biosynthetic process	13	21	3.40077e-10
GO:0016128	phytosteroid metabolic process	11	18	6.69745e-09
GO:0044107	cellular alcohol metabolic process	11	18	6.69745e-09
GO:0006696	ergosterol biosynthetic process	11	18	6.69745e-09
GO:0055114	oxidation-reduction process	38	259	6.69745e-09
GO:1902652	secondary alcohol metabolic process	12	24	1.59788e-08
GO:0016125	sterol metabolic process	11	20	2.00866e-08
GO:0046165	alcohol biosynthetic process	12	26	3.59121e-08
GO:0008202	steroid metabolic process	4	4	6.26585e-05
GO:0044255	cellular lipid metabolic process	17	103	0.000347632
GO:0006633	fatty acid biosynthetic process	6	17	0.00256938

[truncated: 14 more sheets: Sub-module 1 cluster 11, Sub-module 1 cluster 12, Sub-module 1 cluster 13, Sub-module 1 cluster 14, Sub-module 1 cluster 15, Sub-module 1 cluster 16, Sub-module 1 cluster 17, Sub-module 1 cluster 18, Sub-module 1 cluster 19, Sub-module 1 cluster 20, Sub-module 2, Sub-module 3, Sub-module 4, Sub-module 5]
